# Supplementary material for: Auxin Metabolome Profiling in the Arabidopsis Endoplasmic Reticulum Using an Optimised Organelle Isolation Protocol
Source: Int J Mol Sci. 2021 Aug 29;22(17):9370. doi: 10.3390/ijms22179370 (PMC8431077; doi:10.3390/ijms22179370)
Supplement: Supplementary file 1 [file ijms-22-09370-s001.zip]

Archive with 6 entries (5 files):
- ijms-1343826-supplementary.pdf
- Supplemetary Tables S1-S4/
- Supplemetary Tables S1-S4/Table_S1.txt
- Supplemetary Tables S1-S4/Table_S2.txt
- Supplemetary Tables S1-S4/Table_S3.txt
- Supplemetary Tables S1-S4/Table_S4.txt
