# Supplementary material for: Auxin Metabolome Profiling in the Arabidopsis Endoplasmic Reticulum Using an Optimised Organelle Isolation Protocol
Source: Int J Mol Sci. 2021 Aug 29;22(17):9370. doi: 10.3390/ijms22179370 (PMC8431077; doi:10.3390/ijms22179370)
Supplement: Supplementary file 1 [file ijms-22-09370-s001.zip › Supplemetary Tables S1-S4/Table_S1.txt]

Protein IDs	Majority protein IDs	Peptide counts (all)	Peptide counts (razor+unique)	Peptide counts (unique)	Protein names	Gene names	Fasta headers	Number of proteins	Peptides	Razor + unique peptides	Unique peptides	Peptides AP1-2	Peptides AP2-5	Peptides AP3-8	Peptides AP4-11	Peptides AP5-17	Peptides ATH1D0-one5	Peptides ATH1D0-one5-107	Peptides ATH1D1-one5	Peptides ATH1D1-one5-107	Peptides ATH1D2-one2-5A	Peptides ATH1D2-one2-5B	Peptides ATH1D2-one5A	Peptides ATH1D2-one5B	Peptides ATH2D0-one5	Peptides ATH2D0-one5-107	Peptides ATH2D1-one5	Peptides ATH2D1-one5-107	Peptides ATH2D2-one2-5A	Peptides ATH2D2-one2-5B	Peptides ATH2D2-one5A	Peptides ATH2D2-one5B	Peptides ATH3D0-one5	Peptides ATH3D0-one5-107	Peptides ATH3D1-one5	Peptides ATH3D1-one5-107	Peptides ATH3D2-one2-5A	Peptides ATH3D2-one2-5B	Peptides ATH3D2-one5A	Peptides ATH3D2-one5B	Razor + unique peptides AP1-2	Razor + unique peptides AP2-5	Razor + unique peptides AP3-8	Razor + unique peptides AP4-11	Razor + unique peptides AP5-17	Razor + unique peptides ATH1D0-one5	Razor + unique peptides ATH1D0-one5-107	Razor + unique peptides ATH1D1-one5	Razor + unique peptides ATH1D1-one5-107
A0A178U9N5;P82715	A0A178U9N5;P82715	2;2	2;2	2;2	PsbP domain-containing protein 5, chloroplastic	PPD5	tr|A0A178U9N5|A0A178U9N5_ARATH PsbP domain protein (Mog1/PsbP/DUF1795-like photosystem II reaction center PsbP family protein) OS=Arabidopsis thaliana OX=3702 GN=PPD5 PE=1 SV=1;sp|P82715|PPD5_ARATH PsbP domain-containing protein 5, chloroplastic OS=Arabido	2	2	2	2	0	0	0	0	0	1	0	1	0	1	1	1	1	1	0	2	0	1	1	1	1	1	0	1	0	1	1	1	1	0	0	0	0	0	1	0	1	0
A0A178UT56;O23144	A0A178UT56;O23144	8;8	8;8	8;8	Proton pump-interactor 1	PPI1	tr|A0A178UT56|A0A178UT56_ARATH Proton pump interactor 1 OS=Arabidopsis thaliana OX=3702 GN=PPI1 PE=1 SV=1;sp|O23144|PPI1_ARATH Proton pump-interactor 1 OS=Arabidopsis thaliana OX=3702 GN=PPI1 PE=1 SV=2	2	8	8	8	4	3	5	4	1	1	1	0	0	0	0	0	0	2	0	1	0	0	0	0	0	1	1	1	0	1	0	0	0	4	3	5	4	1	1	1	0	0
A0A178UU32;F4JJT9	A0A178UU32;F4JJT9	2;2	2;2	2;2		At4g33760	tr|A0A178UU32|A0A178UU32_ARATH tRNA synthetase class II (D, K and N) family protein OS=Arabidopsis thaliana OX=3702 GN=At4g33760 PE=1 SV=1;sp|F4JJT9|SYDM_ARATH Aspartate--tRNA ligase, chloroplastic/mitochondrial OS=Arabidopsis thaliana OX=3702 GN=At4g33760	2	2	2	2	0	0	0	0	0	1	0	2	0	0	1	1	1	0	0	1	0	1	0	1	1	1	0	1	0	0	1	1	1	0	0	0	0	0	1	0	2	0
A0A178V1V2;Q8LBN7	A0A178V1V2;Q8LBN7	3;3	3;3	3;3	Costars family protein At4g33640		tr|A0A178V1V2|A0A178V1V2_ARATH Costars family protein OS=Arabidopsis thaliana OX=3702 GN=At4g33640 PE=1 SV=1;sp|Q8LBN7|COSA_ARATH Costars family protein At4g33640 OS=Arabidopsis thaliana OX=3702 GN=At4g33640 PE=1 SV=1	2	3	3	3	0	0	0	0	0	1	0	1	0	0	0	0	1	1	0	0	0	0	0	0	1	1	0	1	0	1	1	0	1	0	0	0	0	0	1	0	1	0
A0A178VE74	A0A178VE74	1	1	1			sp|A0A178VE74|ZRK4_ARATH Serine/threonine-protein kinase ZRK4 OS=Arabidopsis thaliana OX=3702 GN=ZRK4 PE=3 SV=1	1	1	1	1	0	0	0	0	0	0	0	0	0	0	0	0	0	0	0	0	0	0	1	0	0	0	0	1	0	0	0	0	0	0	0	0	0	0	0	0	0	0
A0A1P8B493;A0A178VSI6;B9DH75;Q8W4Q1;Q949P3	A0A1P8B493;A0A178VSI6;B9DH75;Q8W4Q1;Q949P3	1;1;1;1;1	1;1;1;1;1	1;1;1;1;1	Uncharacterized protein At2g17340	At2g17320;At4g35360	tr|A0A1P8B493|A0A1P8B493_ARATH Pantothenate kinase OS=Arabidopsis thaliana OX=3702 GN=At4g35360 PE=1 SV=1;tr|A0A178VSI6|A0A178VSI6_ARATH Pantothenate kinase OS=Arabidopsis thaliana OX=3702 GN=At2g17320 PE=1 SV=1;tr|B9DH75|B9DH75_ARATH AT2G17320 protein OS=	5	1	1	1	0	0	0	0	0	1	0	1	0	0	0	0	0	1	0	1	0	0	0	1	0	0	0	1	0	0	0	0	0	0	0	0	0	0	1	0	1	0
A0A178W0D3;O80796	A0A178W0D3;O80796	7;7	7;7	7;7	Membrane-associated protein VIPP1, chloroplastic	VIPP1	tr|A0A178W0D3|A0A178W0D3_ARATH Plastid transcriptionally active 4 OS=Arabidopsis thaliana OX=3702 GN=PTAC4 PE=1 SV=1;sp|O80796|VIPP1_ARATH Membrane-associated protein VIPP1, chloroplastic OS=Arabidopsis thaliana OX=3702 GN=VIPP1 PE=1 SV=1	2	7	7	7	3	3	5	2	2	2	0	3	0	4	4	4	5	3	0	2	0	4	4	6	4	3	0	2	0	3	4	3	3	3	3	5	2	2	2	0	3	0
A0A1I9LLV6;A0A1I9LLW3;O81645	A0A1I9LLV6;A0A1I9LLW3;O81645	2;2;2	2;2;2	1;1;1	Villin-3	VLN3	tr|A0A1I9LLV6|A0A1I9LLV6_ARATH Villin 3 OS=Arabidopsis thaliana OX=3702 GN=VLN3 PE=1 SV=1;tr|A0A1I9LLW3|A0A1I9LLW3_ARATH Villin 3 OS=Arabidopsis thaliana OX=3702 GN=VLN3 PE=1 SV=1;sp|O81645|VILI3_ARATH Villin-3 OS=Arabidopsis thaliana OX=3702 GN=VLN3 PE=1	3	2	2	1	0	0	1	0	0	1	0	1	0	0	0	0	0	2	0	1	0	0	0	1	0	1	0	1	0	0	0	1	1	0	0	1	0	0	1	0	1	0
A0A1I9LLZ3;Q9M2N5	A0A1I9LLZ3;Q9M2N5	1;1	1;1	1;1	Zinc finger BED domain-containing protein DAYSLEEPER	HAT	tr|A0A1I9LLZ3|A0A1I9LLZ3_ARATH BED zinc finger and hAT dimerization domain-containing protein DAYSLEEPER OS=Arabidopsis thaliana OX=3702 GN=DAYSLEEPER PE=1 SV=1;sp|Q9M2N5|DSLE_ARATH Zinc finger BED domain-containing protein DAYSLEEPER OS=Arabidopsis thalia	2	1	1	1	0	0	0	0	0	0	0	0	0	0	0	1	1	0	0	0	0	1	1	0	1	0	0	0	0	0	0	0	0	0	0	0	0	0	0	0	0	0
A0A1I9LM15;Q42553	A0A1I9LM15;Q42553	3;3	1;1	1;1	Isopentenyl-diphosphate Delta-isomerase II, chloroplastic	IPP2	tr|A0A1I9LM15|A0A1I9LM15_ARATH Isopentenyl-diphosphate Delta-isomerase OS=Arabidopsis thaliana OX=3702 GN=IPP2 PE=1 SV=1;sp|Q42553|IDI2_ARATH Isopentenyl-diphosphate Delta-isomerase II, chloroplastic OS=Arabidopsis thaliana OX=3702 GN=IPP2 PE=1 SV=1	2	3	1	1	1	0	2	0	0	1	0	2	0	1	1	2	1	1	0	1	0	2	1	1	1	1	0	2	0	0	1	1	1	1	0	1	0	0	0	0	0	0
Q9XF87;A0A1I9LMB4;A0A1P8AZ91	Q9XF87;A0A1I9LMB4;A0A1P8AZ91	9;9;7	1;1;0	1;1;0		Lhcb2:4	sp|Q9XF87|CB24_ARATH Chlorophyll a-b binding protein 2.4, chloroplastic OS=Arabidopsis thaliana OX=3702 GN=LHCB2.4 PE=1 SV=1;tr|A0A1I9LMB4|A0A1I9LMB4_ARATH Chlorophyll a-b binding protein, chloroplastic OS=Arabidopsis thaliana OX=3702 GN=LHCB2.3 PE=3 SV=1;	3	9	1	1	3	6	6	5	1	8	6	7	4	5	6	6	7	8	6	6	4	6	5	7	6	7	5	7	4	6	5	6	6	0	0	0	0	0	1	0	0	0
F4J017;A0A1I9LMU4;Q8GRT9	F4J017;A0A1I9LMU4;Q8GRT9	1;1;1	1;1;1	1;1;1		At3g15690	tr|F4J017|F4J017_ARATH Single hybrid motif superfamily protein OS=Arabidopsis thaliana OX=3702 GN=At3g15690 PE=1 SV=1;tr|A0A1I9LMU4|A0A1I9LMU4_ARATH Single hybrid motif superfamily protein OS=Arabidopsis thaliana OX=3702 GN=At3g15690 PE=1 SV=1;tr|Q8GRT9|Q8	3	1	1	1	0	0	0	0	0	1	0	0	0	0	0	0	0	0	0	0	0	0	0	0	0	0	0	1	0	0	0	0	0	0	0	0	0	0	1	0	0	0
A0A1I9LMY7;Q9SS17	A0A1I9LMY7;Q9SS17	5;5	5;5	3;3	40S ribosomal protein S24-1	RPS24A	tr|A0A1I9LMY7|A0A1I9LMY7_ARATH 40S ribosomal protein S24 OS=Arabidopsis thaliana OX=3702 GN=At3g04920 PE=1 SV=1;sp|Q9SS17|RS241_ARATH 40S ribosomal protein S24-1 OS=Arabidopsis thaliana OX=3702 GN=RPS24A PE=2 SV=1	2	5	5	3	5	5	4	5	4	1	1	3	0	2	2	4	3	1	0	3	0	3	2	2	2	2	0	3	0	2	2	3	3	5	5	4	5	4	1	1	3	0
Q9M214;A0A1I9LN21	Q9M214;A0A1I9LN21	1;1	1;1	1;1		T8B10_110	tr|Q9M214|Q9M214_ARATH At3g60450 OS=Arabidopsis thaliana OX=3702 GN=T8B10_110 PE=1 SV=1;tr|A0A1I9LN21|A0A1I9LN21_ARATH Phosphoglycerate mutase family protein OS=Arabidopsis thaliana OX=3702 GN=At3g60450 PE=1 SV=1	2	1	1	1	0	0	0	0	0	0	0	0	0	0	0	0	0	0	0	0	0	0	0	0	0	0	0	1	0	0	0	0	0	0	0	0	0	0	0	0	0	0
A0A1I9LNS4;Q9M1R2	A0A1I9LNS4;Q9M1R2	11;11	11;11	11;11		T17J13.80	tr|A0A1I9LNS4|A0A1I9LNS4_ARATH Prolyl-tRNA synthetase OS=Arabidopsis thaliana OX=3702 GN=At3g62120 PE=1 SV=1;sp|Q9M1R2|SYPC_ARATH Proline--tRNA ligase, cytoplasmic OS=Arabidopsis thaliana OX=3702 GN=At3g62120 PE=1 SV=1	2	11	11	11	0	0	0	0	0	4	0	5	0	1	1	2	3	4	0	3	0	1	2	5	5	4	0	4	0	2	3	8	3	0	0	0	0	0	4	0	5	0
A0A1I9LNT2;F4JE70;Q9M2E2	A0A1I9LNT2;F4JE70;Q9M2E2	3;3;3	3;3;3	3;3;3	(+)-neomenthol dehydrogenase	At3g61220;SDR1	tr|A0A1I9LNT2|A0A1I9LNT2_ARATH NAD(P)-binding Rossmann-fold superfamily protein OS=Arabidopsis thaliana OX=3702 GN=SDR1 PE=1 SV=1;tr|F4JE70|F4JE70_ARATH NAD(P)-binding Rossmann-fold superfamily protein OS=Arabidopsis thaliana OX=3702 GN=SDR1 PE=1 SV=1;sp|Q	3	3	3	3	0	0	0	0	0	1	0	1	0	0	1	1	2	1	0	2	0	1	0	1	2	1	0	1	0	1	1	2	2	0	0	0	0	0	1	0	1	0
A0A1I9LNZ1;Q9SRR9;Q94AG1	A0A1I9LNZ1;Q9SRR9;Q94AG1	1;1;1	1;1;1	1;1;1		F21O3.18;At3g07470	tr|A0A1I9LNZ1|A0A1I9LNZ1_ARATH Uncharacterized protein OS=Arabidopsis thaliana OX=3702 GN=At3g07470 PE=1 SV=1;tr|Q9SRR9|Q9SRR9_ARATH F21O3.18 protein OS=Arabidopsis thaliana OX=3702 GN=F21O3.18 PE=1 SV=1;tr|Q94AG1|Q94AG1_ARATH AT3g07470/F21O3_18 OS=Arabido	3	1	1	1	0	0	0	0	0	0	0	0	0	0	1	0	0	0	0	0	0	0	1	1	0	1	0	0	0	0	0	0	1	0	0	0	0	0	0	0	0	0
A0A1I9LPH1;P38418	A0A1I9LPH1;P38418	2;2	2;2	2;2	Lipoxygenase 2, chloroplastic	LOX2	tr|A0A1I9LPH1|A0A1I9LPH1_ARATH Lipoxygenase OS=Arabidopsis thaliana OX=3702 GN=LOX2 PE=1 SV=1;sp|P38418|LOX2_ARATH Lipoxygenase 2, chloroplastic OS=Arabidopsis thaliana OX=3702 GN=LOX2 PE=1 SV=1	2	2	2	2	0	1	0	0	0	0	0	1	0	1	0	1	0	0	0	1	0	0	0	1	1	0	0	1	0	1	2	1	2	0	1	0	0	0	0	0	1	0
F4IVN6;A0A1I9LPJ2;Q682T9;Q03509;P59220;P0DH98;P0DH97;F4IJ46;A0A1I9LPJ1	F4IVN6;A0A1I9LPJ2;Q682T9;Q03509;P59220;P0DH98;P0DH97;F4IJ46;A0A1I9LPJ1	9;9;9;9;9;9;9;8;5	9;9;9;9;9;9;9;8;5	2;2;2;2;2;2;2;2;1	Calmodulin-5;Calmodulin-6;Calmodulin-7;Calmodulin-3;Calmodulin-2	CAM5;CAM6;CAM7;CAM3;CAM2	tr|F4IVN6|F4IVN6_ARATH Calmodulin 5 OS=Arabidopsis thaliana OX=3702 GN=CAM5 PE=4 SV=1;tr|A0A1I9LPJ2|A0A1I9LPJ2_ARATH Calmodulin 7 OS=Arabidopsis thaliana OX=3702 GN=CAM7 PE=4 SV=1;sp|Q682T9|CALM5_ARATH Calmodulin-5 OS=Arabidopsis thaliana OX=3702 GN=CAM5 P	9	9	9	2	5	5	6	5	5	6	1	4	0	5	5	4	5	6	1	4	0	5	4	5	5	5	2	5	0	5	5	5	4	5	5	6	5	5	6	1	4	0
A0A1I9LPN7;Q9M2L4	A0A1I9LPN7;Q9M2L4	6;6	2;2	2;2	Putative calcium-transporting ATPase 11, plasma membrane-type	ACA11	tr|A0A1I9LPN7|A0A1I9LPN7_ARATH Calcium-transporting ATPase OS=Arabidopsis thaliana OX=3702 GN=ACA11 PE=1 SV=1;sp|Q9M2L4|ACA11_ARATH Putative calcium-transporting ATPase 11, plasma membrane-type OS=Arabidopsis thaliana OX=3702 GN=ACA11 PE=1 SV=1	2	6	2	2	2	4	4	3	6	1	0	0	0	0	0	0	0	1	0	0	0	0	0	0	0	2	0	0	0	0	0	0	0	0	1	1	0	2	0	0	0	0
A0A1I9LPN8;Q9SG80	A0A1I9LPN8;Q9SG80	2;2	2;2	2;2	Alpha-L-arabinofuranosidase 1	ASD1	tr|A0A1I9LPN8|A0A1I9LPN8_ARATH Non-reducing end alpha-L-arabinofuranosidase OS=Arabidopsis thaliana OX=3702 GN=ASD1 PE=1 SV=1;sp|Q9SG80|ASD1_ARATH Alpha-L-arabinofuranosidase 1 OS=Arabidopsis thaliana OX=3702 GN=ASD1 PE=1 SV=1	2	2	2	2	0	0	1	0	0	1	0	2	0	0	0	0	0	1	0	1	0	1	0	1	0	1	0	1	0	0	0	0	0	0	0	1	0	0	1	0	2	0
A0A1I9LQ23;A0A1I9LQ22;P82869	A0A1I9LQ23;A0A1I9LQ22;P82869	1;1;1	1;1;1	1;1;1	Peptidyl-prolyl cis-trans isomerase CYP37, chloroplastic	CYP37	tr|A0A1I9LQ23|A0A1I9LQ23_ARATH Peptidylprolyl isomerase OS=Arabidopsis thaliana OX=3702 GN=At3g15520 PE=1 SV=1;tr|A0A1I9LQ22|A0A1I9LQ22_ARATH Peptidylprolyl isomerase OS=Arabidopsis thaliana OX=3702 GN=At3g15520 PE=1 SV=1;sp|P82869|CYP37_ARATH Peptidyl-pro	3	1	1	1	0	0	0	0	0	0	0	0	0	0	0	0	0	0	0	0	0	0	0	0	0	0	0	0	0	0	1	0	0	0	0	0	0	0	0	0	0	0
A0A1I9LQB3	A0A1I9LQB3	17	1	1			tr|A0A1I9LQB3|A0A1I9LQB3_ARATH Carbonic anhydrase OS=Arabidopsis thaliana OX=3702 GN=CA1 PE=1 SV=1	1	17	1	1	14	14	14	15	14	12	7	11	6	10	11	10	11	12	7	11	5	10	11	10	9	12	9	11	4	10	10	10	11	0	0	0	0	0	0	0	0	0
F4J244;A0A1I9LQK7;A0A1I9LQK6;P53780	F4J244;A0A1I9LQK7;A0A1I9LQK6;P53780	2;2;2;2	2;2;2;2	2;2;2;2	Cystathionine beta-lyase, chloroplastic	CBL	tr|F4J244|F4J244_ARATH Cystathionine beta-lyase OS=Arabidopsis thaliana OX=3702 GN=CBL PE=1 SV=1;tr|A0A1I9LQK7|A0A1I9LQK7_ARATH Cystathionine beta-lyase OS=Arabidopsis thaliana OX=3702 GN=CBL PE=1 SV=1;tr|A0A1I9LQK6|A0A1I9LQK6_ARATH Cystathionine beta-lyas	4	2	2	2	0	0	0	0	0	1	0	0	0	0	0	0	0	1	0	0	0	0	0	0	0	1	0	0	0	0	0	0	0	0	0	0	0	0	1	0	0	0
A0A1I9LQM9;O04309	A0A1I9LQM9;O04309	9;9	9;9	9;9	Jacalin-related lectin 35	JAL35	tr|A0A1I9LQM9|A0A1I9LQM9_ARATH Mannose-binding lectin superfamily protein OS=Arabidopsis thaliana OX=3702 GN=JR1 PE=1 SV=1;sp|O04309|JAL35_ARATH Jacalin-related lectin 35 OS=Arabidopsis thaliana OX=3702 GN=JAL35 PE=1 SV=1	2	9	9	9	0	0	0	1	0	7	1	6	0	4	5	7	5	8	1	7	0	5	4	7	4	8	1	7	0	6	5	7	7	0	0	0	1	0	7	1	6	0
A0A1I9LR13;F4J9K9	A0A1I9LR13;F4J9K9	10;10	10;10	10;10		At3g05900	tr|A0A1I9LR13|A0A1I9LR13_ARATH Neurofilament protein-like protein OS=Arabidopsis thaliana OX=3702 GN=At3g05900 PE=1 SV=1;tr|F4J9K9|F4J9K9_ARATH Neurofilament protein-like protein OS=Arabidopsis thaliana OX=3702 GN=At3g05900 PE=1 SV=1	2	10	10	10	4	2	4	4	2	5	0	3	0	2	1	1	2	4	0	4	0	1	1	3	4	4	0	4	0	1	3	3	3	4	2	4	4	2	5	0	3	0
A0A1I9LR27;F4JBC9;Q9LU86	A0A1I9LR27;F4JBC9;Q9LU86	8;8;8	8;8;8	8;8;8	Peroxiredoxin Q, chloroplastic	ATPRX Q;PRXQ	tr|A0A1I9LR27|A0A1I9LR27_ARATH Thioredoxin-dependent peroxiredoxin OS=Arabidopsis thaliana OX=3702 GN=PRXQ PE=1 SV=1;tr|F4JBC9|F4JBC9_ARATH Thioredoxin-dependent peroxiredoxin OS=Arabidopsis thaliana OX=3702 GN=PRXQ PE=1 SV=1;sp|Q9LU86|PRXQ_ARATH Peroxired	3	8	8	8	1	0	0	0	0	5	1	6	1	5	4	5	6	5	1	5	1	5	6	4	5	5	1	6	1	7	6	6	6	1	0	0	0	0	5	1	6	1
A0A1I9LR42;F4IXX2;F4IXX3	A0A1I9LR42;F4IXX2;F4IXX3	1;1;1	1;1;1	1;1;1		At3g49400	tr|A0A1I9LR42|A0A1I9LR42_ARATH Transducin/WD40 repeat-like superfamily protein OS=Arabidopsis thaliana OX=3702 GN=At3g49400 PE=1 SV=1;tr|F4IXX2|F4IXX2_ARATH Transducin/WD40 repeat-like superfamily protein OS=Arabidopsis thaliana OX=3702 GN=At3g49400 PE=1 S	3	1	1	1	0	0	0	0	0	0	0	0	0	0	0	0	0	0	0	0	0	0	0	0	1	0	0	0	0	0	0	0	0	0	0	0	0	0	0	0	0	0
A0A1I9LR83;Q8VY57	A0A1I9LR83;Q8VY57	5;5	2;2	2;2		ARLA1C	tr|A0A1I9LR83|A0A1I9LR83_ARATH ADP-ribosylation factor-like A1C OS=Arabidopsis thaliana OX=3702 GN=ARLA1C PE=1 SV=1;sp|Q8VY57|ARL8A_ARATH ADP-ribosylation factor-like protein 8a OS=Arabidopsis thaliana OX=3702 GN=ARL8A PE=2 SV=1	2	5	2	2	2	1	4	4	5	0	0	2	0	1	1	2	1	0	0	2	0	3	1	1	1	2	0	2	0	1	2	2	1	0	0	2	2	2	0	0	1	0
A0A1I9LRA3;Q9LTQ5	A0A1I9LRA3;Q9LTQ5	7;7	7;7	7;7		At3g20370	tr|A0A1I9LRA3|A0A1I9LRA3_ARATH TRAF-like family protein OS=Arabidopsis thaliana OX=3702 GN=At3g20370 PE=1 SV=1;tr|Q9LTQ5|Q9LTQ5_ARATH AT3g20370/MQC12_13 OS=Arabidopsis thaliana OX=3702 GN=At3g20370 PE=1 SV=1	2	7	7	7	1	1	2	1	1	6	0	5	0	4	5	6	7	6	0	7	0	5	5	6	6	6	0	6	0	6	5	6	7	1	1	2	1	1	6	0	5	0
A0A1I9LS34;Q94JQ4	A0A1I9LS34;Q94JQ4	6;6	6;6	6;6	Reactive Intermediate Deaminase A, chloroplastic	RIDA	tr|A0A1I9LS34|A0A1I9LS34_ARATH Endoribonuclease L-PSP family protein OS=Arabidopsis thaliana OX=3702 GN=RidA PE=1 SV=1;sp|Q94JQ4|RIDA_ARATH Reactive Intermediate Deaminase A, chloroplastic OS=Arabidopsis thaliana OX=3702 GN=RIDA PE=1 SV=1	2	6	6	6	0	0	0	0	0	6	0	6	1	6	4	5	5	5	0	6	1	5	4	6	5	6	0	6	1	6	6	6	5	0	0	0	0	0	6	0	6	1
A0A1I9LS90;Q39195	A0A1I9LS90;Q39195	2;2	2;2	2;2	Photosystem II 5 kDa protein, chloroplastic	PSBT	tr|A0A1I9LS90|A0A1I9LS90_ARATH Photosystem II subunit T OS=Arabidopsis thaliana OX=3702 GN=PSBTN PE=1 SV=1;sp|Q39195|PST2_ARATH Photosystem II 5 kDa protein, chloroplastic OS=Arabidopsis thaliana OX=3702 GN=PSBT PE=3 SV=2	2	2	2	2	1	1	1	1	0	2	1	2	0	1	2	1	2	2	1	2	1	2	2	2	2	2	1	2	0	2	2	2	2	1	1	1	1	0	2	1	2	0
A0A1I9LSH2;Q9LZQ4	A0A1I9LSH2;Q9LZQ4	5;5	5;5	5;5		T12C14_60	tr|A0A1I9LSH2|A0A1I9LSH2_ARATH Carbohydrate-binding-like fold OS=Arabidopsis thaliana OX=3702 GN=At3g62360 PE=1 SV=1;tr|Q9LZQ4|Q9LZQ4_ARATH Carbohydrate-binding-like fold OS=Arabidopsis thaliana OX=3702 GN=T12C14_60 PE=1 SV=1	2	5	5	5	0	5	5	1	2	0	0	0	0	0	0	0	0	0	0	0	0	0	0	1	0	0	0	2	0	0	0	0	1	0	5	5	1	2	0	0	0	0
A0A1I9LT03;A0A1I9LT02;Q9M9P3	A0A1I9LT03;A0A1I9LT02;Q9M9P3	18;18;18	18;18;18	7;7;7	Probable UTP--glucose-1-phosphate uridylyltransferase 2		tr|A0A1I9LT03|A0A1I9LT03_ARATH UTP--glucose-1-phosphate uridylyltransferase OS=Arabidopsis thaliana OX=3702 GN=UGP1 PE=1 SV=1;tr|A0A1I9LT02|A0A1I9LT02_ARATH UTP--glucose-1-phosphate uridylyltransferase OS=Arabidopsis thaliana OX=3702 GN=UGP1 PE=1 SV=1;sp|Q	3	18	18	7	8	6	8	6	4	14	1	12	0	11	10	9	11	12	2	14	0	9	12	12	13	16	1	14	0	11	10	14	12	8	6	8	6	4	14	1	12	0
F4HU00;A0A1P8AMR3;A0A1P8AMR6;Q42556	F4HU00;A0A1P8AMR3;A0A1P8AMR6;Q42556	8;8;8;8	1;1;1;1	1;1;1;1	ATPase 9, plasma membrane-type	HA9;AHA9	tr|F4HU00|F4HU00_ARATH Plasma membrane ATPase OS=Arabidopsis thaliana OX=3702 GN=HA9 PE=1 SV=2;tr|A0A1P8AMR3|A0A1P8AMR3_ARATH Plasma membrane ATPase OS=Arabidopsis thaliana OX=3702 GN=HA9 PE=1 SV=1;tr|A0A1P8AMR6|A0A1P8AMR6_ARATH Plasma membrane ATPase OS=A	4	8	1	1	4	5	6	6	5	3	0	2	0	3	2	2	2	2	0	3	0	2	3	3	4	4	0	2	0	2	2	3	2	1	0	1	1	0	0	0	0	0
F4I9U5;A0A1P8AN44	F4I9U5;A0A1P8AN44	1;1	1;1	1;1		At1g65110	tr|F4I9U5|F4I9U5_ARATH Ubiquitin carboxyl-terminal hydrolase-related protein OS=Arabidopsis thaliana OX=3702 GN=At1g65110 PE=4 SV=1;tr|A0A1P8AN44|A0A1P8AN44_ARATH Ubiquitin carboxyl-terminal hydrolase-related protein OS=Arabidopsis thaliana OX=3702 GN=At1g	2	1	1	1	0	0	0	0	0	1	0	1	0	0	0	1	0	1	0	1	0	0	0	1	0	0	0	0	0	0	0	1	1	0	0	0	0	0	1	0	1	0
A0A1P8AND9;A0A1P8ANC2;Q9C6P3;Q38868	A0A1P8AND9;A0A1P8ANC2;Q9C6P3;Q38868	1;1;1;1	1;1;1;1	1;1;1;1	Calcium-dependent protein kinase 33;Calcium-dependent protein kinase 9	CPK33;CPK9	tr|A0A1P8AND9|A0A1P8AND9_ARATH Calcium-dependent protein kinase 33 OS=Arabidopsis thaliana OX=3702 GN=CPK33 PE=1 SV=1;tr|A0A1P8ANC2|A0A1P8ANC2_ARATH Calcium-dependent protein kinase 33 OS=Arabidopsis thaliana OX=3702 GN=CPK33 PE=1 SV=1;sp|Q9C6P3|CDPKX_ARAT	4	1	1	1	1	0	1	1	0	0	0	0	0	0	0	0	0	0	0	0	0	0	0	0	0	0	0	0	0	0	0	0	0	1	0	1	1	0	0	0	0	0
A0A1P8ANI1;Q8LEK2	A0A1P8ANI1;Q8LEK2	1;1	1;1	1;1	Golgi apparatus membrane protein-like protein ECHIDNA	ECH	tr|A0A1P8ANI1|A0A1P8ANI1_ARATH Golgi apparatus membrane protein TVP23 OS=Arabidopsis thaliana OX=3702 GN=ECH PE=1 SV=1;sp|Q8LEK2|TVP23_ARATH Golgi apparatus membrane protein-like protein ECHIDNA OS=Arabidopsis thaliana OX=3702 GN=ECH PE=1 SV=1	2	1	1	1	0	0	0	0	1	0	0	0	0	0	0	0	0	0	0	0	0	0	0	0	0	0	0	0	0	0	0	0	0	0	0	0	0	1	0	0	0	0
P0CAN7;A0A1P8ANX8;A0A1P8ANV6	P0CAN7;A0A1P8ANX8;A0A1P8ANV6	8;8;7	1;1;1	1;1;1	V-type proton ATPase subunit E3	VHA-E3	sp|P0CAN7|VATE3_ARATH V-type proton ATPase subunit E3 OS=Arabidopsis thaliana OX=3702 GN=VHA-E3 PE=2 SV=1;tr|A0A1P8ANX8|A0A1P8ANX8_ARATH Vacuolar H+-ATPase subunit E isoform 3 OS=Arabidopsis thaliana OX=3702 GN=VHA-E3 PE=1 SV=1;tr|A0A1P8ANV6|A0A1P8ANV6_ARA	3	8	1	1	4	7	3	6	7	5	1	5	0	5	5	5	5	6	1	5	0	5	4	4	5	5	1	4	1	5	5	4	5	0	1	0	0	0	0	0	0	0
A0A1P8ANY9;F4HNU3;Q8RXL8	A0A1P8ANY9;F4HNU3;Q8RXL8	1;1;1	1;1;1	1;1;1	Uncharacterized membrane protein At1g06890	At1g06890	tr|A0A1P8ANY9|A0A1P8ANY9_ARATH Nodulin MtN21 /EamA-like transporter family protein OS=Arabidopsis thaliana OX=3702 GN=At1g06890 PE=1 SV=1;tr|F4HNU3|F4HNU3_ARATH Nodulin MtN21 /EamA-like transporter family protein OS=Arabidopsis thaliana OX=3702 GN=At1g0689	3	1	1	1	0	0	0	0	1	0	0	0	0	0	0	0	0	0	0	0	0	0	0	0	0	0	0	0	0	0	0	0	0	0	0	0	0	1	0	0	0	0
A0A1P8APG3;Q9LNU3	A0A1P8APG3;Q9LNU3	1;1	1;1	1;1	Expansin-A11	EXPA11	tr|A0A1P8APG3|A0A1P8APG3_ARATH Expansin OS=Arabidopsis thaliana OX=3702 GN=EXPA11 PE=1 SV=1;sp|Q9LNU3|EXP11_ARATH Expansin-A11 OS=Arabidopsis thaliana OX=3702 GN=EXPA11 PE=2 SV=1	2	1	1	1	0	0	0	0	0	0	0	0	0	1	0	1	0	0	0	0	0	0	0	0	1	0	0	0	0	0	0	0	0	0	0	0	0	0	0	0	0	0
A0A1P8APK3;Q8W592;F4HQH8	A0A1P8APK3;Q8W592;F4HQH8	3;3;3	3;3;3	3;3;3		At1g01080	tr|A0A1P8APK3|A0A1P8APK3_ARATH RNA-binding (RRM/RBD/RNP motifs) family protein OS=Arabidopsis thaliana OX=3702 GN=At1g01080 PE=1 SV=1;tr|Q8W592|Q8W592_ARATH At1g01080/T25K16_7 OS=Arabidopsis thaliana OX=3702 GN=At1g01080 PE=1 SV=1;tr|F4HQH8|F4HQH8_ARATH RN	3	3	3	3	0	0	0	0	0	1	0	1	0	0	2	1	2	1	0	2	0	2	1	2	1	2	0	1	0	1	1	1	2	0	0	0	0	0	1	0	1	0
A0A1P8APR6;Q9LPW0	A0A1P8APR6;Q9LPW0	19;19	7;7	3;3	Glyceraldehyde-3-phosphate dehydrogenase GAPA2, chloroplastic	GAPA2	tr|A0A1P8APR6|A0A1P8APR6_ARATH Glyceraldehyde-3-phosphate dehydrogenase OS=Arabidopsis thaliana OX=3702 GN=GAPA-2 PE=1 SV=1;sp|Q9LPW0|G3PA2_ARATH Glyceraldehyde-3-phosphate dehydrogenase GAPA2, chloroplastic OS=Arabidopsis thaliana OX=3702 GN=GAPA2 PE=2 SV	2	19	7	3	10	11	11	10	11	13	7	14	6	13	13	14	14	16	9	15	5	12	15	14	14	15	7	15	7	14	13	14	14	4	5	4	3	3	3	0	4	0
A0A1P8APT9;F4I0D4;P46646	A0A1P8APT9;F4I0D4;P46646	2;2;2	1;1;1	1;1;1	Aspartate aminotransferase;Aspartate aminotransferase, cytoplasmic isozyme 2	ASP4	tr|A0A1P8APT9|A0A1P8APT9_ARATH Aspartate aminotransferase OS=Arabidopsis thaliana OX=3702 GN=ASP4 PE=1 SV=1;tr|F4I0D4|F4I0D4_ARATH Aspartate aminotransferase OS=Arabidopsis thaliana OX=3702 GN=ASP4 PE=1 SV=1;sp|P46646|AAT4_ARATH Aspartate aminotransferase,	3	2	1	1	0	0	0	0	0	0	0	0	0	1	1	0	1	0	0	0	0	1	1	1	1	0	0	0	0	1	1	2	1	0	0	0	0	0	0	0	0	0
A0A1P8APU0;Q42593	A0A1P8APU0;Q42593	8;8	8;8	6;6	L-ascorbate peroxidase T, chloroplastic	APXT	tr|A0A1P8APU0|A0A1P8APU0_ARATH L-ascorbate peroxidase OS=Arabidopsis thaliana OX=3702 GN=TAPX PE=1 SV=1;sp|Q42593|APXT_ARATH L-ascorbate peroxidase T, chloroplastic OS=Arabidopsis thaliana OX=3702 GN=APXT PE=2 SV=2	2	8	8	6	0	0	0	0	0	2	0	2	0	1	1	2	2	1	0	3	0	2	2	4	3	2	0	4	0	3	2	2	2	0	0	0	0	0	2	0	2	0
A0A1P8AQA4;Q9C8H1	A0A1P8AQA4;Q9C8H1	1;1	1;1	1;1	ABC transporter C family member 11	ABCC11	tr|A0A1P8AQA4|A0A1P8AQA4_ARATH Multidrug resistance-associated protein 12 OS=Arabidopsis thaliana OX=3702 GN=ABCC11 PE=1 SV=1;sp|Q9C8H1|AB11C_ARATH ABC transporter C family member 11 OS=Arabidopsis thaliana OX=3702 GN=ABCC11 PE=2 SV=2	2	1	1	1	0	0	0	0	0	1	0	1	0	0	1	0	0	1	0	0	0	1	0	1	1	1	0	1	0	0	0	0	1	0	0	0	0	0	1	0	1	0
A0A1P8AQP0;A0A1P8B937;A0A1P8B7X4;F4HZ57;P0DH94;P0DH93;P0DH92;P59228;P59229	A0A1P8AQP0;A0A1P8B937;A0A1P8B7X4;F4HZ57;P0DH94;P0DH93;P0DH92;P59228;P59229	1;1;1;1;1;1;1;1;1	1;1;1;1;1;1;1;1;1	1;1;1;1;1;1;1;1;1	V-type proton ATPase subunit c5;V-type proton ATPase subunit c3;V-type proton ATPase subunit c1;V-type proton ATPase subunit c2;V-type proton ATPase subunit c4	AVA-P4;VHA-c5;VHA-c3;VHA-c1;VHA-c2;VHA-c4	tr|A0A1P8AQP0|A0A1P8AQP0_ARATH V-type proton ATPase proteolipid subunit OS=Arabidopsis thaliana OX=3702 GN=AVA-P2 PE=3 SV=1;tr|A0A1P8B937|A0A1P8B937_ARATH V-type proton ATPase proteolipid subunit OS=Arabidopsis thaliana OX=3702 GN=VHA-C3 PE=3 SV=1;tr|A0A1P	9	1	1	1	1	1	1	1	1	1	0	1	0	1	1	1	1	1	0	1	0	1	1	1	1	1	0	1	0	1	1	1	1	1	1	1	1	1	1	0	1	0
A0A1P8AQS2;P52901	A0A1P8AQS2;P52901	6;6	4;4	4;4	Pyruvate dehydrogenase E1 component subunit alpha-1, mitochondrial	E1 ALPHA	tr|A0A1P8AQS2|A0A1P8AQS2_ARATH Pyruvate dehydrogenase E1 component subunit alpha OS=Arabidopsis thaliana OX=3702 GN=E1 ALPHA PE=1 SV=1;sp|P52901|ODPA1_ARATH Pyruvate dehydrogenase E1 component subunit alpha-1, mitochondrial OS=Arabidopsis thaliana OX=3702	2	6	4	4	1	3	2	6	0	3	0	2	0	1	1	1	1	4	0	1	0	1	0	2	2	2	0	2	0	3	2	2	2	0	3	1	4	0	1	0	1	0
A0A1P8AQZ6;A0A1P8AWS5;A0A1P8BAD8;F4I065;A0A1P8AQG2;A0A1P8AW67;A0A1P8AQ00;A0A1P8B2S5;F4IB76;F4IJP7;Q9C8H4;A0A2H1ZE13;Q0IGL7;Q9FZB6;A0A1P8AQ28;F4IB69;A0A1P8AVQ6;A0A1P8BEN9;F4KJ91;F4IB71;A0A1P8AUY6;A0A1P8ARS9;A0A1P8BFK6;Q9C8I6;A0A1P8AV20;A0A2H1ZED2;Q9FZB8;A0A2H1ZE36;A0A1P8AX40;O81067;A0A1P8AV24;A0A1P8BEK6;C0LGG4;Q9SI06;Q9FN93;Q9ZQQ7;C0LGG3;C0LGD6;C0LGW2;O81069;C0LGL4;C0LGG6;Q9FZB1;C0LGD9;Q9FN94;Q9ZQ…	A0A1P8AQZ6;A0A1P8AWS5;A0A1P8BAD8;F4I065;A0A1P8AQG2;A0A1P8AW67;A0A1P8AQ00;A0A1P8B2S5;F4IB76;F4IJP7;Q9C8H4;A0A2H1ZE13;Q0IGL7;Q9FZB6;A0A1P8AQ28;F4IB69;A0A1P8AVQ6;A0A1P8BEN9;F4KJ91;F4IB71;A0A1P8AUY6;A0A1P8ARS9;A0A1P8BFK6;Q9C8I6;A0A1P8AV20;A0A2H1ZED2;Q9FZB8;A0A2H1ZE36;A0A1P8AX40;O81067;A0A1P8AV24;A0A1P8BEK6;C0LGG4;Q9SI06;Q9FN93;Q9ZQQ7;C0LGG3;C0LGD6;C0LGW2;O81069;C0LGL4;C0LGG6;Q9FZB1;C0LGD9;Q9FN94;Q9ZQ…	2;1;1;1;1;1;1;1;1;1;1;1;1;1;1;1;1;1;1;1;1;1;1;1;1;1;1;1;1;1;1;1;1;1;1;1;1;1;1;1;1;1;1;1;1;1;1;1	2;1;1;1;1;1;1;1;1;1;1;1;1;1;1;1;1;1;1;1;1;1;1;1;1;1;1;1;1;1;1;1;1;1;1;1;1;1;1;1;1;1;1;1;1;1;1;1	1;0;0;0;0;0;0;0;0;0;0;0;0;0;0;0;0;0;0;0;0;0;0;0;0;0;0;0;0;0;0;0;0;0;0;0;0;0;0;0;0;0;0;0;0;0;0;0	Probable LRR receptor-like serine/threonine-protein kinase At1g51810;Probable LRR receptor-like serine/threonine-protein kinase At1g51860;Putative leucine-rich repeat receptor-like serine/threonine-protein kinase At2g04300;Probable LRR receptor-like serine/threonine-protein kinase At5g59680;Putative leucine-rich repeat receptor-like serine/threonine-protein kinase At2g14440;Probable LRR receptor-…	At1g49100;At1g51910;At2g29000;F19C24.15;At1g51620;T14L22.4;At1g51850;At5g59660;At1g51870;F19C24.3;At2g28970;PAM74	tr|A0A1P8AQZ6|A0A1P8AQZ6_ARATH Leucine-rich repeat protein kinase family protein OS=Arabidopsis thaliana OX=3702 GN=At1g51860 PE=1 SV=1;tr|A0A1P8AWS5|A0A1P8AWS5_ARATH Leucine-rich repeat protein kinase family protein OS=Arabidopsis thaliana OX=3702 GN=At1g	48	2	2	1	0	1	1	1	1	1	0	0	0	0	0	0	0	0	0	0	0	0	0	0	0	1	0	0	0	0	0	0	0	0	1	1	1	1	1	0	0	0
F4HS98;A0A1P8AR50;F4HS99;F4JKH6;A0A1P8ATX7;F4HZK4	F4HS98;A0A1P8AR50;F4HS99;F4JKH6	4;4;4;2;1;1	4;4;4;2;1;1	4;4;4;2;1;1		At1g01320;At4g28080	tr|F4HS98|F4HS98_ARATH Tetratricopeptide repeat (TPR)-like superfamily protein OS=Arabidopsis thaliana OX=3702 GN=At1g01320 PE=1 SV=1;tr|A0A1P8AR50|A0A1P8AR50_ARATH Tetratricopeptide repeat (TPR)-like superfamily protein OS=Arabidopsis thaliana OX=3702 GN=	6	4	4	4	1	0	1	0	2	3	0	1	0	3	1	2	1	2	0	1	0	2	1	1	1	3	0	1	0	1	1	1	1	1	0	1	0	2	3	0	1	0
F4HVV7;A0A1P8ARB7;F4HVV6	F4HVV7;A0A1P8ARB7;F4HVV6	2;2;2	2;2;2	2;2;2		At1g02080	tr|F4HVV7|F4HVV7_ARATH Transcription regulator OS=Arabidopsis thaliana OX=3702 GN=At1g02080 PE=1 SV=1;tr|A0A1P8ARB7|A0A1P8ARB7_ARATH Transcription regulator OS=Arabidopsis thaliana OX=3702 GN=At1g02080 PE=1 SV=1;tr|F4HVV6|F4HVV6_ARATH Transcription regulat	3	2	2	2	0	0	0	0	0	1	0	0	0	1	0	1	0	0	0	0	0	1	0	0	1	0	0	1	0	0	0	0	0	0	0	0	0	0	1	0	0	0
A0A1P8ARI0;A0A2H1ZEG2;F4I615;Q9FZ48;Q94A97	A0A1P8ARI0;A0A2H1ZEG2;F4I615;Q9FZ48;Q94A97	2;2;2;2;2	2;2;2;2;2	2;2;2;2;2	Ubiquitin-conjugating enzyme E2 36;Ubiquitin-conjugating enzyme E2 35	UBC36;UBC35	tr|A0A1P8ARI0|A0A1P8ARI0_ARATH Ubiquitin-conjugating enzyme 35 OS=Arabidopsis thaliana OX=3702 GN=UBC35 PE=1 SV=1;tr|A0A2H1ZEG2|A0A2H1ZEG2_ARATH Ubiquitin-conjugating enzyme 35 OS=Arabidopsis thaliana OX=3702 GN=UBC35 PE=1 SV=1;tr|F4I615|F4I615_ARATH Ubiqu	5	2	2	2	0	0	0	0	0	1	0	1	0	0	0	1	1	2	0	1	0	1	0	1	1	0	0	1	0	1	1	2	2	0	0	0	0	0	1	0	1	0
A0A1P8ARI3;Q8VZT4;F4I1G1	A0A1P8ARI3;Q8VZT4;F4I1G1	1;1;1	1;1;1	1;1;1		At1g29350	tr|A0A1P8ARI3|A0A1P8ARI3_ARATH RNA polymerase II degradation factor-like protein (DUF1296) OS=Arabidopsis thaliana OX=3702 GN=At1g29370 PE=1 SV=1;tr|Q8VZT4|Q8VZT4_ARATH RNA polymerase II degradation factor-like protein (DUF1296) OS=Arabidopsis thaliana OX=	3	1	1	1	0	0	0	0	0	0	0	0	0	0	0	0	0	1	0	0	0	0	0	0	0	1	0	0	0	0	0	0	0	0	0	0	0	0	0	0	0	0
A0A1P8ARS7;O04450	A0A1P8ARS7;O04450	5;5	5;5	5;5	T-complex protein 1 subunit epsilon	CCT5	tr|A0A1P8ARS7|A0A1P8ARS7_ARATH TCP-1/cpn60 chaperonin family protein OS=Arabidopsis thaliana OX=3702 GN=At1g24510 PE=1 SV=1;sp|O04450|TCPE_ARATH T-complex protein 1 subunit epsilon OS=Arabidopsis thaliana OX=3702 GN=CCT5 PE=1 SV=1	2	5	5	5	1	0	0	0	2	3	0	0	0	0	2	1	2	1	0	1	0	1	1	1	2	2	0	2	0	2	1	1	1	1	0	0	0	2	3	0	0	0
A0A1P8ARX5;Q1JPL7	A0A1P8ARX5;Q1JPL7	2;2	2;2	2;2	Pectinesterase/pectinesterase inhibitor 18;Pectinesterase inhibitor 18;Bifunctional pectinesterase 18/rRNA N-glycosylase	PME18	tr|A0A1P8ARX5|A0A1P8ARX5_ARATH Pectinesterase OS=Arabidopsis thaliana OX=3702 GN=PMEPCRA PE=1 SV=1;sp|Q1JPL7|PME18_ARATH Pectinesterase/pectinesterase inhibitor 18 OS=Arabidopsis thaliana OX=3702 GN=PME18 PE=1 SV=3	2	2	2	2	2	1	0	0	1	1	0	1	0	1	1	1	1	0	0	1	0	1	1	1	1	0	0	1	0	1	1	1	2	2	1	0	0	1	1	0	1	0
A0A1P8ASF2;A0A1P8AS94;A0A1P8AS93;A0A1P8AS89;Q9LQ31	A0A1P8ASF2;A0A1P8AS94;A0A1P8AS93;A0A1P8AS89;Q9LQ31	2;2;2;2;2	2;2;2;2;2	2;2;2;2;2	Jacalin-related lectin 4	JAL4	tr|A0A1P8ASF2|A0A1P8ASF2_ARATH Jacalin lectin family protein OS=Arabidopsis thaliana OX=3702 GN=At1g33790 PE=1 SV=1;tr|A0A1P8AS94|A0A1P8AS94_ARATH Jacalin lectin family protein OS=Arabidopsis thaliana OX=3702 GN=At1g33790 PE=1 SV=1;tr|A0A1P8AS93|A0A1P8AS93	5	2	2	2	0	0	0	0	0	1	0	0	0	0	0	0	0	0	0	0	0	0	0	0	1	0	0	0	0	0	0	0	0	0	0	0	0	0	1	0	0	0
A0A1P8ASA0;A0A1P8ASD8;F4IDZ7	A0A1P8ASA0;A0A1P8ASD8;F4IDZ7	1;1;1	1;1;1	1;1;1		At1g19025	tr|A0A1P8ASA0|A0A1P8ASA0_ARATH DNA repair metallo-beta-lactamase family protein OS=Arabidopsis thaliana OX=3702 GN=At1g19025 PE=4 SV=1;tr|A0A1P8ASD8|A0A1P8ASD8_ARATH DNA repair metallo-beta-lactamase family protein OS=Arabidopsis thaliana OX=3702 GN=At1g19	3	1	1	1	0	0	0	0	0	0	0	0	0	0	0	0	0	0	0	0	0	0	0	0	0	0	0	0	0	0	0	1	0	0	0	0	0	0	0	0	0	0
A0A1P8ASL8;Q9C7N4	A0A1P8ASL8;Q9C7N4	8;8	8;8	8;8	GDSL esterase/lipase At1g29670		tr|A0A1P8ASL8|A0A1P8ASL8_ARATH GDSL-like Lipase/Acylhydrolase superfamily protein OS=Arabidopsis thaliana OX=3702 GN=At1g29670 PE=1 SV=1;sp|Q9C7N4|GDL15_ARATH GDSL esterase/lipase At1g29670 OS=Arabidopsis thaliana OX=3702 GN=At1g29670 PE=2 SV=1	2	8	8	8	0	0	0	0	0	3	0	3	0	3	3	3	5	2	0	2	0	2	4	4	4	3	0	3	0	4	4	4	4	0	0	0	0	0	3	0	3	0
A0A1P8AT46;Q94JX5	A0A1P8AT46;Q94JX5	1;1	1;1	1;1	LIM domain-containing protein WLIM1	WLIM1	tr|A0A1P8AT46|A0A1P8AT46_ARATH GATA type zinc finger transcription factor family protein OS=Arabidopsis thaliana OX=3702 GN=WLIM1 PE=1 SV=1;sp|Q94JX5|WLIM1_ARATH LIM domain-containing protein WLIM1 OS=Arabidopsis thaliana OX=3702 GN=WLIM1 PE=1 SV=1	2	1	1	1	1	0	1	0	0	0	0	0	0	0	0	0	0	0	0	0	0	1	1	1	0	0	0	0	0	0	0	1	1	1	0	1	0	0	0	0	0	0
A0A1P8AT97;F4I893	A0A1P8AT97;F4I893	1;1	1;1	1;1		ILA	tr|A0A1P8AT97|A0A1P8AT97_ARATH ILITYHIA OS=Arabidopsis thaliana OX=3702 GN=ILA PE=1 SV=1;sp|F4I893|ILA_ARATH Protein ILITYHIA OS=Arabidopsis thaliana OX=3702 GN=ILA PE=1 SV=1	2	1	1	1	0	0	0	0	0	0	0	0	0	0	0	0	0	1	0	0	0	0	0	0	0	0	0	0	0	0	0	0	0	0	0	0	0	0	0	0	0	0
A0A1P8ATL2;Q9SA52	A0A1P8ATL2;Q9SA52	20;20	20;20	20;20	Chloroplast stem-loop binding protein of 41 kDa b, chloroplastic	CSP41B	tr|A0A1P8ATL2|A0A1P8ATL2_ARATH Chloroplast RNA binding protein OS=Arabidopsis thaliana OX=3702 GN=CRB PE=1 SV=1;sp|Q9SA52|CP41B_ARATH Chloroplast stem-loop binding protein of 41 kDa b, chloroplastic OS=Arabidopsis thaliana OX=3702 GN=CSP41B PE=1 SV=1	2	20	20	20	8	9	7	5	6	13	4	14	2	12	10	11	13	12	3	15	3	12	11	13	12	16	4	14	3	12	13	12	14	8	9	7	5	6	13	4	14	2
A0A1P8ATQ0;F4IJW3;Q42583;Q42581	A0A1P8ATQ0;F4IJW3;Q42583;Q42581	1;1;1;1	1;1;1;1	1;1;1;1	Ribose-phosphate pyrophosphokinase 2, chloroplastic;Ribose-phosphate pyrophosphokinase 1, chloroplastic	At2g35390;PRS2;PRS1	tr|A0A1P8ATQ0|A0A1P8ATQ0_ARATH Ribose-phosphate diphosphokinase OS=Arabidopsis thaliana OX=3702 GN=PRS2 PE=1 SV=1;tr|F4IJW3|F4IJW3_ARATH Ribose-phosphate pyrophosphokinase OS=Arabidopsis thaliana OX=3702 GN=At2g35390 PE=1 SV=1;sp|Q42583|KPRS2_ARATH Ribose-	4	1	1	1	1	1	0	0	0	0	0	0	0	0	0	0	0	0	0	0	0	0	0	0	0	0	0	0	0	0	0	0	0	1	1	0	0	0	0	0	0	0
A0A1P8ATT5;B3H4J9;A0A1P8B9M1;A0A1P8B9P1;A0A1P8ATU6;Q42527;Q42440	A0A1P8ATT5;B3H4J9;A0A1P8B9M1;A0A1P8B9P1;A0A1P8ATU6;Q42527;Q42440	1;1;1;1;1;1;1	1;1;1;1;1;1;1	1;1;1;1;1;1;1	N-(5-phosphoribosyl)anthranilate isomerase 2, chloroplastic;N-(5-phosphoribosyl)anthranilate isomerase 1, chloroplastic	PAI1;PAI2	tr|A0A1P8ATT5|A0A1P8ATT5_ARATH Phosphoribosylanthranilate isomerase OS=Arabidopsis thaliana OX=3702 GN=PAI1 PE=3 SV=1;tr|B3H4J9|B3H4J9_ARATH Phosphoribosylanthranilate isomerase OS=Arabidopsis thaliana OX=3702 GN=PAI1 PE=3 SV=1;tr|A0A1P8B9M1|A0A1P8B9M1_ARA	7	1	1	1	0	0	0	0	0	0	0	0	0	0	0	0	0	0	0	0	0	0	0	0	0	0	0	1	0	0	0	0	0	0	0	0	0	0	0	0	0	0
A0A1P8AUL2;A0A1P8AUL4;Q1KPV0	A0A1P8AUL2;A0A1P8AUL4;Q1KPV0	2;2;2	2;2;2	2;2;2		FZL	tr|A0A1P8AUL2|A0A1P8AUL2_ARATH FZO-like protein OS=Arabidopsis thaliana OX=3702 GN=FZL PE=1 SV=1;tr|A0A1P8AUL4|A0A1P8AUL4_ARATH FZO-like protein OS=Arabidopsis thaliana OX=3702 GN=FZL PE=1 SV=1;sp|Q1KPV0|FZL_ARATH Probable transmembrane GTPase FZO-like, ch	3	2	2	2	0	0	0	0	0	1	0	0	0	0	0	1	0	0	0	0	0	0	0	0	0	0	0	0	0	0	0	0	0	0	0	0	0	0	1	0	0	0
A0A1P8AUM8;Q9SA14;B9DHH9;Q9FMT1;F4K5H6	A0A1P8AUM8;Q9SA14	8;8;3;3;2	8;8;3;3;2	6;6;1;1;1	3-isopropylmalate dehydrogenase 1, chloroplastic	IMDH1	tr|A0A1P8AUM8|A0A1P8AUM8_ARATH 3-isopropylmalate dehydrogenase OS=Arabidopsis thaliana OX=3702 GN=IMD3 PE=1 SV=1;sp|Q9SA14|LEU33_ARATH 3-isopropylmalate dehydrogenase 3, chloroplastic OS=Arabidopsis thaliana OX=3702 GN=IMDH3 PE=1 SV=2	5	8	8	6	1	0	1	0	0	5	1	4	1	3	3	5	4	3	1	4	1	5	4	3	4	6	1	3	1	4	5	4	3	1	0	1	0	0	5	1	4	1
A0A1P8AUN1;Q9SFX3	A0A1P8AUN1;Q9SFX3	2;2	2;2	2;2	Dolichyl-diphosphooligosaccharide--protein glycosyltransferase subunit 1A	OST1A	tr|A0A1P8AUN1|A0A1P8AUN1_ARATH Dolichyl-diphosphooligosaccharide--protein glycosyltransferase subunit 1 OS=Arabidopsis thaliana OX=3702 GN=At1g76400 PE=1 SV=1;sp|Q9SFX3|OST1A_ARATH Dolichyl-diphosphooligosaccharide--protein glycosyltransferase subunit 1A O	2	2	2	2	0	0	1	0	0	0	0	0	0	0	0	0	0	1	0	0	0	1	0	0	0	0	0	0	0	0	0	0	0	0	0	1	0	0	0	0	0	0
A0A1P8AV08;O65390;Q8VYL3;A0A1P8AVA7	A0A1P8AV08;O65390	10;10;2;1	10;10;2;1	10;10;2;1	Aspartic proteinase A1	APA1	tr|A0A1P8AV08|A0A1P8AV08_ARATH Aspartic proteinase A1 OS=Arabidopsis thaliana OX=3702 GN=APA1 PE=1 SV=1;sp|O65390|APA1_ARATH Aspartic proteinase A1 OS=Arabidopsis thaliana OX=3702 GN=APA1 PE=1 SV=1	4	10	10	10	2	1	2	0	2	6	3	7	0	5	6	6	6	4	3	6	1	6	5	8	6	8	3	7	1	8	6	7	7	2	1	2	0	2	6	3	7	0
A0A1P8AV73;F4ICX0;Q9C827;A0A1I9LTK3;F4J1E5;Q8L828;F4HQE7;Q9CAA0	A0A1P8AV73;F4ICX0;Q9C827;A0A1I9LTK3;F4J1E5;Q8L828;F4HQE7;Q9CAA0	6;6;6;5;5;5;4;4	6;6;6;5;5;5;4;4	6;6;6;5;5;5;4;4	Coatomer subunit beta-2;Coatomer subunit beta-3;Coatomer subunit beta-1	At1g52360;At3g15980	tr|A0A1P8AV73|A0A1P8AV73_ARATH Coatomer subunit beta OS=Arabidopsis thaliana OX=3702 GN=At1g52360 PE=1 SV=1;tr|F4ICX0|F4ICX0_ARATH Coatomer subunit beta OS=Arabidopsis thaliana OX=3702 GN=At1g52360 PE=1 SV=1;sp|Q9C827|COB22_ARATH Coatomer subunit beta-2	8	6	6	6	0	0	1	0	0	3	0	0	0	0	1	0	1	3	0	0	0	1	1	1	1	3	0	0	0	1	1	2	1	0	0	1	0	0	3	0	0	0
A0A1P8AVD8;Q8VYC5;B3H739;F4IAP5	A0A1P8AVD8;Q8VYC5;B3H739;F4IAP5	2;2;2;2	2;2;2;2	2;2;2;2		At1g18270	tr|A0A1P8AVD8|A0A1P8AVD8_ARATH Ketose-bisphosphate aldolase class-II family protein OS=Arabidopsis thaliana OX=3702 GN=At1g18270 PE=1 SV=1;tr|Q8VYC5|Q8VYC5_ARATH Ketose-bisphosphate aldolase class-II family protein OS=Arabidopsis thaliana OX=3702 GN=At1g18	4	2	2	2	0	0	0	0	0	1	0	0	0	0	0	0	1	1	0	0	0	0	0	0	0	0	0	0	0	0	0	0	1	0	0	0	0	0	1	0	0	0
F4HRB4;Q8L7S1;A0A1P8AVY3	F4HRB4;Q8L7S1;A0A1P8AVY3	6;6;6	6;6;6	6;6;6		TLL1	tr|F4HRB4|F4HRB4_ARATH Triacylglycerol lipase-like 1 OS=Arabidopsis thaliana OX=3702 GN=TLL1 PE=1 SV=1;tr|Q8L7S1|Q8L7S1_ARATH At1g45200 OS=Arabidopsis thaliana OX=3702 GN=TLL1 PE=1 SV=1;tr|A0A1P8AVY3|A0A1P8AVY3_ARATH Triacylglycerol lipase-like 1 OS=Arabid	3	6	6	6	2	3	2	1	3	1	0	1	0	0	0	0	1	2	0	2	0	0	1	0	1	4	0	1	0	0	0	1	1	2	3	2	1	3	1	0	1	0
A0A1P8AWL7;A0A1P8AWQ1;Q43348	A0A1P8AWL7;A0A1P8AWQ1;Q43348	8;8;8	8;8;8	7;7;7	Acid beta-fructofuranosidase 3, vacuolar	BFRUCT3	tr|A0A1P8AWL7|A0A1P8AWL7_ARATH Glycosyl hydrolases family 32 protein OS=Arabidopsis thaliana OX=3702 GN=At1g62660 PE=1 SV=1;tr|A0A1P8AWQ1|A0A1P8AWQ1_ARATH Glycosyl hydrolases family 32 protein OS=Arabidopsis thaliana OX=3702 GN=At1g62660 PE=1 SV=1;sp|Q4334	3	8	8	7	4	4	5	2	2	6	1	7	0	5	6	6	8	7	1	6	0	6	7	7	8	7	1	6	0	5	6	7	7	4	4	5	2	2	6	1	7	0
A0A1P8AWT7;Q42547;B9DG18;F4HUL6;Q2V4M4;A0A1P8AWR0	A0A1P8AWT7;Q42547;B9DG18;F4HUL6;Q2V4M4;A0A1P8AWR0	20;20;19;17;16;10	20;20;19;17;16;10	15;15;14;13;13;8	Catalase-3	CAT3	tr|A0A1P8AWT7|A0A1P8AWT7_ARATH Catalase OS=Arabidopsis thaliana OX=3702 GN=CAT3 PE=1 SV=1;sp|Q42547|CATA3_ARATH Catalase-3 OS=Arabidopsis thaliana OX=3702 GN=CAT3 PE=1 SV=3;tr|B9DG18|B9DG18_ARATH Catalase OS=Arabidopsis thaliana OX=3702 GN=CAT3 PE=1 SV=1;t	6	20	20	15	10	8	8	9	13	11	3	14	1	10	10	12	10	11	4	13	1	10	10	12	13	13	3	13	2	10	12	12	13	10	8	8	9	13	11	3	14	1
A0A1P8AWY1;Q8W4D6;A0A1P8AWU9	A0A1P8AWY1;Q8W4D6;A0A1P8AWU9	1;1;1	1;1;1	1;1;1		F17F16.7	tr|A0A1P8AWY1|A0A1P8AWY1_ARATH High chlorophyll fluorescence phenotype 173 OS=Arabidopsis thaliana OX=3702 GN=HCF173 PE=1 SV=1;sp|Q8W4D6|HC173_ARATH Protein HIGH CHLOROPHYLL FLUORESCENCE PHENOTYPE 173, chloroplastic OS=Arabidopsis thaliana OX=3702 GN=HCF17	3	1	1	1	0	0	0	0	0	0	0	0	0	0	0	1	1	0	0	0	0	1	0	0	0	0	0	0	0	0	0	0	0	0	0	0	0	0	0	0	0	0
F4HR88;Q9FW47;A0A1P8AWX3	F4HR88;Q9FW47;A0A1P8AWX3	7;7;7	7;7;7	7;7;7		At1g33590;T1E4.3	tr|F4HR88|F4HR88_ARATH Leucine-rich repeat (LRR) family protein OS=Arabidopsis thaliana OX=3702 GN=At1g33590 PE=1 SV=1;tr|Q9FW47|Q9FW47_ARATH Leucine-rich repeat (LRR) family protein OS=Arabidopsis thaliana OX=3702 GN=At1g33590 PE=1 SV=1;tr|A0A1P8AWX3|A0A1	3	7	7	7	0	0	0	0	0	3	0	3	0	1	2	2	4	3	0	3	0	3	3	5	5	5	0	2	0	3	3	2	2	0	0	0	0	0	3	0	3	0
A0A1P8AXC1;O80860	A0A1P8AXC1;O80860	19;19	19;19	10;10	ATP-dependent zinc metalloprotease FTSH 2, chloroplastic	FTSH2	tr|A0A1P8AXC1|A0A1P8AXC1_ARATH FtsH extracellular protease family OS=Arabidopsis thaliana OX=3702 GN=VAR2 PE=1 SV=1;sp|O80860|FTSH2_ARATH ATP-dependent zinc metalloprotease FTSH 2, chloroplastic OS=Arabidopsis thaliana OX=3702 GN=FTSH2 PE=1 SV=1	2	19	19	10	0	2	1	0	0	9	0	8	0	6	8	8	8	9	0	10	0	7	7	7	9	7	0	8	0	10	7	13	10	0	2	1	0	0	9	0	8	0
A0A1P8AXK6;Q945Q5	A0A1P8AXK6;Q945Q5	1;1	1;1	1;1		At2g30695	tr|A0A1P8AXK6|A0A1P8AXK6_ARATH Bacterial trigger factor OS=Arabidopsis thaliana OX=3702 GN=At2g30695 PE=1 SV=1;tr|Q945Q5|Q945Q5_ARATH At2g30700/T11J7.9 OS=Arabidopsis thaliana OX=3702 GN=At2g30695 PE=1 SV=1	2	1	1	1	0	0	0	0	0	1	0	1	0	1	1	0	1	0	0	1	0	1	1	1	1	1	0	1	0	1	1	1	1	0	0	0	0	0	1	0	1	0
A0A1P8AXW0;A0A1P8AXQ5;O80476	A0A1P8AXW0;A0A1P8AXQ5;O80476	1;1;1	1;1;1	1;1;1	Methylesterase 2	MES2	tr|A0A1P8AXW0|A0A1P8AXW0_ARATH Acetone-cyanohydrin lyase OS=Arabidopsis thaliana OX=3702 GN=ACL PE=1 SV=1;tr|A0A1P8AXQ5|A0A1P8AXQ5_ARATH Acetone-cyanohydrin lyase OS=Arabidopsis thaliana OX=3702 GN=ACL PE=1 SV=1;sp|O80476|MES2_ARATH Methylesterase 2 OS=Ara	3	1	1	1	0	0	0	1	0	0	0	1	0	0	0	0	0	0	0	0	0	0	0	0	0	0	0	0	0	0	0	0	0	0	0	0	1	0	0	0	1	0
A0A1P8AY36;P51418;A8MRF3;Q8L7K0	A0A1P8AY36;P51418;A8MRF3;Q8L7K0	12;12;7;7	12;12;7;7	8;8;4;4	60S ribosomal protein L18a-2;60S ribosomal protein L18a-1	RPL18AB;RPL18AA	tr|A0A1P8AY36|A0A1P8AY36_ARATH Ribosomal protein L18ae/LX family protein OS=Arabidopsis thaliana OX=3702 GN=At2g34480 PE=1 SV=1;sp|P51418|R18A2_ARATH 60S ribosomal protein L18a-2 OS=Arabidopsis thaliana OX=3702 GN=RPL18AB PE=1 SV=2;tr|A8MRF3|A8MRF3_ARATH 6	4	12	12	8	10	9	7	10	9	3	0	4	0	5	4	4	4	4	1	6	0	6	6	6	5	3	1	5	0	5	4	4	5	10	9	7	10	9	3	0	4	0
O80889;A0A1P8AZP9;A0A1P8AZN3;A0A1P8AZM5	O80889;A0A1P8AZP9;A0A1P8AZN3;A0A1P8AZM5	3;3;3;2	3;3;3;2	3;3;3;2		At2g32520	tr|O80889|O80889_ARATH Alpha/beta-Hydrolases superfamily protein OS=Arabidopsis thaliana OX=3702 GN=At2g32520 PE=1 SV=1;tr|A0A1P8AZP9|A0A1P8AZP9_ARATH Alpha/beta-Hydrolases superfamily protein OS=Arabidopsis thaliana OX=3702 GN=At2g32520 PE=1 SV=1;tr|A0A1P	4	3	3	3	0	0	0	0	0	0	0	0	0	0	0	0	0	3	0	0	0	0	0	0	0	1	0	1	0	0	0	1	0	0	0	0	0	0	0	0	0	0
A0A1P8AZS7;Q39242;Q39243	A0A1P8AZS7;Q39242	3;3;1	3;3;1	3;3;1	Thioredoxin reductase 2	NTR2	tr|A0A1P8AZS7|A0A1P8AZS7_ARATH Thioredoxin reductase OS=Arabidopsis thaliana OX=3702 GN=NTRA PE=1 SV=1;sp|Q39242|TRXB2_ARATH Thioredoxin reductase 2 OS=Arabidopsis thaliana OX=3702 GN=NTR2 PE=2 SV=2	3	3	3	3	2	0	0	0	0	2	0	2	0	0	3	2	1	1	0	2	0	2	2	3	3	1	0	3	0	2	1	2	2	2	0	0	0	0	2	0	2	0
A0A1P8B0W9;O49313;Q8RWA7	A0A1P8B0W9;O49313;Q8RWA7	4;4;2	4;4;2	4;4;2	NADH dehydrogenase [ubiquinone] 1 alpha subcomplex subunit 13-B;NADH dehydrogenase [ubiquinone] 1 alpha subcomplex subunit 13-A	MEE4	tr|A0A1P8B0W9|A0A1P8B0W9_ARATH GRIM-19 protein OS=Arabidopsis thaliana OX=3702 GN=At2g33220 PE=1 SV=1;sp|O49313|NDADB_ARATH NADH dehydrogenase [ubiquinone] 1 alpha subcomplex subunit 13-B OS=Arabidopsis thaliana OX=3702 GN=At2g33220 PE=2 SV=1;sp|Q8RWA7|NDA	3	4	4	4	0	4	1	0	0	2	0	1	0	0	0	1	0	2	0	1	0	1	1	0	0	2	0	0	0	0	0	0	0	0	4	1	0	0	2	0	1	0
A0A1P8B108;Q93Z70	A0A1P8B108;Q93Z70	4;4	4;4	4;4	Probable N-acetyl-gamma-glutamyl-phosphate reductase, chloroplastic		tr|A0A1P8B108|A0A1P8B108_ARATH N-acetyl-glutamate semialdehyde dehydrogenase OS=Arabidopsis thaliana OX=3702 GN=At2g19940 PE=1 SV=1;sp|Q93Z70|ARGC_ARATH Probable N-acetyl-gamma-glutamyl-phosphate reductase, chloroplastic OS=Arabidopsis thaliana OX=3702 GN=	2	4	4	4	0	0	0	0	0	2	0	2	0	3	1	3	2	2	0	3	0	3	3	3	2	2	0	2	0	3	3	3	3	0	0	0	0	0	2	0	2	0
A0A1P8B167;Q9SJU9	A0A1P8B167;Q9SJU9	1;1	1;1	1;1	Epimerase family protein SDR39U1 homolog, chloroplastic	GC1	tr|A0A1P8B167|A0A1P8B167_ARATH NAD(P)-binding Rossmann-fold superfamily protein OS=Arabidopsis thaliana OX=3702 GN=SULA PE=1 SV=1;sp|Q9SJU9|GC1_ARATH Epimerase family protein SDR39U1 homolog, chloroplastic OS=Arabidopsis thaliana OX=3702 GN=GC1 PE=2 SV=2	2	1	1	1	0	0	0	0	0	0	0	0	0	0	0	0	0	1	0	0	0	0	0	0	0	1	0	0	0	0	0	0	0	0	0	0	0	0	0	0	0	0
F4I035;A0A1P8B1E5;Q9FVP6;P05466	F4I035;A0A1P8B1E5;Q9FVP6;P05466	1;1;1;1	1;1;1;1	1;1;1;1	3-phosphoshikimate 1-carboxyvinyltransferase;3-phosphoshikimate 1-carboxyvinyltransferase, chloroplastic	At1g48860;F27K7.11	tr|F4I035|F4I035_ARATH 3-phosphoshikimate 1-carboxyvinyltransferase OS=Arabidopsis thaliana OX=3702 GN=At1g48860 PE=1 SV=1;tr|A0A1P8B1E5|A0A1P8B1E5_ARATH 3-phosphoshikimate 1-carboxyvinyltransferase OS=Arabidopsis thaliana OX=3702 GN=At2g45300 PE=1 SV=1;tr	4	1	1	1	0	1	1	0	0	1	0	1	0	1	1	1	1	1	0	1	0	1	1	1	1	1	0	1	0	1	1	1	1	0	1	1	0	0	1	0	1	0
A0A1P8B1I3;O82191;Q9CA83	A0A1P8B1I3;O82191;Q9CA83	3;3;2	1;1;1	1;1;1	NADP-dependent malic enzyme 1;NADP-dependent malic enzyme 4, chloroplastic	NADP-ME1;NADP-ME4	tr|A0A1P8B1I3|A0A1P8B1I3_ARATH Malic enzyme OS=Arabidopsis thaliana OX=3702 GN=NADP-ME1 PE=1 SV=1;sp|O82191|MAOP1_ARATH NADP-dependent malic enzyme 1 OS=Arabidopsis thaliana OX=3702 GN=NADP-ME1 PE=1 SV=1;sp|Q9CA83|MAOP4_ARATH NADP-dependent malic enzyme 4,	3	3	1	1	1	0	1	1	1	1	0	2	0	1	1	2	1	2	0	1	0	2	1	1	1	1	0	2	0	0	1	1	1	0	0	0	0	0	0	0	0	0
A0A1P8B1L4;Q9ZVJ6	A0A1P8B1L4;Q9ZVJ6	3;3	3;3	3;3	Annexin D4	ANN4	tr|A0A1P8B1L4|A0A1P8B1L4_ARATH Annexin 4 OS=Arabidopsis thaliana OX=3702 GN=ANNAT4 PE=1 SV=1;sp|Q9ZVJ6|ANXD4_ARATH Annexin D4 OS=Arabidopsis thaliana OX=3702 GN=ANN4 PE=1 SV=1	2	3	3	3	0	0	2	1	1	2	0	1	0	1	0	1	1	2	0	0	0	1	1	1	1	2	0	1	0	0	1	1	1	0	0	2	1	1	2	0	1	0
A0A1P8B1Q1;Q9SHC8	A0A1P8B1Q1;Q9SHC8	1;1	1;1	1;1	Vesicle-associated protein 1-2;Vesicle-associated protein 1-2, N-terminally processed	PVA12	tr|A0A1P8B1Q1|A0A1P8B1Q1_ARATH Plant VAP homolog 12 OS=Arabidopsis thaliana OX=3702 GN=PVA12 PE=1 SV=1;sp|Q9SHC8|VAP12_ARATH Vesicle-associated protein 1-2 OS=Arabidopsis thaliana OX=3702 GN=PVA12 PE=1 SV=1	2	1	1	1	0	0	1	0	0	0	0	0	0	0	0	0	0	0	0	0	0	0	0	0	0	0	0	0	0	0	0	0	0	0	0	1	0	0	0	0	0	0
A0A1P8B252;O22870	A0A1P8B252;O22870	3;3	3;3	3;3	Peptidyl-prolyl cis-trans isomerase FKBP16-3, chloroplastic	FKBP16-3	tr|A0A1P8B252|A0A1P8B252_ARATH Peptidylprolyl isomerase OS=Arabidopsis thaliana OX=3702 GN=At2g43560 PE=1 SV=1;sp|O22870|FK163_ARATH Peptidyl-prolyl cis-trans isomerase FKBP16-3, chloroplastic OS=Arabidopsis thaliana OX=3702 GN=FKBP16-3 PE=1 SV=2	2	3	3	3	0	0	0	0	0	3	0	3	0	2	3	3	2	3	0	3	0	3	3	3	3	3	0	3	0	3	3	3	3	0	0	0	0	0	3	0	3	0
A0A1P8B2S3;Q9SKC5	A0A1P8B2S3;Q9SKC5	1;1	1;1	1;1	UDP-glycosyltransferase 74D1	UGT74D1	tr|A0A1P8B2S3|A0A1P8B2S3_ARATH UDP-glucosyl transferase 74D1 OS=Arabidopsis thaliana OX=3702 GN=UGT74D1 PE=1 SV=1;sp|Q9SKC5|U74D1_ARATH UDP-glycosyltransferase 74D1 OS=Arabidopsis thaliana OX=3702 GN=UGT74D1 PE=1 SV=1	2	1	1	1	0	0	0	0	0	0	0	0	0	0	0	0	0	1	0	0	0	0	0	0	0	0	0	0	0	0	0	0	0	0	0	0	0	0	0	0	0	0
O49499;A0A1P8B3H0;Q3E6Z1	O49499;A0A1P8B3H0	7;7;3	7;7;3	7;7;3	Caffeoyl-CoA O-methyltransferase 1	CCOAOMT1	sp|O49499|CAMT4_ARATH Caffeoyl-CoA O-methyltransferase 1 OS=Arabidopsis thaliana OX=3702 GN=CCOAOMT1 PE=1 SV=1;tr|A0A1P8B3H0|A0A1P8B3H0_ARATH S-adenosyl-L-methionine-dependent methyltransferases superfamily protein OS=Arabidopsis thaliana OX=3702 GN=CCoAOM	3	7	7	7	0	0	1	0	0	2	0	2	0	2	2	4	2	1	1	4	0	1	3	2	5	1	1	3	0	2	2	2	3	0	0	1	0	0	2	0	2	0
A0A1P8B3S1;Q9SUM3	A0A1P8B3S1;Q9SUM3	1;1	1;1	1;1	NADPH--cytochrome P450 reductase 2	ATR2	tr|A0A1P8B3S1|A0A1P8B3S1_ARATH NADPH--cytochrome P450 reductase OS=Arabidopsis thaliana OX=3702 GN=ATR2 PE=1 SV=1;sp|Q9SUM3|NCPR2_ARATH NADPH--cytochrome P450 reductase 2 OS=Arabidopsis thaliana OX=3702 GN=ATR2 PE=1 SV=1	2	1	1	1	0	0	1	0	0	0	0	0	0	0	0	0	0	0	0	0	0	0	0	0	0	0	0	0	0	0	0	0	0	0	0	1	0	0	0	0	0	0
A0A1P8B3X2;O48593	A0A1P8B3X2;O48593	5;5	4;4	4;4	Asparagine--tRNA ligase, chloroplastic/mitochondrial	SYNO	tr|A0A1P8B3X2|A0A1P8B3X2_ARATH Asparagine--tRNA ligase OS=Arabidopsis thaliana OX=3702 GN=NS1 PE=1 SV=1;sp|O48593|SYNO_ARATH Asparagine--tRNA ligase, chloroplastic/mitochondrial OS=Arabidopsis thaliana OX=3702 GN=SYNO PE=2 SV=3	2	5	4	4	0	0	0	0	0	2	0	2	0	0	0	0	1	2	0	2	0	0	0	1	1	2	0	1	0	0	0	0	1	0	0	0	0	0	1	0	1	0
A0A1P8B407;Q67XQ0;Q4V3C7	A0A1P8B407;Q67XQ0;Q4V3C7	2;2;1	2;2;1	2;2;1	DUF21 domain-containing protein At4g14240;DUF21 domain-containing protein At4g14230	CBSDUF1;CBSDUF2	tr|A0A1P8B407|A0A1P8B407_ARATH CBS domain protein with a domain protein (DUF21) OS=Arabidopsis thaliana OX=3702 GN=At4g14240 PE=1 SV=1;sp|Q67XQ0|Y4424_ARATH DUF21 domain-containing protein At4g14240 OS=Arabidopsis thaliana OX=3702 GN=CBSDUF1 PE=1 SV=1;sp|Q	3	2	2	2	1	1	2	1	1	0	0	0	0	0	0	0	0	0	0	0	0	0	0	0	0	0	0	0	0	0	0	0	0	1	1	2	1	1	0	0	0	0
A0A1P8B428;Q93V93	A0A1P8B428;Q93V93	1;1	1;1	1;1	Peroxidase 44	PER44	tr|A0A1P8B428|A0A1P8B428_ARATH Peroxidase OS=Arabidopsis thaliana OX=3702 GN=At4g26010 PE=1 SV=1;sp|Q93V93|PER44_ARATH Peroxidase 44 OS=Arabidopsis thaliana OX=3702 GN=PER44 PE=2 SV=1	2	1	1	1	0	0	0	0	0	0	0	1	0	1	1	1	1	0	0	0	0	1	1	0	1	0	0	0	0	0	0	0	0	0	0	0	0	0	0	0	1	0
A0A1P8B475;Q8LPT3	A0A1P8B475;Q8LPT3	4;4	4;4	4;4	Membrane protein of ER body-like protein	MEBL	tr|A0A1P8B475|A0A1P8B475_ARATH Vacuolar iron transporter (VIT) family protein OS=Arabidopsis thaliana OX=3702 GN=At4g27870 PE=1 SV=1;sp|Q8LPT3|MEBL_ARATH Membrane protein of ER body-like protein OS=Arabidopsis thaliana OX=3702 GN=MEBL PE=2 SV=1	2	4	4	4	3	2	2	2	2	0	0	0	0	0	0	0	0	0	0	1	0	0	0	0	0	0	0	0	0	0	0	0	0	3	2	2	2	2	0	0	0	0
Q9SYI0;A0A1P8B485;F4JG57	Q9SYI0;A0A1P8B485;F4JG57	7;7;6	7;7;6	7;7;6	Protein translocase subunit SECA1, chloroplastic;Protein translocase subunit SecA	SECA1;AGY1	sp|Q9SYI0|SECA1_ARATH Protein translocase subunit SECA1, chloroplastic OS=Arabidopsis thaliana OX=3702 GN=SECA1 PE=1 SV=2;tr|A0A1P8B485|A0A1P8B485_ARATH Protein translocase subunit SecA OS=Arabidopsis thaliana OX=3702 GN=AGY1 PE=1 SV=1;tr|F4JG57|F4JG57_ARA	3	7	7	7	0	0	0	0	0	1	0	1	0	0	0	1	2	1	0	1	0	0	0	1	1	1	0	2	0	2	1	0	1	0	0	0	0	0	1	0	1	0
A0A1P8B4C2;Q9SV21;Q9SV20	A0A1P8B4C2;Q9SV21;Q9SV20	7;7;7	7;7;7	7;7;7	Coatomer subunit beta-1;Coatomer subunit beta-2		tr|A0A1P8B4C2|A0A1P8B4C2_ARATH Coatomer subunit beta OS=Arabidopsis thaliana OX=3702 GN=At4g31480 PE=1 SV=1;sp|Q9SV21|COPB1_ARATH Coatomer subunit beta-1 OS=Arabidopsis thaliana OX=3702 GN=At4g31480 PE=3 SV=2;sp|Q9SV20|COPB2_ARATH Coatomer subunit beta-2 O	3	7	7	7	0	0	1	0	0	3	0	4	0	3	2	4	3	3	0	4	0	3	3	3	4	4	0	3	0	3	3	3	5	0	0	1	0	0	3	0	4	0
A0A1P8B4G1;Q9SW18	A0A1P8B4G1;Q9SW18	14;14	14;14	14;14	Magnesium protoporphyrin IX methyltransferase, chloroplastic	CHLM	tr|A0A1P8B4G1|A0A1P8B4G1_ARATH Magnesium-protoporphyrin IX methyltransferase OS=Arabidopsis thaliana OX=3702 GN=CHLM PE=1 SV=1;sp|Q9SW18|CHLM_ARATH Magnesium protoporphyrin IX methyltransferase, chloroplastic OS=Arabidopsis thaliana OX=3702 GN=CHLM PE=1 SV	2	14	14	14	0	0	0	0	0	9	1	9	0	7	7	7	8	9	1	9	0	7	9	8	10	7	1	9	0	6	7	11	8	0	0	0	0	0	9	1	9	0
A0A1P8B4W3;B3H6E4;A0A1P8B4X2;F4JIE0;F4JIE1;Q8GXE2;Q8W108	A0A1P8B4W3;B3H6E4;A0A1P8B4X2;F4JIE0;F4JIE1;Q8GXE2;Q8W108	2;2;2;2;2;2;2	2;2;2;2;2;2;2	2;2;2;2;2;2;2	1,2-dihydroxy-3-keto-5-methylthiopentene dioxygenase;1,2-dihydroxy-3-keto-5-methylthiopentene dioxygenase 2;1,2-dihydroxy-3-keto-5-methylthiopentene dioxygenase 3	ATARD2;ARD2;ARD3	tr|A0A1P8B4W3|A0A1P8B4W3_ARATH 1,2-dihydroxy-3-keto-5-methylthiopentene dioxygenase OS=Arabidopsis thaliana OX=3702 GN=ARD1 PE=1 SV=1;tr|B3H6E4|B3H6E4_ARATH 1,2-dihydroxy-3-keto-5-methylthiopentene dioxygenase OS=Arabidopsis thaliana OX=3702 GN=ATARD2 PE=1	7	2	2	2	0	0	0	0	0	1	0	0	0	1	0	0	1	1	0	1	0	0	0	0	1	0	0	1	0	0	0	2	1	0	0	0	0	0	1	0	0	0
P25819;A0A1P8B564;F4JM86	P25819;A0A1P8B564;F4JM86	16;16;14	12;12;11	9;9;9	Catalase-2;Catalase	CAT2	sp|P25819|CATA2_ARATH Catalase-2 OS=Arabidopsis thaliana OX=3702 GN=CAT2 PE=1 SV=3;tr|A0A1P8B564|A0A1P8B564_ARATH Catalase OS=Arabidopsis thaliana OX=3702 GN=CAT2 PE=1 SV=1;tr|F4JM86|F4JM86_ARATH Catalase OS=Arabidopsis thaliana OX=3702 GN=CAT2 PE=1 SV=1	3	16	12	9	11	12	10	7	9	11	2	14	2	6	9	9	7	11	1	14	2	9	8	10	7	14	2	12	1	10	9	10	12	7	8	7	4	6	8	1	10	1
A0A1P8B582;Q8RX72	A0A1P8B582;Q8RX72	7;7	2;2	2;2	Leucine aminopeptidase 2, chloroplastic		tr|A0A1P8B582|A0A1P8B582_ARATH Cytosol aminopeptidase family protein OS=Arabidopsis thaliana OX=3702 GN=At4g30910 PE=1 SV=1;sp|Q8RX72|AMPL3_ARATH Leucine aminopeptidase 3, chloroplastic OS=Arabidopsis thaliana OX=3702 GN=LAP3 PE=2 SV=1	2	7	2	2	1	1	1	1	1	2	1	4	0	3	2	4	2	3	0	4	0	3	2	3	2	3	0	4	0	4	4	3	3	0	0	0	0	0	0	1	0	0
A0A1P8B5H4;A0A1P8B5H2;Q6NMB4	A0A1P8B5H4;A0A1P8B5H2;Q6NMB4	1;1;1	1;1;1	1;1;1			tr|A0A1P8B5H4|A0A1P8B5H4_ARATH tRNA-thr(GGU) m(6)t(6)A37 methyltransferase OS=Arabidopsis thaliana OX=3702 GN=At4g28020 PE=4 SV=1;tr|A0A1P8B5H2|A0A1P8B5H2_ARATH tRNA-thr(GGU) m(6)t(6)A37 methyltransferase OS=Arabidopsis thaliana OX=3702 GN=At4g28020 PE=1 S	3	1	1	1	0	0	0	0	0	0	0	0	0	0	0	0	0	0	0	0	0	0	0	0	0	0	0	0	0	0	0	0	1	0	0	0	0	0	0	0	0	0
A0A1P8B5H3;O22773;A0A1P8B5G9	A0A1P8B5H3;O22773;A0A1P8B5G9	7;7;5	7;7;5	7;7;5	Thylakoid lumenal 16.5 kDa protein, chloroplastic		tr|A0A1P8B5H3|A0A1P8B5H3_ARATH Chloroplast thylakoid lumen protein OS=Arabidopsis thaliana OX=3702 GN=At4g02530 PE=1 SV=1;sp|O22773|TL16_ARATH Thylakoid lumenal 16.5 kDa protein, chloroplastic OS=Arabidopsis thaliana OX=3702 GN=At4g02530 PE=1 SV=3;tr|A0A1P	3	7	7	7	0	0	0	0	0	3	0	4	0	5	4	4	4	4	0	3	0	5	3	4	5	3	0	5	0	5	4	4	5	0	0	0	0	0	3	0	4	0
A0A1P8B5L9;Q940M2	A0A1P8B5L9;Q940M2	2;2	2;2	2;2	Alanine--glyoxylate aminotransferase 2 homolog 1, mitochondrial	AGT2	tr|A0A1P8B5L9|A0A1P8B5L9_ARATH Alanine:glyoxylate aminotransferase 2 OS=Arabidopsis thaliana OX=3702 GN=AGT2 PE=1 SV=1;sp|Q940M2|AGT21_ARATH Alanine--glyoxylate aminotransferase 2 homolog 1, mitochondrial OS=Arabidopsis thaliana OX=3702 GN=AGT2 PE=1 SV=1	2	2	2	2	0	0	0	1	0	0	0	1	0	1	1	1	2	0	0	1	0	1	2	2	2	0	0	1	0	1	1	2	2	0	0	0	1	0	0	0	1	0
A0A1P8B6D0;Q9SUI4	A0A1P8B6D0;Q9SUI4	5;5	5;5	5;5	Photosystem I reaction center subunit XI, chloroplastic	PSAL	tr|A0A1P8B6D0|A0A1P8B6D0_ARATH PSI subunit V OS=Arabidopsis thaliana OX=3702 GN=PSAL PE=1 SV=1;sp|Q9SUI4|PSAL_ARATH Photosystem I reaction center subunit XI, chloroplastic OS=Arabidopsis thaliana OX=3702 GN=PSAL PE=1 SV=2	2	5	5	5	2	4	3	3	1	5	4	4	1	4	4	4	4	5	2	4	1	4	4	4	4	4	3	4	1	4	4	4	4	2	4	3	3	1	5	4	4	1
A0A1P8B6G3;Q8GYA6	A0A1P8B6G3;Q8GYA6	4;4	4;4	3;3	26S proteasome non-ATPase regulatory subunit 13 homolog B	RPN9B	tr|A0A1P8B6G3|A0A1P8B6G3_ARATH Proteasome component (PCI) domain protein OS=Arabidopsis thaliana OX=3702 GN=At4g19006 PE=1 SV=1;sp|Q8GYA6|PS13B_ARATH 26S proteasome non-ATPase regulatory subunit 13 homolog B OS=Arabidopsis thaliana OX=3702 GN=RPN9B PE=1 SV	2	4	4	3	2	0	2	2	4	1	0	0	0	0	0	0	0	1	0	0	0	0	0	0	0	0	0	0	0	0	0	0	0	2	0	2	2	4	1	0	0	0
A0A1P8B6N4;Q9SUW2	A0A1P8B6N4;Q9SUW2	1;1	1;1	1;1	Adenine phosphoribosyltransferase 3	APT3	tr|A0A1P8B6N4|A0A1P8B6N4_ARATH Adenine phosphoribosyl transferase 3 OS=Arabidopsis thaliana OX=3702 GN=APT3 PE=1 SV=1;sp|Q9SUW2|APT3_ARATH Adenine phosphoribosyltransferase 3 OS=Arabidopsis thaliana OX=3702 GN=APT3 PE=1 SV=1	2	1	1	1	0	0	0	0	0	1	0	1	0	1	1	1	1	1	0	1	0	1	1	1	1	1	0	1	0	1	1	1	1	0	0	0	0	0	1	0	1	0
Q7DLG4;A0A1P8B7W2;A0A1P8B7W5;O23247;A0A1P8B7W8;Q9C713	Q7DLG4;A0A1P8B7W2;A0A1P8B7W5;O23247;A0A1P8B7W8;Q9C713	4;4;4;4;4;3	4;4;4;4;4;3	4;4;4;4;4;3		T25K17.110;F28G11.14	tr|Q7DLG4|Q7DLG4_ARATH Arginyl-tRNA synthetase OS=Arabidopsis thaliana OX=3702 GN=emb1027 PE=1 SV=1;tr|A0A1P8B7W2|A0A1P8B7W2_ARATH Arginyl-tRNA synthetase OS=Arabidopsis thaliana OX=3702 GN=emb1027 PE=1 SV=1;tr|A0A1P8B7W5|A0A1P8B7W5_ARATH Arginyl-tRNA synt	6	4	4	4	0	0	0	0	0	2	0	1	0	1	0	1	1	4	0	2	0	1	0	1	1	1	0	2	0	1	1	1	1	0	0	0	0	0	2	0	1	0
Q9SYI5;A0A1P8B8B4	Q9SYI5;A0A1P8B8B4	1;1	1;1	1;1		T7B11.13	tr|Q9SYI5|Q9SYI5_ARATH TolB protein-like protein OS=Arabidopsis thaliana OX=3702 GN=At4g01870 PE=1 SV=1;tr|A0A1P8B8B4|A0A1P8B8B4_ARATH TolB protein-like protein OS=Arabidopsis thaliana OX=3702 GN=At4g01870 PE=1 SV=1	2	1	1	1	0	0	0	0	0	1	0	0	0	0	0	0	0	0	0	0	0	0	0	0	0	1	0	1	0	0	0	0	0	0	0	0	0	0	1	0	0	0
A0A1P8B8J7;Q9M158	A0A1P8B8J7;Q9M158	7;7	7;7	7;7	Rhodanese-like domain-containing protein 4, chloroplastic	STR4	tr|A0A1P8B8J7|A0A1P8B8J7_ARATH Thylakoid rhodanese-like protein OS=Arabidopsis thaliana OX=3702 GN=TROL PE=1 SV=1;sp|Q9M158|STR4_ARATH Rhodanese-like domain-containing protein 4, chloroplastic OS=Arabidopsis thaliana OX=3702 GN=STR4 PE=1 SV=2	2	7	7	7	0	0	0	0	0	2	0	4	0	3	4	3	3	3	0	5	0	2	2	3	3	2	0	2	0	4	3	3	3	0	0	0	0	0	2	0	4	0
A0A1P8B8K2;Q94II3	A0A1P8B8K2;Q94II3	2;2	2;2	1;1	Probable methyltransferase PMT21	ERD3	tr|A0A1P8B8K2|A0A1P8B8K2_ARATH Methyltransferase OS=Arabidopsis thaliana OX=3702 GN=ERD3 PE=1 SV=1;sp|Q94II3|PMTL_ARATH Probable methyltransferase PMT21 OS=Arabidopsis thaliana OX=3702 GN=ERD3 PE=2 SV=1	2	2	2	1	0	0	1	0	0	0	0	0	0	0	0	0	0	1	0	0	0	0	0	0	0	0	0	0	0	0	0	0	0	0	0	1	0	0	0	0	0	0
A0A1P8B8L3;P53799	A0A1P8B8L3;P53799	2;2	2;2	2;2	Squalene synthase	SQS1	tr|A0A1P8B8L3|A0A1P8B8L3_ARATH Squalene synthase OS=Arabidopsis thaliana OX=3702 GN=SQS1 PE=1 SV=1;sp|P53799|FDFT1_ARATH Squalene synthase 1 OS=Arabidopsis thaliana OX=3702 GN=SQS1 PE=1 SV=1	2	2	2	2	0	0	1	0	1	0	0	0	0	0	0	0	0	0	0	0	0	0	0	0	0	0	0	0	0	0	0	0	0	0	0	1	0	1	0	0	0	0
A0A1P8B8R9;F4JMJ1	A0A1P8B8R9;F4JMJ1	6;6	6;6	6;6	Heat shock 70 kDa protein 17	HSP70-17	tr|A0A1P8B8R9|A0A1P8B8R9_ARATH Heat shock protein 70 (Hsp 70) family protein OS=Arabidopsis thaliana OX=3702 GN=At4g16660 PE=1 SV=1;sp|F4JMJ1|HSP7R_ARATH Heat shock 70 kDa protein 17 OS=Arabidopsis thaliana OX=3702 GN=HSP70-17 PE=2 SV=1	2	6	6	6	0	0	5	2	2	1	0	0	0	0	0	1	0	1	0	0	0	0	1	1	1	0	0	0	0	0	0	0	0	0	0	5	2	2	1	0	0	0
A0A1P8B8W6;A0A1P8B8Y3;P82281	A0A1P8B8W6;A0A1P8B8Y3;P82281	9;9;9	9;9;9	9;9;9	Thylakoid lumenal 29 kDa protein, chloroplastic	TL29	tr|A0A1P8B8W6|A0A1P8B8W6_ARATH Ascorbate peroxidase 4 OS=Arabidopsis thaliana OX=3702 GN=TL29 PE=1 SV=1;tr|A0A1P8B8Y3|A0A1P8B8Y3_ARATH Ascorbate peroxidase 4 OS=Arabidopsis thaliana OX=3702 GN=TL29 PE=1 SV=1;sp|P82281|TL29_ARATH Thylakoid lumenal 29 kDa pr	3	9	9	9	0	0	0	0	0	6	0	7	0	6	8	7	7	7	0	7	0	5	8	9	7	6	0	5	0	9	8	9	9	0	0	0	0	0	6	0	7	0
Q9M011;A0A1P8B982;F4K9G5	Q9M011;A0A1P8B982;F4K9G5	1;1;1	1;1;1	1;1;1		F7A7_170;At5g01650	tr|Q9M011|Q9M011_ARATH Light-inducible protein ATLS1 OS=Arabidopsis thaliana OX=3702 GN=F7A7.17 PE=1 SV=1;tr|A0A1P8B982|A0A1P8B982_ARATH Tautomerase/MIF superfamily protein OS=Arabidopsis thaliana OX=3702 GN=At5g01650 PE=1 SV=1;tr|F4K9G5|F4K9G5_ARATH Tauto	3	1	1	1	1	0	0	0	0	1	0	1	0	1	1	1	1	1	0	1	0	1	1	1	1	0	1	1	0	1	1	1	1	1	0	0	0	0	1	0	1	0
A0A1P8B9A4;F4JLT1;B3H4A8;A0A1P8B9B2	A0A1P8B9A4;F4JLT1;B3H4A8;A0A1P8B9B2	1;1;1;1	1;1;1;1	1;1;1;1		At4g16380	tr|A0A1P8B9A4|A0A1P8B9A4_ARATH Heavy metal transport/detoxification superfamily protein OS=Arabidopsis thaliana OX=3702 GN=At4g16380 PE=1 SV=1;tr|F4JLT1|F4JLT1_ARATH Heavy metal transport/detoxification superfamily protein OS=Arabidopsis thaliana OX=3702 G	4	1	1	1	0	0	0	0	0	1	0	0	0	0	0	0	0	1	0	0	0	0	0	0	0	0	0	0	0	0	0	0	0	0	0	0	0	0	1	0	0	0
A0A1P8B9K9;Q9FIJ7	A0A1P8B9K9;Q9FIJ7	2;2	2;2	2;2	Adenylate kinase 2, chloroplastic		tr|A0A1P8B9K9|A0A1P8B9K9_ARATH ATP:AMP phosphotransferase OS=Arabidopsis thaliana OX=3702 GN=AMK2 PE=1 SV=1;sp|Q9FIJ7|KAD2_ARATH Adenylate kinase 2, chloroplastic OS=Arabidopsis thaliana OX=3702 GN=At5g47840 PE=1 SV=1	2	2	2	2	0	0	0	0	0	0	0	1	0	0	1	2	0	0	0	1	0	0	0	0	1	0	0	0	0	1	1	0	0	0	0	0	0	0	0	0	1	0
A0A1P8B9N1;A0A1P8B9L1;Q9S7E4	A0A1P8B9N1;A0A1P8B9L1;Q9S7E4	14;14;14	14;14;14	14;14;14	Formate dehydrogenase, mitochondrial	FDH1	tr|A0A1P8B9N1|A0A1P8B9N1_ARATH Formate dehydrogenase, mitochondrial OS=Arabidopsis thaliana OX=3702 GN=FDH PE=1 SV=1;tr|A0A1P8B9L1|A0A1P8B9L1_ARATH Formate dehydrogenase, mitochondrial OS=Arabidopsis thaliana OX=3702 GN=FDH PE=1 SV=1;sp|Q9S7E4|FDH_ARATH Fo	3	14	14	14	2	0	4	7	2	5	1	7	0	6	2	8	5	4	1	7	0	7	3	6	9	4	2	6	0	6	7	7	5	2	0	4	7	2	5	1	7	0
Q93Z83;A0A1P8BA53;A8MR02;F4IV56;A0A1P8AYX3;F4IV58;A0A1P8AZ34;Q6RF45;F4IV59	Q93Z83;A0A1P8BA53;A8MR02	10;10;8;2;2;2;2;2;1	10;10;8;2;2;2;2;2;1	8;8;6;1;1;1;1;1;1		At5g26280	tr|Q93Z83|Q93Z83_ARATH AT5g26280/T19G15_130 OS=Arabidopsis thaliana OX=3702 GN=At5g26280 PE=1 SV=1;tr|A0A1P8BA53|A0A1P8BA53_ARATH TRAF-like family protein OS=Arabidopsis thaliana OX=3702 GN=At5g26280 PE=1 SV=1;tr|A8MR02|A8MR02_ARATH TRAF-like family protei	9	10	10	8	3	3	3	0	3	7	1	7	0	7	5	7	6	7	1	7	1	7	6	7	7	7	1	8	1	8	7	7	8	3	3	3	0	3	7	1	7	0
Q94BU8;F4K5T6;A0A1P8BAA4	Q94BU8;F4K5T6;A0A1P8BAA4	2;2;2	2;2;2	2;2;2		At5g28050	sp|Q94BU8|GSDA_ARATH Guanosine deaminase OS=Arabidopsis thaliana OX=3702 GN=GSDA PE=1 SV=1;tr|F4K5T6|F4K5T6_ARATH Cytidine/deoxycytidylate deaminase family protein OS=Arabidopsis thaliana OX=3702 GN=GSDA PE=1 SV=1;tr|A0A1P8BAA4|A0A1P8BAA4_ARATH Cytidine/de	3	2	2	2	0	0	0	0	0	1	0	1	0	1	1	1	1	1	0	1	0	1	1	1	1	2	0	1	0	1	1	1	1	0	0	0	0	0	1	0	1	0
A0A1P8BAQ0;F4JX83;P81760	A0A1P8BAQ0;F4JX83;P81760	5;5;5	5;5;5	5;5;5	Thylakoid lumenal 17.4 kDa protein, chloroplastic	At5g53490	tr|A0A1P8BAQ0|A0A1P8BAQ0_ARATH Tetratricopeptide repeat (TPR)-like superfamily protein OS=Arabidopsis thaliana OX=3702 GN=MNC6.3 PE=1 SV=1;tr|F4JX83|F4JX83_ARATH Tetratricopeptide repeat (TPR)-like superfamily protein OS=Arabidopsis thaliana OX=3702 GN=MNC	3	5	5	5	0	0	0	0	0	3	0	2	0	2	4	3	2	3	0	2	0	2	2	2	2	3	0	3	0	2	3	2	2	0	0	0	0	0	3	0	2	0
A0A1P8BAU8;Q9FF91	A0A1P8BAU8;Q9FF91	4;4	4;4	4;4		At5g23890	tr|A0A1P8BAU8|A0A1P8BAU8_ARATH GPI-anchored adhesin-like protein OS=Arabidopsis thaliana OX=3702 GN=MRO11.7 PE=1 SV=1;tr|Q9FF91|Q9FF91_ARATH GPI-anchored adhesin-like protein OS=Arabidopsis thaliana OX=3702 GN=MRO11.7 PE=1 SV=1	2	4	4	4	0	3	1	0	1	0	0	0	0	0	0	0	0	1	0	0	0	0	0	0	0	2	0	0	0	0	0	0	0	0	3	1	0	1	0	0	0	0
A0A1P8BAY5;Q9FN41;F4JYQ5;F4JYQ6;A0A178UQC1;A0A1P8BAY8	A0A1P8BAY5;Q9FN41;F4JYQ5;F4JYQ6;A0A178UQC1;A0A1P8BAY8	4;4;3;3;3;3	4;4;3;3;3;3	4;4;3;3;3;3	Probable bifunctional methylthioribulose-1-phosphate dehydratase/enolase-phosphatase E1;Methylthioribulose-1-phosphate dehydratase;Enolase-phosphatase E1;Probable methylthioribulose-1-phosphate dehydratase	At5g53850	tr|A0A1P8BAY5|A0A1P8BAY5_ARATH Probable bifunctional methylthioribulose-1-phosphate dehydratase/enolase-phosphatase E1 OS=Arabidopsis thaliana OX=3702 GN=DEP1 PE=1 SV=1;sp|Q9FN41|MTBC_ARATH Probable bifunctional methylthioribulose-1-phosphate dehydratase/e	6	4	4	4	0	0	0	0	0	1	0	1	0	1	1	2	1	2	0	2	0	1	1	1	1	1	0	2	0	1	1	2	2	0	0	0	0	0	1	0	1	0
A0A1P8BBQ8;Q6NMA9	A0A1P8BBQ8;Q6NMA9	3;3	3;3	3;3		At5g45170	tr|A0A1P8BBQ8|A0A1P8BBQ8_ARATH Haloacid dehalogenase-like hydrolase (HAD) superfamily protein OS=Arabidopsis thaliana OX=3702 GN=At5g45170 PE=1 SV=1;tr|Q6NMA9|Q6NMA9_ARATH At5g45170 OS=Arabidopsis thaliana OX=3702 GN=At5g45170 PE=1 SV=1	2	3	3	3	0	0	0	0	0	0	0	0	0	0	0	0	0	2	0	0	0	0	0	0	0	1	0	1	0	0	0	0	1	0	0	0	0	0	0	0	0	0
A0A1P8BC80;Q8L493	A0A1P8BC80;Q8L493	3;3	3;3	3;3	D-amino-acid transaminase, chloroplastic	DAAT	tr|A0A1P8BC80|A0A1P8BC80_ARATH D-aminoacid aminotransferase-like PLP-dependent enzymes superfamily protein OS=Arabidopsis thaliana OX=3702 GN=ADCL PE=1 SV=1;sp|Q8L493|DAAA_ARATH D-amino-acid transaminase, chloroplastic OS=Arabidopsis thaliana OX=3702 GN=DA	2	3	3	3	0	0	0	0	0	0	0	1	0	0	0	0	0	0	0	0	0	0	0	1	1	0	0	1	0	1	0	0	1	0	0	0	0	0	0	0	1	0
A0A1P8BCC1;A0A1P8BCB9;Q9LZM1;Q93Y40;Q9SR33	A0A1P8BCC1;A0A1P8BCB9;Q9LZM1;Q93Y40;Q9SR33	1;1;1;1;1	1;1;1;1;1	1;1;1;1;1	Oxysterol-binding protein-related protein 3A;Oxysterol-binding protein-related protein 3C;Oxysterol-binding protein-related protein 3B	ORP3A;ORP3C;ORP3B	tr|A0A1P8BCC1|A0A1P8BCC1_ARATH Oxysterol-binding family protein OS=Arabidopsis thaliana OX=3702 GN=UNE18 PE=1 SV=1;tr|A0A1P8BCB9|A0A1P8BCB9_ARATH Oxysterol-binding family protein OS=Arabidopsis thaliana OX=3702 GN=UNE18 PE=1 SV=1;sp|Q9LZM1|ORP3A_ARATH Oxys	5	1	1	1	0	0	0	0	0	0	0	0	0	0	0	0	0	0	0	0	0	0	0	0	0	1	0	0	0	0	0	0	0	0	0	0	0	0	0	0	0	0
A0A1P8BCJ5;Q9C5U3;Q94BQ2;Q9T090;Q9FJC9	A0A1P8BCJ5;Q9C5U3;Q94BQ2	7;7;7;1;1	6;6;6;0;0	6;6;6;0;0	26S protease regulatory subunit 8 homolog A;26S protease regulatory subunit 8 homolog B	RPT6A;RPT6B	tr|A0A1P8BCJ5|A0A1P8BCJ5_ARATH Regulatory particle triple-A ATPase 6A OS=Arabidopsis thaliana OX=3702 GN=RPT6A PE=3 SV=1;sp|Q9C5U3|PRS8A_ARATH 26S proteasome regulatory subunit 8 homolog A OS=Arabidopsis thaliana OX=3702 GN=RPT6A PE=1 SV=1;sp|Q94BQ2|PRS8B_	5	7	6	6	5	2	5	3	6	2	0	1	0	1	1	1	1	2	0	1	0	1	1	1	1	1	0	1	0	1	1	1	1	4	1	4	2	5	1	0	0	0
A0A1P8BCQ5;Q9FH13	A0A1P8BCQ5;Q9FH13	1;1	1;1	1;1	Putative 4-hydroxy-4-methyl-2-oxoglutarate aldolase 3		tr|A0A1P8BCQ5|A0A1P8BCQ5_ARATH 4-hydroxy-4-methyl-2-oxoglutarate aldolase OS=Arabidopsis thaliana OX=3702 GN=At5g56260 PE=1 SV=1;sp|Q9FH13|RRAA3_ARATH Putative 4-hydroxy-4-methyl-2-oxoglutarate aldolase 3 OS=Arabidopsis thaliana OX=3702 GN=At5g56260 PE=1 S	2	1	1	1	0	0	0	0	0	1	0	0	0	0	0	0	0	1	0	0	0	0	0	0	0	1	0	0	0	0	0	0	0	0	0	0	0	0	1	0	0	0
A0A1P8BCV2;B9DGD6	A0A1P8BCV2;B9DGD6	2;2	2;2	2;2	Acetyl-coenzyme A synthetase, chloroplastic/glyoxysomal	ACS	tr|A0A1P8BCV2|A0A1P8BCV2_ARATH Acetyl-coenzyme A synthetase OS=Arabidopsis thaliana OX=3702 GN=ACS PE=1 SV=1;sp|B9DGD6|ACS_ARATH Acetyl-coenzyme A synthetase, chloroplastic/glyoxysomal OS=Arabidopsis thaliana OX=3702 GN=ACS PE=1 SV=1	2	2	2	2	0	0	0	0	0	0	0	1	0	0	0	0	1	1	0	2	0	1	0	1	0	1	0	1	0	0	0	1	1	0	0	0	0	0	0	0	1	0
A0A1P8BCY7;P34881	A0A1P8BCY7;P34881	1;1	1;1	1;1	DNA (cytosine-5)-methyltransferase 1	DMT1	tr|A0A1P8BCY7|A0A1P8BCY7_ARATH DNA (cytosine-5)-methyltransferase OS=Arabidopsis thaliana OX=3702 GN=MET1 PE=1 SV=1;sp|P34881|DNMT1_ARATH DNA (cytosine-5)-methyltransferase 1 OS=Arabidopsis thaliana OX=3702 GN=DMT1 PE=1 SV=1	2	1	1	1	0	0	0	0	0	0	0	0	0	1	0	0	0	0	0	0	0	1	0	0	0	0	0	0	0	0	0	0	0	0	0	0	0	0	0	0	0	0
A0A1P8BD95;A0A1P8BD92;Q9FNA9	A0A1P8BD95;A0A1P8BD92;Q9FNA9	3;3;3	3;3;3	3;3;3	Phospholipid:diacylglycerol acyltransferase 1	PDAT1	tr|A0A1P8BD95|A0A1P8BD95_ARATH Phospholipid:diacylglycerol acyltransferase OS=Arabidopsis thaliana OX=3702 GN=PDAT PE=1 SV=1;tr|A0A1P8BD92|A0A1P8BD92_ARATH Phospholipid:diacylglycerol acyltransferase OS=Arabidopsis thaliana OX=3702 GN=PDAT PE=1 SV=1;sp|Q9F	3	3	3	3	1	0	1	0	1	0	0	0	0	0	0	0	0	0	0	0	0	0	0	0	0	0	0	0	0	0	0	0	0	1	0	1	0	1	0	0	0	0
A0A1P8BDF7;Q9FJY6	A0A1P8BDF7;Q9FJY6	1;1	1;1	1;1		At5g66530	tr|A0A1P8BDF7|A0A1P8BDF7_ARATH Glucose-6-phosphate 1-epimerase OS=Arabidopsis thaliana OX=3702 GN=At5g66530 PE=1 SV=1;tr|Q9FJY6|Q9FJY6_ARATH Glucose-6-phosphate 1-epimerase OS=Arabidopsis thaliana OX=3702 GN=At5g66530 PE=1 SV=1	2	1	1	1	0	0	0	0	0	1	0	1	0	1	1	1	1	1	0	1	0	1	1	1	1	1	0	1	0	1	1	1	1	0	0	0	0	0	1	0	1	0
Q8LBP6;A0A1P8BDN6	Q8LBP6;A0A1P8BDN6	2;2	2;2	2;2		FTRA2	tr|Q8LBP6|Q8LBP6_ARATH At5g08410 OS=Arabidopsis thaliana OX=3702 GN=FTRA2 PE=1 SV=1;tr|A0A1P8BDN6|A0A1P8BDN6_ARATH Ferredoxin/thioredoxin reductase subunit A (Variable subunit) 2 OS=Arabidopsis thaliana OX=3702 GN=FTRA2 PE=1 SV=1	2	2	2	2	0	0	0	0	0	0	0	0	0	0	0	0	1	1	0	1	0	0	1	0	1	0	0	1	0	0	0	2	1	0	0	0	0	0	0	0	0	0
A0A1P8BDX9;B6EUB3;F4JYL8;B3H5K3	A0A1P8BDX9;B6EUB3;F4JYL8;B3H5K3	1;1;1;1	1;1;1;1	1;1;1;1		At5g47690	tr|A0A1P8BDX9|A0A1P8BDX9_ARATH Binding protein OS=Arabidopsis thaliana OX=3702 GN=At5g47690 PE=1 SV=1;tr|B6EUB3|B6EUB3_ARATH Binding protein OS=Arabidopsis thaliana OX=3702 GN=At5g47690 PE=1 SV=1;tr|F4JYL8|F4JYL8_ARATH Binding protein OS=Arabidopsis thalia	4	1	1	1	0	0	0	0	0	0	0	0	0	0	0	0	0	0	0	0	0	0	0	0	1	0	0	0	0	0	0	0	1	0	0	0	0	0	0	0	0	0
F4KCT5;A0A1P8BEA9;A8MQN9;Q0WPR4	F4KCT5;A0A1P8BEA9;A8MQN9;Q0WPR4	1;1;1;1	1;1;1;1	1;1;1;1	Carboxypeptidase;Serine carboxypeptidase-like 34	SCPL34	tr|F4KCT5|F4KCT5_ARATH Carboxypeptidase OS=Arabidopsis thaliana OX=3702 GN=SCPL34 PE=1 SV=1;tr|A0A1P8BEA9|A0A1P8BEA9_ARATH Carboxypeptidase OS=Arabidopsis thaliana OX=3702 GN=SCPL34 PE=1 SV=1;tr|A8MQN9|A8MQN9_ARATH Carboxypeptidase OS=Arabidopsis thaliana	4	1	1	1	0	0	0	0	0	0	0	0	0	0	0	0	1	0	0	0	0	0	0	0	1	0	0	0	0	0	0	0	0	0	0	0	0	0	0	0	0	0
A0A1P8BEB3;Q9LFP1;Q9SIQ9;Q9LFS4	A0A1P8BEB3;Q9LFP1	5;5;1;1	4;4;0;0	4;4;0;0	Vesicle-associated membrane protein 713	VAMP713	tr|A0A1P8BEB3|A0A1P8BEB3_ARATH Vesicle-associated membrane protein 713 OS=Arabidopsis thaliana OX=3702 GN=VAMP713 PE=1 SV=1;sp|Q9LFP1|VA713_ARATH Vesicle-associated membrane protein 713 OS=Arabidopsis thaliana OX=3702 GN=VAMP713 PE=1 SV=1	4	5	4	4	2	2	5	2	4	0	0	0	0	0	0	1	0	0	0	0	0	1	0	0	0	0	0	1	0	0	0	1	0	2	1	4	2	3	0	0	0	0
A0A1P8BER6;Q9FLU9;Q9FLU8	A0A1P8BER6;Q9FLU9;Q9FLU8	1;1;1	1;1;1	1;1;1	Beta-glucosidase 31;Beta-glucosidase 32	BGLU31;BGLU32	tr|A0A1P8BER6|A0A1P8BER6_ARATH Beta glucosidase 31 OS=Arabidopsis thaliana OX=3702 GN=BGLU31 PE=3 SV=1;sp|Q9FLU9|BGL31_ARATH Beta-glucosidase 31 OS=Arabidopsis thaliana OX=3702 GN=BGLU31 PE=2 SV=1;sp|Q9FLU8|BGL32_ARATH Beta-glucosidase 32 OS=Arabidopsis th	3	1	1	1	0	0	0	0	0	1	0	1	0	1	1	1	1	1	0	1	0	1	1	1	1	1	0	1	0	1	1	1	1	0	0	0	0	0	1	0	1	0
Q39043;A0A1P8BF32;F4K007	Q39043;A0A1P8BF32;F4K007	27;27;26	25;25;24	4;4;4	Mediator of RNA polymerase II transcription subunit 37f	MED37F;BIP2	sp|Q39043|BIP2_ARATH Heat shock 70 kDa protein BIP2 OS=Arabidopsis thaliana OX=3702 GN=BIP2 PE=1 SV=2;tr|A0A1P8BF32|A0A1P8BF32_ARATH Heat shock protein 70 (Hsp 70) family protein OS=Arabidopsis thaliana OX=3702 GN=BIP2 PE=1 SV=1;tr|F4K007|F4K007_ARATH Heat	3	27	25	4	20	19	21	19	17	12	2	15	0	12	11	13	12	12	1	17	0	12	11	15	15	14	4	15	1	13	11	16	15	18	17	19	17	15	11	2	13	0
A0A1P8BF69;Q94BY3	A0A1P8BF69;Q94BY3	1;1	1;1	1;1	Translocon-associated protein subunit beta	At5g14030	tr|A0A1P8BF69|A0A1P8BF69_ARATH Translocon-associated protein beta (TRAPB) family protein OS=Arabidopsis thaliana OX=3702 GN=MUA22.2 PE=1 SV=1;tr|Q94BY3|Q94BY3_ARATH Translocon-associated protein subunit beta OS=Arabidopsis thaliana OX=3702 GN=MUA22.2 PE=1	2	1	1	1	1	1	1	1	0	1	0	1	0	0	1	1	1	1	0	1	0	1	1	1	1	1	0	1	0	1	1	1	1	1	1	1	1	0	1	0	1	0
A0A1P8BFA0;A0A1P8BF93;Q9FLG1	A0A1P8BFA0;A0A1P8BF93;Q9FLG1	2;2;2	2;2;2	2;2;2	Beta-D-xylosidase 4	BXL4	tr|A0A1P8BFA0|A0A1P8BFA0_ARATH Beta-D-xylosidase 4 OS=Arabidopsis thaliana OX=3702 GN=XYL4 PE=1 SV=1;tr|A0A1P8BF93|A0A1P8BF93_ARATH Beta-D-xylosidase 4 OS=Arabidopsis thaliana OX=3702 GN=XYL4 PE=1 SV=1;sp|Q9FLG1|BXL4_ARATH Beta-D-xylosidase 4 OS=Arabidopsi	3	2	2	2	0	0	1	0	0	1	0	0	0	0	0	0	0	0	0	0	0	0	0	0	0	0	0	1	0	0	0	0	1	0	0	1	0	0	1	0	0	0
A0A1P8BFG5;Q9FK35	A0A1P8BFG5;Q9FK35	2;2	2;2	2;2	Adenylate kinase 3	ADK2	tr|A0A1P8BFG5|A0A1P8BFG5_ARATH ATP:AMP phosphotransferase OS=Arabidopsis thaliana OX=3702 GN=MXI22.8 PE=1 SV=1;sp|Q9FK35|KAD3_ARATH Adenylate kinase 3 OS=Arabidopsis thaliana OX=3702 GN=ADK2 PE=1 SV=1	2	2	2	2	0	1	0	1	0	0	0	0	0	0	0	0	0	0	0	0	0	0	0	0	0	1	0	0	0	0	0	0	0	0	1	0	1	0	0	0	0	0
A0A1P8BFT2;Q9FT97	A0A1P8BFT2;Q9FT97	2;2	2;2	2;2	Alpha-galactosidase 1	AGAL1	tr|A0A1P8BFT2|A0A1P8BFT2_ARATH Alpha-galactosidase OS=Arabidopsis thaliana OX=3702 GN=AGAL1 PE=1 SV=1;sp|Q9FT97|AGAL1_ARATH Alpha-galactosidase 1 OS=Arabidopsis thaliana OX=3702 GN=AGAL1 PE=2 SV=1	2	2	2	2	0	0	0	0	0	0	0	1	0	0	0	0	0	0	0	1	0	0	0	0	0	0	0	0	0	1	0	0	0	0	0	0	0	0	0	0	1	0
Q8W112;A0A1P8BG25;F4JAB9;A0A1I9LR68;Q9SD73;Q9SD68	Q8W112;A0A1P8BG25	9;9;1;1;1;1	9;9;1;1;1;1	9;9;1;1;1;1		At5g20950	tr|Q8W112|Q8W112_ARATH Beta-D-glucan exohydrolase-like protein OS=Arabidopsis thaliana OX=3702 GN=At5g20950 PE=1 SV=1;tr|A0A1P8BG25|A0A1P8BG25_ARATH Glycosyl hydrolase family protein OS=Arabidopsis thaliana OX=3702 GN=At5g20950 PE=1 SV=1	6	9	9	9	0	0	0	0	0	4	0	3	0	2	4	5	4	6	1	4	0	3	3	5	5	5	0	3	0	4	2	5	5	0	0	0	0	0	4	0	3	0
A0A1P8BG37;O82660	A0A1P8BG37;O82660	15;15	15;15	15;15	Photosystem II stability/assembly factor HCF136, chloroplastic	HCF136	tr|A0A1P8BG37|A0A1P8BG37_ARATH Photosystem II stability/assembly factor, chloroplast (HCF136) OS=Arabidopsis thaliana OX=3702 GN=HCF136 PE=1 SV=1;sp|O82660|P2SAF_ARATH Photosystem II stability/assembly factor HCF136, chloroplastic OS=Arabidopsis thaliana O	2	15	15	15	0	1	0	0	0	12	0	12	0	13	12	13	13	9	1	14	0	12	13	11	12	10	0	14	0	13	13	12	13	0	1	0	0	0	12	0	12	0
A0A1P8BGP6;Q43729	A0A1P8BGP6;Q43729	9;9	9;9	9;9	Peroxidase 57	PER57	tr|A0A1P8BGP6|A0A1P8BGP6_ARATH Peroxidase OS=Arabidopsis thaliana OX=3702 GN=MVA3.170 PE=1 SV=1;sp|Q43729|PER57_ARATH Peroxidase 57 OS=Arabidopsis thaliana OX=3702 GN=PER57 PE=1 SV=1	2	9	9	9	0	0	0	0	0	6	0	5	0	3	4	4	3	6	0	4	0	4	3	3	3	6	0	5	0	4	3	4	3	0	0	0	0	0	6	0	5	0
Q8VYN9;A0A1P8BH73;A0A1P8BH78	Q8VYN9;A0A1P8BH73;A0A1P8BH78	3;3;3	3;3;3	3;3;3		PHOS32	sp|Q8VYN9|PHO32_ARATH Universal stress protein PHOS32 OS=Arabidopsis thaliana OX=3702 GN=PHOS32 PE=1 SV=1;tr|A0A1P8BH73|A0A1P8BH73_ARATH Adenine nucleotide alpha hydrolases-like superfamily protein OS=Arabidopsis thaliana OX=3702 GN=PHOS32 PE=1 SV=1;tr|A0A	3	3	3	3	0	0	0	0	0	1	0	1	0	1	0	1	1	1	0	1	0	1	1	1	1	2	0	1	0	1	0	1	1	0	0	0	0	0	1	0	1	0
A0A1P8BHD0;Q8LCY8;A0A1P8BHB9;Q0WVZ7	A0A1P8BHD0;Q8LCY8;A0A1P8BHB9;Q0WVZ7	1;1;1;1	1;1;1;1	1;1;1;1		At5g20660	tr|A0A1P8BHD0|A0A1P8BHD0_ARATH Zn-dependent exopeptidases superfamily protein OS=Arabidopsis thaliana OX=3702 GN=At5g20660 PE=1 SV=1;tr|Q8LCY8|Q8LCY8_ARATH Zn-dependent exopeptidases superfamily protein OS=Arabidopsis thaliana OX=3702 GN=At5g20660 PE=1 SV=	4	1	1	1	0	1	1	0	0	0	0	0	0	0	0	0	0	0	0	0	0	0	0	0	0	0	0	0	0	0	0	0	0	0	1	1	0	0	0	0	0	0
A0A219HYB6;A0A219HZH3;A0A219I0W9;Q9ZSR7	A0A219HYB6;A0A219HZH3;A0A219I0W9;Q9ZSR7	3;3;3;3	3;3;3;3	3;3;3;3	Triose phosphate/phosphate translocator TPT, chloroplastic	TPT	tr|A0A219HYB6|A0A219HYB6_ARATH Glucose-6-phosphate/phosphate translocator-like protein OS=Arabidopsis thaliana OX=3702 GN=APE2 PE=1 SV=1;tr|A0A219HZH3|A0A219HZH3_ARATH Glucose-6-phosphate/phosphate translocator-like protein OS=Arabidopsis thaliana OX=3702	4	3	3	3	1	1	2	2	2	3	0	3	0	3	2	2	3	2	0	3	0	1	2	3	3	2	0	3	0	3	3	3	3	1	1	2	2	2	3	0	3	0
A0A2H1ZE37;Q0WP12;F4IT14;O80562	A0A2H1ZE37;Q0WP12;F4IT14	9;9;5;1	9;9;5;1	9;9;5;1	Thiocyanate methyltransferase 1	HOL1	tr|A0A2H1ZE37|A0A2H1ZE37_ARATH HARMLESS TO OZONE LAYER 1 OS=Arabidopsis thaliana OX=3702 GN=HOL1 PE=1 SV=1;sp|Q0WP12|HOL1_ARATH Thiocyanate methyltransferase 1 OS=Arabidopsis thaliana OX=3702 GN=HOL1 PE=1 SV=2;tr|F4IT14|F4IT14_ARATH HARMLESS TO OZONE LAYER	4	9	9	9	4	3	5	3	2	6	1	7	1	5	4	6	5	8	1	7	0	6	6	6	6	6	0	6	0	7	7	7	7	4	3	5	3	2	6	1	7	1
A0A2H1ZEA9;O65396	A0A2H1ZEA9;O65396	19;19	19;19	19;19	Aminomethyltransferase, mitochondrial	GDCST	tr|A0A2H1ZEA9|A0A2H1ZEA9_ARATH Aminomethyltransferase OS=Arabidopsis thaliana OX=3702 GN=At1g11860 PE=1 SV=1;sp|O65396|GCST_ARATH Aminomethyltransferase, mitochondrial OS=Arabidopsis thaliana OX=3702 GN=GDCST PE=2 SV=1	2	19	19	19	9	4	14	10	8	10	1	12	2	12	10	13	9	10	1	12	2	9	11	13	11	12	2	10	2	10	9	12	12	9	4	14	10	8	10	1	12	2
A0A2H1ZEH9;Q8H0X6	A0A2H1ZEH9;Q8H0X6	3;2	3;2	3;2	Cysteine proteinase inhibitor 6	CYS6	tr|A0A2H1ZEH9|A0A2H1ZEH9_ARATH Cysteine proteinase inhibitor OS=Arabidopsis thaliana OX=3702 GN=CYSB PE=1 SV=1;sp|Q8H0X6|CYT6_ARATH Cysteine proteinase inhibitor 6 OS=Arabidopsis thaliana OX=3702 GN=CYS6 PE=1 SV=2	2	3	3	3	1	0	0	0	0	2	0	2	0	1	1	3	2	2	0	2	0	2	2	3	3	2	0	2	0	2	2	3	3	1	0	0	0	0	2	0	2	0
A0A2P2CLC5;P29388	A0A2P2CLC5;P29388	2;2	2;2	2;2	NADH-ubiquinone oxidoreductase chain 5	ND5	tr|A0A2P2CLC5|A0A2P2CLC5_ARATH NADH-ubiquinone oxidoreductase chain 5 OS=Arabidopsis thaliana OX=3702 GN=nad5 PE=3 SV=1;sp|P29388|NU5M_ARATH NADH-ubiquinone oxidoreductase chain 5 OS=Arabidopsis thaliana OX=3702 GN=ND5 PE=2 SV=3	2	2	2	2	0	0	1	0	0	0	0	0	0	0	0	1	0	0	0	0	0	0	0	0	0	1	0	1	0	0	1	0	1	0	0	1	0	0	0	0	0	0
O05000;A0A2P2CLE9;Q3EC49	O05000;A0A2P2CLE9	3;3;1	3;3;1	3;3;1	NADH-ubiquinone oxidoreductase chain 2	ND2	sp|O05000|NU2M_ARATH NADH-ubiquinone oxidoreductase chain 2 OS=Arabidopsis thaliana OX=3702 GN=ND2 PE=2 SV=2;tr|A0A2P2CLE9|A0A2P2CLE9_ARATH NADH dehydrogenase subunit 2 OS=Arabidopsis thaliana OX=3702 GN=nad2 PE=3 SV=2	3	3	3	3	2	3	2	1	0	1	0	1	0	0	0	0	0	1	0	1	0	0	0	0	0	1	0	1	0	0	0	0	0	2	3	2	1	0	1	0	1	0
A0A2P2CLF0;P93285	A0A2P2CLF0;P93285	3;3	3;3	3;3	Cytochrome c oxidase subunit 2	COX2	tr|A0A2P2CLF0|A0A2P2CLF0_ARATH Cytochrome c oxidase subunit 2 OS=Arabidopsis thaliana OX=3702 GN=cox2 PE=3 SV=2;sp|P93285|COX2_ARATH Cytochrome c oxidase subunit 2 OS=Arabidopsis thaliana OX=3702 GN=COX2 PE=1 SV=2	2	3	3	3	2	2	2	2	0	2	0	2	0	2	2	2	2	3	0	2	0	2	2	2	2	3	0	2	0	2	2	2	2	2	2	2	2	0	2	0	2	0
A0A2P2CLF6;Q95748	A0A2P2CLF6;Q95748	6;5	6;5	6;5	NADH dehydrogenase [ubiquinone] iron-sulfur protein 3	NAD9	tr|A0A2P2CLF6|A0A2P2CLF6_ARATH NADH dehydrogenase subunit 9 OS=Arabidopsis thaliana OX=3702 GN=nad9 PE=3 SV=1;sp|Q95748|NDUS3_ARATH NADH dehydrogenase [ubiquinone] iron-sulfur protein 3 OS=Arabidopsis thaliana OX=3702 GN=NAD9 PE=1 SV=2	2	6	6	6	3	3	3	3	0	2	0	1	0	0	0	1	0	1	0	2	0	1	0	1	1	3	0	2	0	0	1	1	1	3	3	3	3	0	2	0	1	0
A0A2P2CLF9;P92549;F4IMB5	A0A2P2CLF9;P92549;F4IMB5	24;23;21	24;23;21	23;22;20	ATP synthase subunit alpha, mitochondrial;ATP synthase subunit alpha	ATPA;At2g07698	tr|A0A2P2CLF9|A0A2P2CLF9_ARATH ATP synthase subunit alpha OS=Arabidopsis thaliana OX=3702 GN=atp1 PE=3 SV=1;sp|P92549|ATPAM_ARATH ATP synthase subunit alpha, mitochondrial OS=Arabidopsis thaliana OX=3702 GN=ATPA PE=1 SV=2;tr|F4IMB5|F4IMB5_ARATH ATP synthas	3	24	24	23	11	14	13	12	6	16	6	13	3	18	15	17	16	18	5	16	3	18	18	18	15	15	8	15	4	19	17	16	15	11	14	13	12	6	16	6	13	3
A0A2P2CLG2;P42792	A0A2P2CLG2;P42792	1;1	1;1	1;1	Cytochrome b	MT-CYB	tr|A0A2P2CLG2|A0A2P2CLG2_ARATH Cytochrome b OS=Arabidopsis thaliana OX=3702 GN=cob PE=1 SV=2;sp|P42792|CYB_ARATH Cytochrome b OS=Arabidopsis thaliana OX=3702 GN=MT-CYB PE=1 SV=2	2	1	1	1	1	1	1	0	0	0	0	0	0	0	0	0	0	0	0	0	0	0	0	0	0	0	0	0	0	0	0	0	0	1	1	1	0	0	0	0	0	0
A0A2P2CLH2;P93306	A0A2P2CLH2;P93306	11;10	11;10	11;10	NADH dehydrogenase [ubiquinone] iron-sulfur protein 2	NAD7	tr|A0A2P2CLH2|A0A2P2CLH2_ARATH NADH dehydrogenase subunit 7 OS=Arabidopsis thaliana OX=3702 GN=nad7 PE=3 SV=1;sp|P93306|NDUS2_ARATH NADH dehydrogenase [ubiquinone] iron-sulfur protein 2 OS=Arabidopsis thaliana OX=3702 GN=NAD7 PE=1 SV=2	2	11	11	11	4	8	8	4	0	2	0	4	0	3	2	5	4	2	0	5	0	5	2	4	4	3	0	2	0	3	3	5	3	4	8	8	4	0	2	0	4	0
A0A2P2CLH9;Q04613	A0A2P2CLH9;Q04613	4;3	4;3	4;3	ATP synthase protein MI25	AtMg00640	tr|A0A2P2CLH9|A0A2P2CLH9_ARATH ATP synthase protein MI25 OS=Arabidopsis thaliana OX=3702 GN=atp4 PE=3 SV=1;sp|Q04613|MI25_ARATH ATP synthase protein MI25 OS=Arabidopsis thaliana OX=3702 GN=AtMg00640 PE=1 SV=2	2	4	4	4	4	4	4	2	0	1	0	1	0	1	1	1	1	1	0	1	0	1	1	1	1	2	0	1	0	1	2	1	2	4	4	4	2	0	1	0	1	0
A2RVJ8	A2RVJ8	1	1	1		At5g10010	sp|A2RVJ8|HIT4_ARATH Protein HEAT INTOLERANT 4 OS=Arabidopsis thaliana OX=3702 GN=HIT4 PE=1 SV=1	1	1	1	1	0	0	0	0	0	1	0	0	0	0	0	0	0	1	0	0	0	0	0	0	0	1	0	0	0	0	0	0	0	0	0	0	0	0	1	0	0	0
A2RVS6	A2RVS6	2	2	2	Serine/arginine-rich splicing factor SR34A	SR34A	sp|A2RVS6|SR34A_ARATH Serine/arginine-rich splicing factor SR34A OS=Arabidopsis thaliana OX=3702 GN=SR34A PE=2 SV=1	1	2	2	2	1	0	0	0	0	0	0	2	0	0	1	0	0	0	0	0	0	0	0	0	1	0	0	0	0	1	1	0	1	1	0	0	0	0	0	0	2	0
A4GNA8	A4GNA8	2	2	2	Phosphatidylserine decarboxylase proenzyme 3;Phosphatidylserine decarboxylase 3 beta chain;Phosphatidylserine decarboxylase 3 alpha chain	PSD3	sp|A4GNA8|PSD3_ARATH Phosphatidylserine decarboxylase proenzyme 3 OS=Arabidopsis thaliana OX=3702 GN=PSD3 PE=1 SV=1	1	2	2	2	0	0	0	0	0	0	0	0	0	0	0	0	0	1	0	0	0	0	0	0	0	2	0	0	0	0	0	0	0	0	0	0	0	0	0	0	0	0
A8MQ87;Q84J81	A8MQ87;Q84J81	1;1	1;1	1;1		Fes1A	tr|A8MQ87|A8MQ87_ARATH Fes1A OS=Arabidopsis thaliana OX=3702 GN=Fes1A PE=1 SV=1;tr|Q84J81|Q84J81_ARATH Fes1A OS=Arabidopsis thaliana OX=3702 GN=Fes1A PE=1 SV=1	2	1	1	1	0	0	0	0	0	0	0	0	0	0	1	0	1	0	0	0	0	0	0	1	0	0	0	0	0	0	1	0	0	0	0	0	0	0	0	0	0	0
P41127;A8MQA1;F4IWP7	P41127;A8MQA1;F4IWP7	8;8;5	8;8;5	4;4;1	60S ribosomal protein L13-1;60S ribosomal protein L13	RPL13B;BBC1	sp|P41127|RL131_ARATH 60S ribosomal protein L13-1 OS=Arabidopsis thaliana OX=3702 GN=RPL13B PE=1 SV=1;tr|A8MQA1|A8MQA1_ARATH 60S ribosomal protein L13 OS=Arabidopsis thaliana OX=3702 GN=BBC1 PE=1 SV=1;tr|F4IWP7|F4IWP7_ARATH Breast basic conserved 1 OS=Arab	3	8	8	4	7	6	3	6	7	5	0	5	0	3	4	3	5	4	0	6	0	3	4	5	5	5	0	5	0	5	5	5	5	7	6	3	6	7	5	0	5	0
Q93VE6;A8MQD8	Q93VE6;A8MQD8	2;2	2;2	2;2		At5g10780	tr|Q93VE6|Q93VE6_ARATH ER membrane protein complex subunit 4 OS=Arabidopsis thaliana OX=3702 GN=At5g10780 PE=1 SV=1;tr|A8MQD8|A8MQD8_ARATH ER membrane protein complex subunit 4 OS=Arabidopsis thaliana OX=3702 GN=At5g10780 PE=1 SV=1	2	2	2	2	0	1	1	0	0	0	0	0	0	0	0	0	0	0	0	0	0	0	0	0	0	0	0	0	0	0	0	0	0	0	1	1	0	0	0	0	0	0
A8MQD9;Q94K30	A8MQD9;Q94K30	3;3	3;3	3;3		At1g01800	tr|A8MQD9|A8MQD9_ARATH NAD(P)-binding Rossmann-fold superfamily protein OS=Arabidopsis thaliana OX=3702 GN=At1g01800 PE=1 SV=1;tr|Q94K30|Q94K30_ARATH AT1G01800 protein OS=Arabidopsis thaliana OX=3702 GN=At1g01800 PE=1 SV=1	2	3	3	3	0	0	0	0	0	1	0	2	0	1	1	1	1	2	0	1	0	1	1	1	1	3	0	1	0	1	1	1	1	0	0	0	0	0	1	0	2	0
A8MQG9;B3H655;Q940M8;B9DFE9;F4HRY1	A8MQG9;B3H655;Q940M8;B9DFE9;F4HRY1	3;3;3;3;3	3;3;3;3;3	3;3;3;3;3		At1g73650	tr|A8MQG9|A8MQG9_ARATH 3-oxo-5-alpha-steroid 4-dehydrogenase (DUF1295) OS=Arabidopsis thaliana OX=3702 GN=At1g73650 PE=1 SV=1;tr|B3H655|B3H655_ARATH 3-oxo-5-alpha-steroid 4-dehydrogenase (DUF1295) OS=Arabidopsis thaliana OX=3702 GN=At1g73650 PE=1 SV=1;tr|Q	5	3	3	3	1	3	3	2	2	0	0	0	0	0	0	0	0	0	0	0	0	0	0	0	0	1	0	0	0	0	0	0	0	1	3	3	2	2	0	0	0	0
A8MQL0;Q9SX22	A8MQL0;Q9SX22	2;2	2;2	2;2	30S ribosomal protein 3-1, chloroplastic	At1g68590	tr|A8MQL0|A8MQL0_ARATH Ribosomal protein PSRP-3/Ycf65 OS=Arabidopsis thaliana OX=3702 GN=PSRP3 PE=1 SV=1;sp|Q9SX22|RRP31_ARATH 30S ribosomal protein 3-1, chloroplastic OS=Arabidopsis thaliana OX=3702 GN=At1g68590 PE=1 SV=1	2	2	2	2	0	0	0	0	0	2	1	0	0	0	0	0	0	1	1	1	0	0	0	0	0	2	1	2	1	0	0	0	0	0	0	0	0	0	2	1	0	0
A8MQP6;Q9SZY1	A8MQP6;Q9SZY1	6;6	6;6	5;5	Nascent polypeptide-associated complex subunit alpha-like protein 4	At4g10480	tr|A8MQP6|A8MQP6_ARATH Nascent polypeptide-associated complex (NAC), alpha subunit family protein OS=Arabidopsis thaliana OX=3702 GN=At4g10480 PE=1 SV=1;sp|Q9SZY1|NACA4_ARATH Nascent polypeptide-associated complex subunit alpha-like protein 4 OS=Arabidopsi	2	6	6	5	4	1	2	1	1	3	0	3	0	2	2	2	0	2	1	3	0	1	1	2	1	2	0	2	0	1	0	1	2	4	1	2	1	1	3	0	3	0
A8MQR6;Q0WM29;A8MQH4	A8MQR6;Q0WM29;A8MQH4	2;2;1	2;2;1	2;2;1	Methylmalonate-semialdehyde dehydrogenase [acylating], mitochondrial	ALDH6B2	tr|A8MQR6|A8MQR6_ARATH Methylmalonate-semialdehyde dehydrogenase (CoA acylating) OS=Arabidopsis thaliana OX=3702 GN=ALDH6B2 PE=1 SV=1;sp|Q0WM29|MMSA_ARATH Methylmalonate-semialdehyde dehydrogenase [acylating], mitochondrial OS=Arabidopsis thaliana OX=3702	3	2	2	2	0	0	0	0	0	0	0	0	0	0	0	0	0	1	0	1	0	0	0	0	0	0	0	0	0	0	0	0	1	0	0	0	0	0	0	0	0	0
A8MR01;O23179	A8MR01;O23179	1;1	1;1	1;1	Patatin;Patatin-like protein 1	PLP1	tr|A8MR01|A8MR01_ARATH Patatin OS=Arabidopsis thaliana OX=3702 GN=PLP1 PE=1 SV=1;sp|O23179|PLP1_ARATH Patatin-like protein 1 OS=Arabidopsis thaliana OX=3702 GN=PLP1 PE=1 SV=2	2	1	1	1	1	0	1	0	0	0	0	0	0	0	0	0	0	0	0	0	0	0	0	0	0	0	0	0	0	0	0	0	0	1	0	1	0	0	0	0	0	0
A8MR12;Q9LT08	A8MR12;Q9LT08	7;7	7;7	7;7	26S proteasome non-ATPase regulatory subunit 14 homolog	At5g23540;RPN11	tr|A8MR12|A8MR12_ARATH 26S proteasome regulatory subunit RPN11 OS=Arabidopsis thaliana OX=3702 GN=MQM1.19 PE=1 SV=1;sp|Q9LT08|PSDE_ARATH 26S proteasome non-ATPase regulatory subunit 14 homolog OS=Arabidopsis thaliana OX=3702 GN=RPN11 PE=1 SV=1	2	7	7	7	6	3	6	3	6	3	0	3	0	2	2	2	3	3	0	2	0	3	3	2	3	1	0	2	0	1	2	0	3	6	3	6	3	6	3	0	3	0
A8MR27;Q6ICX4	A8MR27;Q6ICX4	1;1	1;1	1;1	Polypyrimidine tract-binding protein homolog 3	PTB3	tr|A8MR27|A8MR27_ARATH Polypyrimidine tract-binding protein 3 OS=Arabidopsis thaliana OX=3702 GN=PTB3 PE=1 SV=1;sp|Q6ICX4|PTBP3_ARATH Polypyrimidine tract-binding protein homolog 3 OS=Arabidopsis thaliana OX=3702 GN=At1g43190 PE=2 SV=1	2	1	1	1	0	0	0	0	0	0	0	0	0	0	0	0	0	0	0	0	0	0	0	0	0	0	0	0	0	0	1	0	1	0	0	0	0	0	0	0	0	0
B3H4F3;A8MRH3;A8MR61;Q9SSK9;F4I6Y3	B3H4F3;A8MRH3;A8MR61;Q9SSK9;F4I6Y3	6;6;6;6;5	4;4;4;4;4	4;4;4;4;4	MLP-like protein 28	MLP28	tr|B3H4F3|B3H4F3_ARATH MLP-like protein 28 OS=Arabidopsis thaliana OX=3702 GN=MLP28 PE=1 SV=1;tr|A8MRH3|A8MRH3_ARATH MLP-like protein 28 OS=Arabidopsis thaliana OX=3702 GN=MLP28 PE=1 SV=1;tr|A8MR61|A8MR61_ARATH MLP-like protein 28 OS=Arabidopsis thaliana O	5	6	4	4	2	1	0	2	0	3	1	4	0	2	3	3	3	2	0	3	0	4	4	4	4	1	1	3	0	3	3	4	3	1	0	0	0	0	2	1	2	0
A8MR70;F4J8P7;Q39140	A8MR70;F4J8P7;Q39140	1;1;1	1;1;1	1;1;1	Transcription factor TGA6	TGA6	tr|A8MR70|A8MR70_ARATH TGACG motif-binding factor 6 OS=Arabidopsis thaliana OX=3702 GN=TGA6 PE=1 SV=1;tr|F4J8P7|F4J8P7_ARATH TGACG motif-binding factor 6 OS=Arabidopsis thaliana OX=3702 GN=TGA6 PE=1 SV=1;sp|Q39140|TGA6_ARATH Transcription factor TGA6 OS=Ar	3	1	1	1	0	0	0	0	0	0	0	1	0	0	1	1	1	0	0	1	0	1	1	1	1	0	0	1	0	1	1	1	0	0	0	0	0	0	0	0	1	0
A8MR76;Q84L30	A8MR76;Q84L30	2;2	2;2	2;2	Ubiquitin receptor RAD23d	RAD23D	tr|A8MR76|A8MR76_ARATH Rad23 UV excision repair protein family OS=Arabidopsis thaliana OX=3702 GN=RAD23D PE=1 SV=1;sp|Q84L30|RD23D_ARATH Ubiquitin receptor RAD23d OS=Arabidopsis thaliana OX=3702 GN=RAD23D PE=1 SV=2	2	2	2	2	0	0	0	0	0	2	0	0	0	0	0	0	1	1	0	0	0	0	0	0	0	2	0	0	0	0	0	0	0	0	0	0	0	0	2	0	0	0
Q3EBW0;F4IKK4;A8MR78;Q8RUW5	Q3EBW0;F4IKK4;A8MR78;Q8RUW5	1;1;1;1	1;1;1;1	1;1;1;1	Serine carboxypeptidase-like 8	SNG1;SCPL8	tr|Q3EBW0|Q3EBW0_ARATH Sinapoylglucose 1 OS=Arabidopsis thaliana OX=3702 GN=SNG1 PE=1 SV=2;tr|F4IKK4|F4IKK4_ARATH Sinapoylglucose 1 OS=Arabidopsis thaliana OX=3702 GN=SNG1 PE=1 SV=1;tr|A8MR78|A8MR78_ARATH Sinapoylglucose 1 OS=Arabidopsis thaliana OX=3702 G	4	1	1	1	0	0	0	0	0	0	0	0	0	0	1	0	0	0	0	0	0	0	1	1	1	0	0	0	0	0	0	0	1	0	0	0	0	0	0	0	0	0
A8MRC4;P48006	A8MRC4;P48006	11;11	11;11	7;7	Elongation factor 1-delta 1	At1g30230	tr|A8MRC4|A8MRC4_ARATH Translation elongation factor EF1B/ribosomal protein S6 family protein OS=Arabidopsis thaliana OX=3702 GN=eEF-1Bb1 PE=1 SV=1;sp|P48006|EF1D1_ARATH Elongation factor 1-delta 1 OS=Arabidopsis thaliana OX=3702 GN=At1g30230 PE=1 SV=2	2	11	11	7	4	5	3	2	1	7	0	6	0	4	6	7	6	9	0	6	1	5	5	5	7	8	1	7	0	5	7	7	5	4	5	3	2	1	7	0	6	0
A8MRD7;Q9LW15	A8MRD7;Q9LW15	2;2	1;1	1;1	Cytochrome c oxidase subunit 5b-1, mitochondrial	At3g15640;COX5B-1	tr|A8MRD7|A8MRD7_ARATH Rubredoxin-like superfamily protein OS=Arabidopsis thaliana OX=3702 GN=At3g15640 PE=1 SV=1;sp|Q9LW15|CX5B1_ARATH Cytochrome c oxidase subunit 5b-1, mitochondrial OS=Arabidopsis thaliana OX=3702 GN=COX5B-1 PE=1 SV=1	2	2	1	1	2	1	1	1	0	0	0	0	0	0	0	0	0	0	0	1	0	0	0	1	0	0	0	0	0	0	0	0	0	1	1	1	1	0	0	0	0	0
F4ISI7;A8MRK6;Q9ZUP3	F4ISI7;A8MRK6;Q9ZUP3	8;8;8	8;8;8	7;7;7	Nucleosome assembly protein 1;2	NAP1;2	tr|F4ISI7|F4ISI7_ARATH Nucleosome assembly protein 12 OS=Arabidopsis thaliana OX=3702 GN=NAP1:2 PE=1 SV=1;tr|A8MRK6|A8MRK6_ARATH Nucleosome assembly protein 12 OS=Arabidopsis thaliana OX=3702 GN=NAP1:2 PE=1 SV=1;sp|Q9ZUP3|NAP1B_ARATH Nucleosome assembly pr	3	8	8	7	2	0	0	1	1	5	0	5	0	4	5	7	6	6	0	6	0	4	5	5	6	5	0	6	0	5	6	6	7	2	0	0	1	1	5	0	5	0
A8MRQ4;A8MSB9;F4JTU2;Q9SVM8	A8MRQ4;A8MSB9;F4JTU2;Q9SVM8	1;1;1;1	1;1;1;1	1;1;1;1	Glycine-rich RNA-binding protein 2, mitochondrial	GR-RBP2;RBG2	tr|A8MRQ4|A8MRQ4_ARATH Glycine-rich RNA-binding protein 2 OS=Arabidopsis thaliana OX=3702 GN=GR-RBP2 PE=1 SV=1;tr|A8MSB9|A8MSB9_ARATH Glycine-rich RNA-binding protein 2 OS=Arabidopsis thaliana OX=3702 GN=GR-RBP2 PE=1 SV=1;tr|F4JTU2|F4JTU2_ARATH Glycine-ric	4	1	1	1	0	0	0	0	0	1	0	1	0	0	1	0	0	0	0	0	0	0	0	0	1	1	0	0	0	0	0	0	0	0	0	0	0	0	1	0	1	0
A8MRQ5	A8MRQ5	5	5	5		At4g22485	tr|A8MRQ5|A8MRQ5_ARATH Bifunctional inhibitor/lipid-transfer protein/seed storage 2S albumin superfamily protein OS=Arabidopsis thaliana OX=3702 GN=At4g22485 PE=1 SV=2	1	5	5	5	2	3	3	2	4	0	0	0	0	0	2	1	2	0	0	1	0	0	2	2	2	0	0	1	0	2	1	2	2	2	3	3	2	4	0	0	0	0
B9DFR9;A8MRW1;Q06611	B9DFR9;A8MRW1;Q06611	6;6;6	6;6;6	4;4;4	Aquaporin PIP1-2	PIP1B;PIP1-2	tr|B9DFR9|B9DFR9_ARATH AT2G45960 protein OS=Arabidopsis thaliana OX=3702 GN=PIP1B PE=1 SV=1;tr|A8MRW1|A8MRW1_ARATH Plasma membrane intrinsic protein 1B OS=Arabidopsis thaliana OX=3702 GN=PIP1B PE=1 SV=1;sp|Q06611|PIP12_ARATH Aquaporin PIP1-2 OS=Arabidopsis	3	6	6	4	4	4	4	5	3	3	1	2	0	1	2	2	1	3	1	3	0	2	2	3	1	3	1	3	0	2	2	2	3	4	4	4	5	3	3	1	2	0
A8MRX2;Q42340;F4JWM1;Q9M8X9	A8MRX2;Q42340;F4JWM1	9;9;8;3	1;1;1;1	1;1;1;1	40S ribosomal protein S16-3	At5g18380;RPS16C	tr|A8MRX2|A8MRX2_ARATH Ribosomal protein S5 domain 2-like superfamily protein OS=Arabidopsis thaliana OX=3702 GN=At5g18380 PE=3 SV=1;sp|Q42340|RS163_ARATH 40S ribosomal protein S16-3 OS=Arabidopsis thaliana OX=3702 GN=RPS16C PE=2 SV=1;tr|F4JWM1|F4JWM1_ARAT	4	9	1	1	7	6	6	9	7	5	0	6	0	3	4	6	4	4	0	6	0	5	4	5	5	3	0	5	1	5	5	6	5	1	1	1	1	1	1	0	1	0
A8MS28;P51419	A8MS28;P51419	5;5	5;5	2;2	60S ribosomal protein L27-3	At4g15000;RPL27C	tr|A8MS28|A8MS28_ARATH Ribosomal L27e protein family OS=Arabidopsis thaliana OX=3702 GN=At4g15000 PE=1 SV=1;sp|P51419|RL273_ARATH 60S ribosomal protein L27-3 OS=Arabidopsis thaliana OX=3702 GN=RPL27C PE=2 SV=2	2	5	5	2	4	4	4	4	4	5	0	4	0	3	3	4	3	5	0	3	0	3	3	4	3	4	1	3	0	3	4	4	3	4	4	4	4	4	5	0	4	0
A8MS48;Q8H0X5	A8MS48;Q8H0X5	2;2	2;2	2;2		At5g16660	tr|A8MS48|A8MS48_ARATH Low-density receptor-like protein OS=Arabidopsis thaliana OX=3702 GN=MTG13.11 PE=1 SV=1;tr|Q8H0X5|Q8H0X5_ARATH Low-density receptor-like protein OS=Arabidopsis thaliana OX=3702 GN=MTG13.11 PE=1 SV=1	2	2	2	2	1	1	1	1	2	1	0	1	0	1	1	1	1	1	0	1	0	1	1	1	1	1	0	1	0	1	1	1	1	1	1	1	1	2	1	0	1	0
P93025;A8MS49;F4KDJ3	P93025;A8MS49;F4KDJ3	6;6;5	5;5;4	5;5;4	Phototropin-2	PHOT2	sp|P93025|PHOT2_ARATH Phototropin-2 OS=Arabidopsis thaliana OX=3702 GN=PHOT2 PE=1 SV=2;tr|A8MS49|A8MS49_ARATH Phototropin 2 OS=Arabidopsis thaliana OX=3702 GN=PHOT2 PE=1 SV=1;tr|F4KDJ3|F4KDJ3_ARATH Phototropin 2 OS=Arabidopsis thaliana OX=3702 GN=PHOT2 PE=	3	6	5	5	2	2	3	3	1	0	0	0	0	0	0	0	0	1	0	0	0	0	0	0	0	0	0	0	0	0	0	0	0	1	2	3	3	1	0	0	0	0
A8MS54;Q6NPL0	A8MS54;Q6NPL0	2;2	2;2	2;2		At4g09040	tr|A8MS54|A8MS54_ARATH RNA-binding (RRM/RBD/RNP motifs) family protein OS=Arabidopsis thaliana OX=3702 GN=At4g09040 PE=1 SV=1;tr|Q6NPL0|Q6NPL0_ARATH At4g09040 OS=Arabidopsis thaliana OX=3702 GN=At4g09040 PE=1 SV=1	2	2	2	2	0	0	0	0	0	1	0	1	0	1	1	1	1	1	0	1	0	1	1	1	2	1	0	1	0	1	1	1	1	0	0	0	0	0	1	0	1	0
A8MS55;Q9C7F5	A8MS55;Q9C7F5	4;4	4;4	4;4	Nuclear transport factor 2	NTF2B;NTF2	tr|A8MS55|A8MS55_ARATH Nuclear transport factor 2B OS=Arabidopsis thaliana OX=3702 GN=NTF2B PE=1 SV=1;sp|Q9C7F5|NTF2B_ARATH Nuclear transport factor 2B OS=Arabidopsis thaliana OX=3702 GN=NTF2B PE=1 SV=1	2	4	4	4	0	0	1	0	0	3	0	2	0	3	3	3	2	4	0	3	0	2	2	3	2	3	0	3	0	3	3	3	4	0	0	1	0	0	3	0	2	0
A8MS68	A8MS68	7	2	2	Dihydrolipoyl dehydrogenase 1, chloroplastic	LPD1	sp|A8MS68|PLPD1_ARATH Dihydrolipoyl dehydrogenase 1, chloroplastic OS=Arabidopsis thaliana OX=3702 GN=LPD1 PE=2 SV=1	1	7	2	2	1	1	1	1	3	4	0	4	0	3	2	3	2	2	0	3	0	5	2	5	3	2	0	4	0	4	2	4	3	0	0	0	0	0	2	0	2	0
A8MS75;Q01667;F4JE46;F4JE43	A8MS75;Q01667;F4JE46;F4JE43	6;6;4;4	6;6;4;4	6;6;4;4	Chlorophyll a-b binding protein 6, chloroplastic	LHCA1	tr|A8MS75|A8MS75_ARATH Chlorophyll a-b binding protein, chloroplastic OS=Arabidopsis thaliana OX=3702 GN=LHCA1 PE=1 SV=1;sp|Q01667|CAB6_ARATH Chlorophyll a-b binding protein 6, chloroplastic OS=Arabidopsis thaliana OX=3702 GN=LHCA1 PE=1 SV=1;tr|F4JE46|F4JE	4	6	6	6	0	3	2	3	0	6	2	6	3	6	5	5	6	6	2	6	2	4	5	6	5	6	1	6	3	6	4	4	5	0	3	2	3	0	6	2	6	3
A8MS83;Q9M3C3;Q8LD46	A8MS83;Q9M3C3;Q8LD46	6;6;6	6;6;6	6;6;6	60S ribosomal protein L23a-2;60S ribosomal protein L23a-1	RPL23AB;RPL23AA	tr|A8MS83|A8MS83_ARATH Ribosomal protein L23AB OS=Arabidopsis thaliana OX=3702 GN=RPL23AB PE=3 SV=1;sp|Q9M3C3|R23A2_ARATH 60S ribosomal protein L23a-2 OS=Arabidopsis thaliana OX=3702 GN=RPL23AB PE=2 SV=1;sp|Q8LD46|R23A1_ARATH 60S ribosomal protein L23a-1 O	3	6	6	6	5	4	5	4	4	1	0	3	0	3	3	3	3	2	0	2	0	2	2	2	2	2	0	3	0	3	2	2	2	5	4	5	4	4	1	0	3	0
A8MSC5;O22263;F4IL52;F4IL53	A8MSC5;O22263;F4IL52;F4IL53	7;7;6;5	7;7;6;5	7;7;6;5	Protein disulfide-isomerase like 2-1	UNE5;PDIL2-1	tr|A8MSC5|A8MSC5_ARATH Protein disulfide-isomerase OS=Arabidopsis thaliana OX=3702 GN=UNE5 PE=1 SV=1;sp|O22263|PDI21_ARATH Protein disulfide-isomerase like 2-1 OS=Arabidopsis thaliana OX=3702 GN=PDIL2-1 PE=2 SV=1;tr|F4IL52|F4IL52_ARATH Protein disulfide-is	4	7	7	7	3	0	5	4	2	3	0	4	0	2	4	3	4	4	0	4	0	3	5	4	4	5	0	3	0	6	2	4	5	3	0	5	4	2	3	0	4	0
A8MSE0;Q944S8	A8MSE0;Q944S8	2;2	2;2	2;2		At4g21105	tr|A8MSE0|A8MSE0_ARATH Cytochrome-c oxidase/ electron carrier OS=Arabidopsis thaliana OX=3702 GN=At4g21105 PE=1 SV=1;tr|Q944S8|Q944S8_ARATH At4g21108/At4g21108 OS=Arabidopsis thaliana OX=3702 GN=At4g21105 PE=1 SV=1	2	2	2	2	1	1	0	1	0	0	0	0	0	1	1	0	0	0	0	0	0	0	1	0	0	1	0	0	0	0	1	0	0	1	1	0	1	0	0	0	0	0
A8MSF1;O49543	A8MSF1;O49543	1;1	1;1	1;1	Cysteine desulfurase, mitochondrial	NFS1;NIFS1	tr|A8MSF1|A8MSF1_ARATH Cysteine desulfurase OS=Arabidopsis thaliana OX=3702 GN=NFS1 PE=1 SV=1;sp|O49543|MNIF1_ARATH Cysteine desulfurase, mitochondrial OS=Arabidopsis thaliana OX=3702 GN=NIFS1 PE=1 SV=1	2	1	1	1	0	0	0	0	0	0	0	1	0	0	1	1	0	0	0	1	0	1	0	0	0	0	0	0	0	0	0	0	1	0	0	0	0	0	0	0	1	0
A8MSF2;Q9FFJ2	A8MSF2;Q9FFJ2	3;3	3;3	3;3		ENH1	tr|A8MSF2|A8MSF2_ARATH Rubredoxin family protein OS=Arabidopsis thaliana OX=3702 GN=ENH1 PE=1 SV=1;tr|Q9FFJ2|Q9FFJ2_ARATH Rubredoxin family protein OS=Arabidopsis thaliana OX=3702 GN=ENH1 PE=1 SV=1	2	3	3	3	0	0	0	0	0	3	0	3	0	2	2	2	2	3	0	3	0	2	2	3	2	2	0	3	0	2	2	2	3	0	0	0	0	0	3	0	3	0
A8MSG1;Q9CAX7;O82221	A8MSG1;Q9CAX7;O82221	1;1;1	1;1;1	1;1;1	Probable small nuclear ribonucleoprotein G	SNRNP-G;F24K9.17	tr|A8MSG1|A8MSG1_ARATH Putative small nuclear ribonucleoprotein G OS=Arabidopsis thaliana OX=3702 GN=SNRNP-G PE=1 SV=2;tr|Q9CAX7|Q9CAX7_ARATH Small nuclear ribonucleoprotein G OS=Arabidopsis thaliana OX=3702 GN=F24K9.17 PE=1 SV=1;sp|O82221|RUXG_ARATH Proba	3	1	1	1	0	0	0	0	0	1	0	1	0	1	1	1	1	1	0	0	0	1	1	1	1	1	0	1	0	1	1	1	1	0	0	0	0	0	1	0	1	0
B3H4B6;Q9T029;Q9SIW5	B3H4B6;Q9T029;Q9SIW5	7;7;4	7;7;4	2;2;0	40S ribosomal protein S25-4;40S ribosomal protein S25-1	At4g39200;RPS25E;RPS25A	tr|B3H4B6|B3H4B6_ARATH 40S ribosomal protein S25 OS=Arabidopsis thaliana OX=3702 GN=At4g39200 PE=1 SV=1;sp|Q9T029|RS254_ARATH 40S ribosomal protein S25-4 OS=Arabidopsis thaliana OX=3702 GN=RPS25E PE=3 SV=1;sp|Q9SIW5|RS251_ARATH 40S ribosomal protein S25-1	3	7	7	2	6	5	4	6	5	2	0	2	0	2	3	2	1	4	0	3	1	1	2	1	1	2	0	4	0	2	1	2	2	6	5	4	6	5	2	0	2	0
F4KAM0;B3H4N7;Q9LVC9	F4KAM0;B3H4N7;Q9LVC9	2;2;2	2;2;2	2;2;2	60S acidic ribosomal protein P3-2	At5g57290;RPP3B	tr|F4KAM0|F4KAM0_ARATH 60S acidic ribosomal protein family OS=Arabidopsis thaliana OX=3702 GN=MJB24.10 PE=1 SV=1;tr|B3H4N7|B3H4N7_ARATH 60S acidic ribosomal protein family OS=Arabidopsis thaliana OX=3702 GN=MJB24.10 PE=1 SV=1;sp|Q9LVC9|RLA32_ARATH 60S acid	3	2	2	2	2	2	2	2	2	2	0	2	0	2	2	2	2	2	1	2	0	2	2	2	2	2	1	2	1	2	2	2	2	2	2	2	2	2	2	0	2	0
B3H4S6;Q9LXV3	B3H4S6;Q9LXV3	4;4	4;4	4;4	Dicarboxylate transporter 1, chloroplastic	DiT1;DIT1	tr|B3H4S6|B3H4S6_ARATH Dicarboxylate transporter 1 OS=Arabidopsis thaliana OX=3702 GN=DiT1 PE=1 SV=1;sp|Q9LXV3|DIT1_ARATH Dicarboxylate transporter 1, chloroplastic OS=Arabidopsis thaliana OX=3702 GN=DIT1 PE=1 SV=1	2	4	4	4	1	3	1	1	1	1	0	3	0	0	2	1	3	1	0	2	0	2	1	1	2	1	0	1	0	2	2	2	2	1	3	1	1	1	1	0	3	0
B3H5K4;O80532	B3H5K4;O80532	1;1	1;1	1;1		At1g09490;F14J9.15	tr|B3H5K4|B3H5K4_ARATH NAD(P)-binding Rossmann-fold superfamily protein OS=Arabidopsis thaliana OX=3702 GN=At1g09490 PE=1 SV=1;tr|O80532|O80532_ARATH At1g09490/F14J9_15 OS=Arabidopsis thaliana OX=3702 GN=At1g09490 PE=1 SV=1	2	1	1	1	0	0	0	0	0	1	0	1	0	0	0	1	1	1	0	1	0	1	0	1	0	1	0	1	0	0	0	1	1	0	0	0	0	0	1	0	1	0
B3H5X1;Q1G3I0	B3H5X1;Q1G3I0	1;1	1;1	1;1		At4g22666	tr|B3H5X1|B3H5X1_ARATH Bifunctional inhibitor/lipid-transfer protein/seed storage 2S albumin superfamily protein OS=Arabidopsis thaliana OX=3702 GN=At4g22666 PE=1 SV=1;sp|Q1G3I0|LTG28_ARATH Non-specific lipid transfer protein GPI-anchored 28 OS=Arabidopsis	2	1	1	1	1	0	1	0	0	0	0	0	0	0	0	0	0	0	0	0	0	0	0	0	0	0	0	0	0	0	0	0	0	1	0	1	0	0	0	0	0	0
B3H621;F4I3R1;F4I3R0;Q8H0S9;F4I3R4	B3H621;F4I3R1;F4I3R0;Q8H0S9;F4I3R4	6;6;6;6;4	6;6;6;6;4	6;6;6;6;4	Puromycin-sensitive aminopeptidase	At1g63770;MPA1	tr|B3H621|B3H621_ARATH Peptidase M1 family protein OS=Arabidopsis thaliana OX=3702 GN=At1g63770 PE=1 SV=1;tr|F4I3R1|F4I3R1_ARATH Peptidase M1 family protein OS=Arabidopsis thaliana OX=3702 GN=At1g63770 PE=1 SV=2;tr|F4I3R0|F4I3R0_ARATH Peptidase M1 family p	5	6	6	6	0	0	0	0	0	3	0	3	0	2	0	3	1	1	0	2	0	0	3	1	2	2	0	2	0	1	2	3	2	0	0	0	0	0	3	0	3	0
B3H684;Q9SZI2	B3H684;Q9SZI2	5;5	5;5	4;4	Nucleosome assembly protein 1;1	NAP1;1	tr|B3H684|B3H684_ARATH Nucleosome assembly protein11 OS=Arabidopsis thaliana OX=3702 GN=NAP1:1 PE=1 SV=1;sp|Q9SZI2|NAP1A_ARATH Nucleosome assembly protein 1;1 OS=Arabidopsis thaliana OX=3702 GN=NAP1;1 PE=1 SV=1	2	5	5	4	0	0	0	0	0	3	0	0	0	0	1	0	1	3	0	0	0	0	0	0	1	3	0	0	0	0	0	0	0	0	0	0	0	0	3	0	0	0
B3H6E6;Q949R9	B3H6E6;Q949R9	1;1	1;1	1;1	Mitochondrial pyruvate carrier 1	At5g20090;MPC1	tr|B3H6E6|B3H6E6_ARATH Mitochondrial pyruvate carrier OS=Arabidopsis thaliana OX=3702 GN=AtMPC1 PE=1 SV=1;sp|Q949R9|MPC1_ARATH Mitochondrial pyruvate carrier 1 OS=Arabidopsis thaliana OX=3702 GN=MPC1 PE=3 SV=1	2	1	1	1	1	1	1	1	0	1	0	0	0	0	0	0	0	0	0	0	0	1	0	0	0	1	0	1	0	0	0	0	0	1	1	1	1	0	1	0	0	0
B3H6K6;F4JIW8;Q9SZB3	B3H6K6;F4JIW8;Q9SZB3	2;2;2	2;2;2	2;2;2		FLDH;F17M5.120	tr|B3H6K6|B3H6K6_ARATH NAD(P)-binding Rossmann-fold superfamily protein OS=Arabidopsis thaliana OX=3702 GN=FLDH PE=1 SV=1;tr|F4JIW8|F4JIW8_ARATH NAD(P)-binding Rossmann-fold superfamily protein OS=Arabidopsis thaliana OX=3702 GN=FLDH PE=1 SV=1;tr|Q9SZB3|Q9	3	2	2	2	0	0	2	0	0	0	0	0	0	0	0	0	0	0	0	0	0	0	0	0	0	0	0	0	0	0	0	0	0	0	0	2	0	0	0	0	0	0
B3H746;Q38931	B3H746;Q38931	2;2	2;2	2;2	Peptidyl-prolyl cis-trans isomerase FKBP62	ROF1;FKBP62	tr|B3H746|B3H746_ARATH Peptidylprolyl isomerase OS=Arabidopsis thaliana OX=3702 GN=ROF1 PE=1 SV=1;sp|Q38931|FKB62_ARATH Peptidyl-prolyl cis-trans isomerase FKBP62 OS=Arabidopsis thaliana OX=3702 GN=FKBP62 PE=1 SV=2	2	2	2	2	0	0	0	0	0	1	0	0	0	0	0	0	1	1	0	1	0	0	0	1	0	1	0	1	0	1	1	0	0	0	0	0	0	0	1	0	0	0
B5TM97	B5TM97	1	1	1			tr|B5TM97|B5TM97_ARATH Ribosomal protein S4 OS=Arabidopsis thaliana OX=3702 GN=rps4 PE=1 SV=1	1	1	1	1	0	0	0	0	0	0	0	0	0	1	0	1	0	0	0	0	0	0	0	0	0	0	0	0	0	0	0	0	0	0	0	0	0	0	0	0	0	0
F4IY77;B9DFB7;F4IY75;Q93W03;A0A1I9LT30	F4IY77;B9DFB7;F4IY75;Q93W03;A0A1I9LT30	2;2;2;2;1	2;2;2;2;1	2;2;2;2;1		At3g56130	tr|F4IY77|F4IY77_ARATH Biotin/lipoyl attachment domain-containing protein OS=Arabidopsis thaliana OX=3702 GN=At3g56130 PE=1 SV=1;tr|B9DFB7|B9DFB7_ARATH AT3G56130 protein OS=Arabidopsis thaliana OX=3702 GN=At3g56130 PE=1 SV=1;tr|F4IY75|F4IY75_ARATH Biotin/l	5	2	2	2	0	0	0	0	0	0	0	0	0	0	0	0	1	0	0	0	0	0	0	0	0	0	0	0	0	0	0	1	0	0	0	0	0	0	0	0	0	0
B9DFC0;Q9ZPF5;P46637	B9DFC0;Q9ZPF5;P46637	3;3;2	3;3;2	3;3;2	Arginase 2, mitochondrial;Arginase 1, mitochondrial	At4g08870;ARGAH2;ARGAH1	tr|B9DFC0|B9DFC0_ARATH AT4G08870 protein OS=Arabidopsis thaliana OX=3702 GN=ARGAH2 PE=1 SV=1;sp|Q9ZPF5|ARGI2_ARATH Arginase 2, chloroplastic/mitochondrial OS=Arabidopsis thaliana OX=3702 GN=ARGAH2 PE=1 SV=1;sp|P46637|ARGI1_ARATH Arginase 1, mitochondrial O	3	3	3	3	1	1	0	1	1	1	0	0	0	0	1	1	1	1	0	2	0	1	0	1	1	2	0	2	0	1	0	1	0	1	1	0	1	1	1	0	0	0
B9DFG0;F4IFZ9;P54887;P54888;B3H5E3	B9DFG0;F4IFZ9;P54887;P54888;B3H5E3	4;4;4;4;3	4;4;4;4;3	4;4;4;4;3	Delta-1-pyrroline-5-carboxylate synthase A;Glutamate 5-kinase;Gamma-glutamyl phosphate reductase;Delta-1-pyrroline-5-carboxylate synthase B;Glutamate 5-kinase;Gamma-glutamyl phosphate reductase	P5CS1;P5CSA;P5CSB;P5CS2	tr|B9DFG0|B9DFG0_ARATH Gamma-glutamyl kinase OS=Arabidopsis thaliana OX=3702 GN=P5CS1 PE=1 SV=1;tr|F4IFZ9|F4IFZ9_ARATH Delta-1-pyrroline-5-carboxylate synthase OS=Arabidopsis thaliana OX=3702 GN=P5CS1 PE=1 SV=1;sp|P54887|P5CS1_ARATH Delta-1-pyrroline-5-car	5	4	4	4	0	0	0	0	0	3	0	1	0	0	0	0	0	2	0	1	0	1	0	0	0	2	0	4	0	0	0	1	0	0	0	0	0	0	3	0	1	0
B9DFI7;F4HPE1	B9DFI7;F4HPE1	8;6	8;6	8;6	Probable methyltransferase PMT2	At1g26850	sp|B9DFI7|PMT2_ARATH Probable methyltransferase PMT2 OS=Arabidopsis thaliana OX=3702 GN=At1g26850 PE=2 SV=2;tr|F4HPE1|F4HPE1_ARATH Methyltransferase OS=Arabidopsis thaliana OX=3702 GN=At1g26850 PE=1 SV=1	2	8	8	8	1	3	4	0	8	0	0	1	0	0	0	1	1	0	0	1	0	0	0	0	1	1	0	0	0	0	0	0	1	1	3	4	0	8	0	0	1	0
B9DFQ9;Q9FGI6	B9DFQ9;Q9FGI6	11;11	11;11	11;11	NADH dehydrogenase [ubiquinone] iron-sulfur protein 1, mitochondrial	EMB1467	tr|B9DFQ9|B9DFQ9_ARATH AT5G37510 protein OS=Arabidopsis thaliana OX=3702 GN=EMB1467 PE=1 SV=1;sp|Q9FGI6|NDUS1_ARATH NADH dehydrogenase [ubiquinone] iron-sulfur protein 1, mitochondrial OS=Arabidopsis thaliana OX=3702 GN=EMB1467 PE=1 SV=2	2	11	11	11	1	7	3	2	0	1	0	4	0	1	0	2	2	1	1	2	0	0	0	2	2	2	1	3	0	1	0	1	2	1	7	3	2	0	1	0	4	0
B9DFR6;Q43725;F4J9F7	B9DFR6;Q43725;F4J9F7	5;5;4	3;3;3	3;3;3	Cysteine synthase;Cysteine synthase, mitochondrial	OASC	tr|B9DFR6|B9DFR6_ARATH Cysteine synthase OS=Arabidopsis thaliana OX=3702 GN=OASC PE=1 SV=1;sp|Q43725|CYSKM_ARATH Cysteine synthase, mitochondrial OS=Arabidopsis thaliana OX=3702 GN=OASC PE=1 SV=3;tr|F4J9F7|F4J9F7_ARATH Cysteine synthase OS=Arabidopsis thal	3	5	3	3	1	0	1	0	0	2	0	3	0	2	1	3	3	2	0	2	0	3	2	2	3	3	0	2	0	2	3	3	4	0	0	0	0	0	0	0	1	0
B9DG17;Q08682;F4J4W3;Q8H173	B9DG17;Q08682	12;12;3;3	12;12;3;3	12;12;3;3	40S ribosomal protein SA;40S ribosomal protein Sa-1	P40;RPSaA	tr|B9DG17|B9DG17_ARATH 40S ribosomal protein SA OS=Arabidopsis thaliana OX=3702 GN=P40 PE=1 SV=1;sp|Q08682|RSSA1_ARATH 40S ribosomal protein Sa-1 OS=Arabidopsis thaliana OX=3702 GN=RPSaA PE=1 SV=3	4	12	12	12	11	9	9	9	10	11	2	10	0	7	8	8	8	11	3	9	0	7	8	8	10	11	4	10	2	8	8	9	8	11	9	9	9	10	11	2	10	0
F4JTH0;B9DG21;P46248	F4JTH0;B9DG21;P46248	17;17;17	17;17;17	16;16;16	Aspartate aminotransferase;Aspartate aminotransferase, chloroplastic	ASP5	tr|F4JTH0|F4JTH0_ARATH Aspartate aminotransferase OS=Arabidopsis thaliana OX=3702 GN=ASP5 PE=1 SV=1;tr|B9DG21|B9DG21_ARATH Aspartate aminotransferase OS=Arabidopsis thaliana OX=3702 GN=ASP5 PE=1 SV=1;sp|P46248|AAT5_ARATH Aspartate aminotransferase, chlorop	3	17	17	16	0	1	2	0	0	7	1	12	0	8	6	11	9	7	1	10	0	8	9	10	10	6	2	11	0	10	10	10	9	0	1	2	0	0	7	1	12	0
F4IYS4;B9DG40;Q9LE80	F4IYS4;B9DG40;Q9LE80	3;3;3	3;3;3	3;3;3		At3g15450;MJK13.11	tr|F4IYS4|F4IYS4_ARATH Aluminum induced protein with YGL and LRDR motifs OS=Arabidopsis thaliana OX=3702 GN=At3g15450 PE=1 SV=1;tr|B9DG40|B9DG40_ARATH AT3G15450 protein OS=Arabidopsis thaliana OX=3702 GN=At3g15450 PE=1 SV=1;tr|Q9LE80|Q9LE80_ARATH AT3g15450	3	3	3	3	0	0	0	0	0	0	0	1	0	1	0	2	1	0	0	1	0	1	1	1	1	1	0	1	0	1	1	1	0	0	0	0	0	0	0	0	1	0
F4J8J7;Q9SF06;F4J7I5;B9DG73	F4J8J7;Q9SF06;F4J7I5;B9DG73	3;3;3;3	3;3;3;3	3;3;3;3		At3g11930;F26K24.22	tr|F4J8J7|F4J8J7_ARATH Adenine nucleotide alpha hydrolases-like superfamily protein OS=Arabidopsis thaliana OX=3702 GN=At3g11930 PE=1 SV=1;tr|Q9SF06|Q9SF06_ARATH AT3g11930/MEC18.3 OS=Arabidopsis thaliana OX=3702 GN=F26K24.22 PE=1 SV=1;tr|F4J7I5|F4J7I5_ARAT	4	3	3	3	1	1	1	0	0	2	0	3	0	3	2	3	2	1	0	3	0	2	2	3	2	1	0	3	0	2	2	3	3	1	1	1	0	0	2	0	3	0
O64691;B9DGC0	O64691;B9DGC0	2;2	2;2	2;2		At2g34560	tr|O64691|O64691_ARATH AT2G34560 protein OS=Arabidopsis thaliana OX=3702 GN=CCP1 PE=1 SV=2;tr|B9DGC0|B9DGC0_ARATH AT2G34560 protein OS=Arabidopsis thaliana OX=3702 GN=CCP1 PE=1 SV=1	2	2	2	2	2	0	1	0	1	0	0	0	0	0	0	0	0	0	0	0	0	0	0	0	0	0	0	0	0	0	0	0	0	2	0	1	0	1	0	0	0	0
B9DGG8	B9DGG8	2	2	2		DYL1	sp|B9DGG8|DRM1_ARATH Dormancy-associated protein 1 OS=Arabidopsis thaliana OX=3702 GN=DRM1 PE=1 SV=1	1	2	2	2	0	0	0	0	0	0	0	1	0	0	1	0	1	0	0	0	0	0	0	0	1	0	0	1	0	1	0	0	1	0	0	0	0	0	0	0	1	0
Q0WV25;B9DGT7	Q0WV25;B9DGT7	24;24	24;24	1;1	Tubulin alpha-4 chain;Tubulin alpha-2 chain	TUBA4;TUBA2	sp|Q0WV25|TBA4_ARATH Tubulin alpha-4 chain OS=Arabidopsis thaliana OX=3702 GN=TUBA4 PE=2 SV=2;sp|B9DGT7|TBA2_ARATH Tubulin alpha-2 chain OS=Arabidopsis thaliana OX=3702 GN=TUBA2 PE=2 SV=2	2	24	24	1	10	7	10	8	7	18	6	17	3	16	16	16	16	19	10	17	5	17	16	18	16	17	8	18	5	17	19	16	17	10	7	10	8	7	18	6	17	3
B9DH52;Q8H0V3	B9DH52;Q8H0V3	3;3	3;3	3;3	Lactoylglutathione lyase	At1g08110	tr|B9DH52|B9DH52_ARATH Lactoylglutathione lyase OS=Arabidopsis thaliana OX=3702 GN=At1g08110 PE=1 SV=1;sp|Q8H0V3|LGUL_ARATH Lactoylglutathione lyase OS=Arabidopsis thaliana OX=3702 GN=At1g08110 PE=2 SV=1	2	3	3	3	1	0	1	1	1	1	0	2	0	0	1	0	0	1	0	1	0	0	1	1	2	1	0	1	0	1	1	1	1	1	0	1	1	1	1	0	2	0
B9DH97;Q9ZTW3;P47192;Q6AWV9;F4J7T4;F4IVQ2;A0A1P8AS81;Q9MAS5;O48850	B9DH97;Q9ZTW3;P47192;Q6AWV9;F4J7T4;F4IVQ2;A0A1P8AS81;Q9MAS5;O48850	2;2;2;1;1;1;1;1;1	2;2;2;1;1;1;1;1;1	2;2;2;1;1;1;1;1;1	Vesicle-associated membrane protein 721;Vesicle-associated membrane protein 722;Putative vesicle-associated membrane protein 726;Vesicle-associated membrane protein 725	SAR1;VAMP721;VAMP722;VAMP728;VAMP726;VAMP725	tr|B9DH97|B9DH97_ARATH AT2G33120 protein OS=Arabidopsis thaliana OX=3702 GN=SAR1 PE=2 SV=1;sp|Q9ZTW3|VA721_ARATH Vesicle-associated membrane protein 721 OS=Arabidopsis thaliana OX=3702 GN=VAMP721 PE=2 SV=1;sp|P47192|VA722_ARATH Vesicle-associated membrane	9	2	2	2	0	0	1	2	2	0	0	0	0	0	0	0	0	0	0	0	0	0	0	0	0	0	0	0	0	0	0	0	0	0	0	1	2	2	0	0	0	0
F4I2Z0;B9DHG0	F4I2Z0;B9DHG0	2;2	2;2	2;2		At1g22700	tr|F4I2Z0|F4I2Z0_ARATH Tetratricopeptide repeat (TPR)-like superfamily protein OS=Arabidopsis thaliana OX=3702 GN=At1g22700 PE=1 SV=1;sp|B9DHG0|PYG7_ARATH Tetratricopeptide repeat domain-containing protein PYG7, chloroplastic OS=Arabidopsis thaliana OX=370	2	2	2	2	0	0	0	0	0	0	0	0	0	0	0	0	0	0	0	1	0	0	1	1	1	0	0	0	0	1	1	1	1	0	0	0	0	0	0	0	0	0
Q56WH1;B9DHQ0	Q56WH1;B9DHQ0	23;23	8;8	6;6	Tubulin alpha-3 chain;Tubulin alpha-5 chain	TUBA3;TUBA5	sp|Q56WH1|TBA3_ARATH Tubulin alpha-3 chain OS=Arabidopsis thaliana OX=3702 GN=TUBA3 PE=1 SV=2;sp|B9DHQ0|TBA5_ARATH Tubulin alpha-5 chain OS=Arabidopsis thaliana OX=3702 GN=TUBA5 PE=1 SV=2	2	23	8	6	6	5	7	7	4	17	6	16	3	16	16	16	15	17	8	17	3	14	16	16	14	16	7	17	6	15	15	14	17	1	1	2	1	0	7	2	7	2
F4HRH4;C0LGG9;C0LGG8	F4HRH4;C0LGG9;C0LGG8	1;1;1	1;1;1	1;1;1	Probable LRR receptor-like serine/threonine-protein kinase At1g53440;Probable LRR receptor-like serine/threonine-protein kinase At1g53430	At1g53430	tr|F4HRH4|F4HRH4_ARATH Non-specific serine/threonine protein kinase OS=Arabidopsis thaliana OX=3702 GN=At1g53430 PE=1 SV=1;sp|C0LGG9|Y5344_ARATH Probable LRR receptor-like serine/threonine-protein kinase At1g53440 OS=Arabidopsis thaliana OX=3702 GN=At1g534	3	1	1	1	0	0	0	0	1	0	0	0	0	0	0	0	0	0	0	0	0	0	0	0	0	0	0	0	0	0	0	0	0	0	0	0	0	1	0	0	0	0
C0Z2I3;Q8S8T4;Q9LZI2	C0Z2I3;Q8S8T4;Q9LZI2	4;4;4	3;3;3	3;3;3	UDP-glucuronic acid decarboxylase 4;UDP-glucuronic acid decarboxylase 2	UXS4;UXS2	tr|C0Z2I3|C0Z2I3_ARATH AT2G47650 protein OS=Arabidopsis thaliana OX=3702 GN=UXS4 PE=1 SV=1;sp|Q8S8T4|UXS4_ARATH UDP-glucuronic acid decarboxylase 4 OS=Arabidopsis thaliana OX=3702 GN=UXS4 PE=2 SV=1;sp|Q9LZI2|UXS2_ARATH UDP-glucuronic acid decarboxylase 2 O	3	4	3	3	0	0	3	0	3	0	0	0	0	0	0	0	0	1	0	1	0	0	0	1	0	0	0	0	0	0	0	1	0	0	0	3	0	2	0	0	0	0
C0Z361;A0A1P8ATB3;A0A2H1ZEC4;A0A1P8ATA4;Q9C667	C0Z361	16;1;1;1;1	1;0;0;0;0	1;0;0;0;0	Chaperonin 60 subunit beta 3, chloroplastic	CPN60B3	sp|C0Z361|CPNB3_ARATH Chaperonin 60 subunit beta 3, chloroplastic OS=Arabidopsis thaliana OX=3702 GN=CPN60B3 PE=1 SV=1	5	16	1	1	10	9	8	7	9	10	3	10	2	9	9	11	9	10	3	12	3	9	10	10	9	10	4	10	0	11	10	9	10	0	0	0	0	0	1	0	1	0
CON__P00761	CON__P00761	4	4	4				1	4	4	4	4	4	4	3	4	4	2	4	1	4	4	4	4	4	1	4	2	4	4	4	4	4	1	4	1	4	4	4	4	4	4	4	3	4	4	2	4	1
CON__P02533;CON__Q6IFX2;CON__P19012;CON__A2A4G1;CON__P08727;CON__P19001;CON__Q61782;CON__Q9D312	CON__P02533;CON__Q6IFX2;CON__P19012;CON__A2A4G1	12;7;6;6;4;4;3;2	4;2;0;0;0;0;1;0	4;2;0;0;0;0;1;0			;;;	8	12	4	4	2	11	1	10	1	1	0	0	0	1	0	1	1	1	0	0	0	0	0	0	1	0	0	0	0	0	0	0	0	0	4	0	2	0	0	0	0	0
CON__P48668;CON__P04259;CON__P02538;CON__O95678;CON__Q8VED5	CON__P48668;CON__P04259;CON__P02538;CON__O95678	6;6;6;3;1	2;2;2;1;0	1;1;1;0;0			;;;	5	6	2	1	3	5	3	4	1	0	0	1	0	1	1	1	1	0	0	0	0	0	0	0	1	0	0	0	0	0	0	0	0	0	1	0	2	0	0	0	0	0
CON__P02769;CON__P02768-1	CON__P02769	25;2	25;2	25;2				2	25	25	25	12	16	13	12	14	1	21	3	21	8	9	9	10	0	17	1	19	5	7	6	8	0	18	1	19	5	5	3	4	12	16	13	12	14	1	21	3	21
CON__P04264	CON__P04264	33	33	25				1	33	33	25	21	32	17	26	18	10	0	12	1	11	10	10	11	9	0	10	0	10	12	11	11	8	0	9	0	7	8	8	11	21	32	17	26	18	10	0	12	1
CON__P08779;CON__Q9Z2K1;CON__Q3ZAW8	CON__P08779	13;6;6	10;4;4	5;1;1				3	13	10	5	2	12	1	9	1	1	0	0	0	1	0	1	1	1	0	0	0	0	0	0	1	0	0	0	0	0	0	0	0	1	9	0	6	0	0	0	0	0
CON__P13645;CON__P02535-1;CON__Q7Z3Y7;CON__Q148H6;CON__Q7Z3Y8;CON__Q2M2I5;CON__P05784;CON__Q7Z3Z0;CON__REFSEQ:XP_986630;CON__O76014;CON__Q7Z3Y9;CON__Q14525;CON__A2A5Y0;CON__Q497I4;CON__A2AB72;CON__Q14532;CON__Q92764;CON__Q15323;CON__Q9UE12;CON__O76015	CON__P13645	29;7;4;3;2;2;2;2;1;1;1;1;1;1;1;1;1;1;1;1	29;7;4;3;2;2;2;2;1;1;1;1;1;1;1;1;1;1;1;1	24;3;2;1;1;0;0;1;0;0;0;0;0;0;0;0;0;0;0;0				20	29	29	24	19	27	18	16	9	5	1	11	0	10	6	9	8	2	0	5	0	7	6	7	8	3	1	3	0	6	3	3	2	19	27	18	16	9	5	1	11	0
CON__P13647	CON__P13647	10	8	3				1	10	8	3	4	10	2	5	2	0	0	1	0	1	1	1	1	0	0	0	0	0	0	0	1	0	0	0	0	0	0	0	0	2	8	0	3	1	0	0	0	0
CON__P35527;CON__Q99456	CON__P35527	23;1	22;0	22;0				2	23	22	22	13	23	5	16	5	3	0	2	0	2	2	2	3	2	0	2	0	1	2	2	1	1	0	1	0	0	1	0	0	13	22	5	15	5	3	0	2	0
CON__P35908;CON__P35908v2;CON__Q5XKE5;CON__P12035;CON__Q01546	CON__P35908;CON__P35908v2	31;30;4;3;3	29;28;4;3;3	24;23;2;2;2			;	5	31	29	24	22	28	23	11	11	4	0	5	0	7	6	7	8	2	0	2	0	2	3	4	4	2	0	4	0	3	3	3	2	20	26	21	9	9	2	0	3	0
CON__Q04695;CON__Q9QWL7	CON__Q04695;CON__Q9QWL7	8;7	3;2	3;2			;	2	8	3	3	0	8	0	5	0	0	0	0	0	0	0	0	0	1	0	0	0	0	0	0	0	0	0	0	0	0	0	0	0	0	3	0	0	0	0	0	0	0
CON__Q3SZR3	CON__Q3SZR3	2	2	2				1	2	2	2	0	0	0	0	0	0	1	0	2	0	0	0	0	0	1	0	2	0	0	0	0	0	1	0	2	0	0	0	0	0	0	0	0	0	0	1	0	2
CON__Q86YZ3	CON__Q86YZ3	1	1	1				1	1	1	1	0	1	0	0	0	0	0	0	0	0	0	0	0	0	0	0	0	0	0	0	0	0	0	0	0	0	0	0	0	0	1	0	0	0	0	0	0	0
F4HQD4;F4HQD5;A0A2H1ZEG9	F4HQD4;F4HQD5;A0A2H1ZEG9	13;12;12	13;12;12	2;2;2	Heat shock 70 kDa protein 15	HSP70-15;At1g79920	sp|F4HQD4|HSP7P_ARATH Heat shock 70 kDa protein 15 OS=Arabidopsis thaliana OX=3702 GN=HSP70-15 PE=1 SV=1;tr|F4HQD5|F4HQD5_ARATH Heat shock protein 70 (Hsp 70) family protein OS=Arabidopsis thaliana OX=3702 GN=Hsp70-15 PE=1 SV=2;tr|A0A2H1ZEG9|A0A2H1ZEG9_ARA	3	13	13	2	1	1	1	0	0	8	0	10	0	5	6	6	8	8	0	8	0	4	5	8	7	8	0	8	0	8	7	9	8	1	1	1	0	0	8	0	10	0
F4HQE1;Q0WT48;Q9FLM7_ARATHGb;A0A1P8BES3;O48573	F4HQE1;Q0WT48	5;5;1;1;1	5;5;1;1;1	5;5;1;1;1	DnaJ protein ERDJ2A	ATERDJ2A;ERDJ2A	tr|F4HQE1|F4HQE1_ARATH DnaJ / Sec63 Brl domains-containing protein OS=Arabidopsis thaliana OX=3702 GN=ATERDJ2A PE=1 SV=1;sp|Q0WT48|DNJ21_ARATH DnaJ protein ERDJ2A OS=Arabidopsis thaliana OX=3702 GN=ERDJ2A PE=1 SV=1	5	5	5	5	0	1	3	0	1	0	0	1	0	0	0	0	0	0	0	1	0	0	0	0	0	0	0	0	0	0	1	0	0	0	1	3	0	1	0	0	1	0
F4HQQ8;Q9FV52	F4HQQ8;Q9FV52	1;1	1;1	1;1	Methionine aminopeptidase 1B, chloroplastic	MAP1C;MAP1B	tr|F4HQQ8|F4HQQ8_ARATH Methionine aminopeptidase 1B OS=Arabidopsis thaliana OX=3702 GN=MAP1C PE=1 SV=1;sp|Q9FV52|MAP1B_ARATH Methionine aminopeptidase 1B, chloroplastic OS=Arabidopsis thaliana OX=3702 GN=MAP1B PE=2 SV=2	2	1	1	1	0	0	0	0	0	1	0	0	0	0	0	0	0	1	0	0	0	0	0	0	0	1	0	0	0	0	0	0	0	0	0	0	0	0	1	0	0	0
F4HRK0;Q9C8L4	F4HRK0;Q9C8L4	4;4	4;4	4;4	Persulfide dioxygenase ETHE1 homolog, mitochondrial	GLY3	tr|F4HRK0|F4HRK0_ARATH Glyoxalase II 3 OS=Arabidopsis thaliana OX=3702 GN=GLY3 PE=1 SV=1;sp|Q9C8L4|ETHE1_ARATH Persulfide dioxygenase ETHE1 homolog, mitochondrial OS=Arabidopsis thaliana OX=3702 GN=GLY3 PE=1 SV=3	2	4	4	4	1	0	0	0	0	2	0	1	0	0	2	1	1	2	0	1	0	1	1	1	1	3	0	2	0	1	0	1	1	1	0	0	0	0	2	0	1	0
F4HS63;Q944I4;A0A1P8AMB3;A0A1P8AMB5;C0Z2X8	F4HS63;Q944I4;A0A1P8AMB3;A0A1P8AMB5;C0Z2X8	10;10;9;8;7	10;10;9;8;7	10;10;9;8;7	D-glycerate 3-kinase, chloroplastic	At1g80380;GLYK	tr|F4HS63|F4HS63_ARATH p-loop containing nucleoside triphosphate hydrolases superfamily protein OS=Arabidopsis thaliana OX=3702 GN=At1g80380 PE=1 SV=1;sp|Q944I4|GLYK_ARATH D-glycerate 3-kinase, chloroplastic OS=Arabidopsis thaliana OX=3702 GN=GLYK PE=1 SV=	5	10	10	10	0	1	2	1	0	6	0	7	0	4	4	6	7	5	0	5	0	4	3	5	4	4	0	4	0	4	4	5	5	0	1	2	1	0	6	0	7	0
Q8VZM1;F4HS68	Q8VZM1;F4HS68	2;2	2;2	2;2		EMB2753	sp|Q8VZM1|NAA15_ARATH N-terminal acetyltransferase A complex auxiliary subunit NAA15 OS=Arabidopsis thaliana OX=3702 GN=NAA15 PE=1 SV=1;tr|F4HS68|F4HS68_ARATH Tetratricopeptide repeat (TPR)-containing protein OS=Arabidopsis thaliana OX=3702 GN=EMB2753 PE=1	2	2	2	2	0	0	1	0	0	0	0	1	0	0	0	1	0	0	0	0	0	0	0	0	0	0	0	0	0	0	0	0	1	0	0	1	0	0	0	0	1	0
F4HS76;Q9M8L4	F4HS76;Q9M8L4	2;2	2;2	2;2	Glycerol kinase	NHO1;GLPK	tr|F4HS76|F4HS76_ARATH Glycerol kinase OS=Arabidopsis thaliana OX=3702 GN=NHO1 PE=1 SV=1;sp|Q9M8L4|GLPK_ARATH Glycerol kinase OS=Arabidopsis thaliana OX=3702 GN=GLPK PE=1 SV=1	2	2	2	2	0	0	0	0	0	0	0	0	0	0	0	1	1	1	0	1	0	0	0	0	1	0	0	1	0	0	0	0	1	0	0	0	0	0	0	0	0	0
F4HST2;P42759	F4HST2;P42759	4;4	4;4	4;4	Dehydrin ERD10	ERD10	tr|F4HST2|F4HST2_ARATH Dehydrin family protein OS=Arabidopsis thaliana OX=3702 GN=ERD10 PE=1 SV=1;sp|P42759|ERD10_ARATH Dehydrin ERD10 OS=Arabidopsis thaliana OX=3702 GN=ERD10 PE=1 SV=1	2	4	4	4	2	0	1	3	1	3	0	3	0	2	1	2	3	2	0	3	0	3	3	3	2	2	0	2	0	2	3	3	3	2	0	1	3	1	3	0	3	0
F4HSX1;P31166	F4HSX1;P31166	5;5	5;5	5;5	Adenine phosphoribosyltransferase 1, chloroplastic	APT1	tr|F4HSX1|F4HSX1_ARATH Adenine phosphoribosyltransferase OS=Arabidopsis thaliana OX=3702 GN=APT1 PE=1 SV=1;sp|P31166|APT1_ARATH Adenine phosphoribosyltransferase 1, chloroplastic OS=Arabidopsis thaliana OX=3702 GN=APT1 PE=1 SV=2	2	5	5	5	1	0	0	0	0	3	1	5	1	5	1	4	3	3	1	4	1	4	2	3	3	5	1	4	1	5	4	4	5	1	0	0	0	0	3	1	5	1
F4HWQ5;P46077	F4HWQ5;P46077	9;9	3;3	3;3	14-3-3-like protein GF14 phi	GF14 PHI;GRF4	tr|F4HWQ5|F4HWQ5_ARATH GF14 protein phi chain OS=Arabidopsis thaliana OX=3702 GN=GF14 PHI PE=1 SV=1;sp|P46077|14334_ARATH 14-3-3-like protein GF14 phi OS=Arabidopsis thaliana OX=3702 GN=GRF4 PE=1 SV=2	2	9	3	3	4	5	6	6	4	8	2	7	2	6	6	6	9	7	3	6	2	5	6	5	8	9	3	5	2	6	6	6	6	1	1	1	1	1	2	0	2	0
F4HXD1;Q9C9P3;F4IFA4;A0A1P8AZM7	F4HXD1;Q9C9P3;F4IFA4	4;4;2;1	4;4;2;1	4;4;2;1		At1g74910;F9E10.24;At2g04650	tr|F4HXD1|F4HXD1_ARATH ADP-glucose pyrophosphorylase family protein OS=Arabidopsis thaliana OX=3702 GN=At1g74910 PE=1 SV=1;tr|Q9C9P3|Q9C9P3_ARATH ADP-glucose pyrophosphorylase family protein OS=Arabidopsis thaliana OX=3702 GN=F9E10.24 PE=1 SV=1;tr|F4IFA4|F	4	4	4	4	0	0	0	0	0	2	0	2	0	1	1	0	1	2	0	2	0	1	0	1	1	2	0	3	0	1	1	1	1	0	0	0	0	0	2	0	2	0
F4HXD2;Q9S795	F4HXD2;Q9S795	1;1	1;1	1;1	Betaine aldehyde dehydrogenase 1, chloroplastic	ALDH10A8	tr|F4HXD2|F4HXD2_ARATH Aldehyde dehydrogenase 10A8 OS=Arabidopsis thaliana OX=3702 GN=ALDH10A8 PE=1 SV=1;sp|Q9S795|BADH1_ARATH Betaine aldehyde dehydrogenase 1, chloroplastic OS=Arabidopsis thaliana OX=3702 GN=ALDH10A8 PE=2 SV=1	2	1	1	1	0	0	0	0	0	0	0	0	0	0	0	0	0	1	0	1	0	0	0	0	0	1	0	0	0	0	0	0	1	0	0	0	0	0	0	0	0	0
F4HXZ3;Q9XI55	F4HXZ3;Q9XI55	3;3	3;3	3;3		At1g15140;F9L1.8	tr|F4HXZ3|F4HXZ3_ARATH FAD/NAD(P)-binding oxidoreductase OS=Arabidopsis thaliana OX=3702 GN=At1g15140 PE=1 SV=1;tr|Q9XI55|Q9XI55_ARATH F9L1.8 protein OS=Arabidopsis thaliana OX=3702 GN=At1g15140 PE=1 SV=1	2	3	3	3	0	0	0	0	0	2	0	1	0	1	1	1	1	3	0	1	0	1	1	1	1	3	0	1	0	1	1	1	1	0	0	0	0	0	2	0	1	0
F4HYQ1;Q9C542;B3H4C4	F4HYQ1;Q9C542;B3H4C4	3;3;2	3;3;2	3;3;2		At1g55160;F7A10.9	tr|F4HYQ1|F4HYQ1_ARATH WAS/WASL-interacting family protein OS=Arabidopsis thaliana OX=3702 GN=At1g55160 PE=1 SV=1;tr|Q9C542|Q9C542_ARATH At1g55160/T7N22.11 OS=Arabidopsis thaliana OX=3702 GN=F7A10.9 PE=1 SV=1;tr|B3H4C4|B3H4C4_ARATH WAS/WASL-interacting fam	3	3	3	3	1	2	2	1	0	1	0	2	0	1	1	1	2	1	0	2	0	1	0	2	2	1	0	1	0	1	1	2	2	1	2	2	1	0	1	0	2	0
F4HZE0;Q8L770	F4HZE0;Q8L770	6;6	6;6	6;6	ATP-dependent Clp protease proteolytic subunit;ATP-dependent Clp protease proteolytic subunit-related protein 3, chloroplastic	At1g09130;CLPR3	tr|F4HZE0|F4HZE0_ARATH ATP-dependent Clp protease proteolytic subunit OS=Arabidopsis thaliana OX=3702 GN=At1g09130 PE=1 SV=1;sp|Q8L770|CLPR3_ARATH ATP-dependent Clp protease proteolytic subunit-related protein 3, chloroplastic OS=Arabidopsis thaliana OX=37	2	6	6	6	1	0	0	0	0	2	0	0	0	0	0	0	1	3	0	1	0	0	0	0	2	4	0	0	0	0	0	0	1	1	0	0	0	0	2	0	0	0
F4HZY9;Q9LQF2;Q67XD9	F4HZY9;Q9LQF2;Q67XD9	1;1;1	1;1;1	1;1;1	Alkaline/neutral invertase CINV1;Alkaline/neutral invertase CINV2	CINV1;CINV2	tr|F4HZY9|F4HZY9_ARATH Alkaline/neutral invertase OS=Arabidopsis thaliana OX=3702 GN=CINV1 PE=1 SV=1;sp|Q9LQF2|CINV1_ARATH Alkaline/neutral invertase CINV1 OS=Arabidopsis thaliana OX=3702 GN=CINV1 PE=1 SV=1;sp|Q67XD9|CINV2_ARATH Alkaline/neutral invertase	3	1	1	1	1	0	1	0	0	0	0	1	0	0	0	0	0	0	0	0	0	0	1	0	1	0	0	0	0	1	0	1	1	1	0	1	0	0	0	0	1	0
F4I032;F4I033;P57720	F4I032;F4I033;P57720	3;3;3	3;3;3	3;3;3	Chorismate synthase;Chorismate synthase, chloroplastic	EMB1144	tr|F4I032|F4I032_ARATH Chorismate synthase OS=Arabidopsis thaliana OX=3702 GN=EMB1144 PE=1 SV=1;tr|F4I033|F4I033_ARATH Chorismate synthase OS=Arabidopsis thaliana OX=3702 GN=EMB1144 PE=1 SV=1;sp|P57720|AROC_ARATH Chorismate synthase, chloroplastic OS=Arabi	3	3	3	3	0	0	0	0	0	1	0	0	0	0	0	1	1	0	0	0	0	0	0	1	0	3	0	0	0	0	0	0	1	0	0	0	0	0	1	0	0	0
F4I082;F4I083	F4I082;F4I083	2;2	2;2	2;2		At1g55260	sp|F4I082|LTPG6_ARATH Non-specific lipid transfer protein GPI-anchored 6 OS=Arabidopsis thaliana OX=3702 GN=LTPG6 PE=2 SV=2;tr|F4I083|F4I083_ARATH Bifunctional inhibitor/lipid-transfer protein/seed storage 2S albumin superfamily protein OS=Arabidopsis thal	2	2	2	2	1	0	0	1	0	1	0	0	0	0	0	0	1	1	0	1	0	0	0	0	0	1	0	1	0	0	0	0	0	1	0	0	1	0	1	0	0	0
Q9ZVU4;F4I0B5	Q9ZVU4;F4I0B5	1;1	1;1	1;1		T5A14.14;At1g55450	tr|Q9ZVU4|Q9ZVU4_ARATH At1g55450/T5A14_14 OS=Arabidopsis thaliana OX=3702 GN=At1g55450 PE=1 SV=1;tr|F4I0B5|F4I0B5_ARATH S-adenosyl-L-methionine-dependent methyltransferases superfamily protein OS=Arabidopsis thaliana OX=3702 GN=At1g55450 PE=1 SV=1	2	1	1	1	0	0	0	0	0	0	0	1	0	0	0	1	1	0	0	1	0	0	0	1	1	0	0	1	0	0	1	1	1	0	0	0	0	0	0	0	1	0
F4I0N7;P46689	F4I0N7;P46689	3;3	3;3	3;3	Gibberellin-regulated protein 1	GASA1	tr|F4I0N7|F4I0N7_ARATH GAST1 protein homolog 1 OS=Arabidopsis thaliana OX=3702 GN=GASA1 PE=1 SV=1;sp|P46689|GASA1_ARATH Gibberellin-regulated protein 1 OS=Arabidopsis thaliana OX=3702 GN=GASA1 PE=2 SV=2	2	3	3	3	0	0	0	0	0	1	0	1	0	1	1	1	1	3	0	1	0	1	1	1	2	1	0	1	0	1	1	1	0	0	0	0	0	0	1	0	1	0
F4I116	F4I116	10	10	10		At1g09620	sp|F4I116|SYLC_ARATH Leucine--tRNA ligase, cytoplasmic OS=Arabidopsis thaliana OX=3702 GN=At1g09620 PE=1 SV=1	1	10	10	10	1	0	0	0	0	4	0	4	0	2	1	5	5	4	0	2	0	5	3	4	5	5	0	4	0	5	2	5	3	1	0	0	0	0	4	0	4	0
F4I2F8;O48741	F4I2F8;O48741	6;6	4;4	4;4	Protochlorophyllide reductase C, chloroplastic	POR C;PORC	tr|F4I2F8|F4I2F8_ARATH NADPH-protochlorophyllide oxidoreductase OS=Arabidopsis thaliana OX=3702 GN=POR C PE=1 SV=1;sp|O48741|PORC_ARATH Protochlorophyllide reductase C, chloroplastic OS=Arabidopsis thaliana OX=3702 GN=PORC PE=1 SV=1	2	6	4	4	1	0	1	0	1	3	0	2	0	2	4	2	3	2	0	1	0	2	2	3	3	3	0	1	0	4	1	1	1	1	0	1	0	1	1	0	1	0
F4I3J0	F4I3J0	3	3	3	Obg-like ATPase 1	At1g56050	tr|F4I3J0|F4I3J0_ARATH Obg-like ATPase 1 OS=Arabidopsis thaliana OX=3702 GN=At1g56050 PE=1 SV=1	1	3	3	3	0	0	0	0	0	0	0	0	0	0	0	0	0	1	0	0	1	0	0	0	0	1	0	1	0	0	0	0	0	0	0	0	0	0	0	0	0	0
F4I3L1;P50318	F4I3L1;P50318	22;22	9;9	8;8	Phosphoglycerate kinase;Phosphoglycerate kinase 2, chloroplastic	At1g56190	tr|F4I3L1|F4I3L1_ARATH Phosphoglycerate kinase OS=Arabidopsis thaliana OX=3702 GN=At1g56190 PE=1 SV=1;sp|P50318|PGKH2_ARATH Phosphoglycerate kinase 2, chloroplastic OS=Arabidopsis thaliana OX=3702 GN=At1g56190 PE=1 SV=3	2	22	9	8	9	9	9	7	7	18	9	15	6	12	14	12	16	16	9	15	8	15	16	15	18	16	6	15	5	15	14	15	15	1	2	1	1	1	6	2	5	0
F4I3M3;A0A1P8AT62;A0A178WBE7;F4HU55;Q8W4L3	F4I3M3;A0A1P8AT62;A0A178WBE7;F4HU55;Q8W4L3	4;2;2;2;2	3;2;2;2;2	2;1;1;1;1		At1g63500;At1g01740;F6N23.9	sp|F4I3M3|BSK7_ARATH Serine/threonine-protein kinase BSK7 OS=Arabidopsis thaliana OX=3702 GN=BSK7 PE=3 SV=1;tr|A0A1P8AT62|A0A1P8AT62_ARATH Kinase with tetratricopeptide repeat domain-containing protein OS=Arabidopsis thaliana OX=3702 GN=BSK4 PE=1 SV=1;tr|A	5	4	3	2	0	3	3	3	1	0	0	0	0	0	0	0	0	0	0	0	0	0	0	0	0	0	0	0	0	0	0	0	0	0	2	3	2	1	0	0	0	0
F4I3P5;Q9CAD1	F4I3P5;Q9CAD1	3;3	3;3	3;3		At1g63660;F24D7.15	tr|F4I3P5|F4I3P5_ARATH Glutamine amidotransferase OS=Arabidopsis thaliana OX=3702 GN=At1g63660 PE=1 SV=1;tr|Q9CAD1|Q9CAD1_ARATH Glutamine amidotransferase OS=Arabidopsis thaliana OX=3702 GN=At1g63660 PE=1 SV=1	2	3	3	3	0	0	0	0	0	2	0	2	0	0	0	1	0	2	0	1	0	0	0	0	0	1	0	1	0	0	0	1	0	0	0	0	0	0	2	0	2	0
F4I403;Q8LAH7;Q8GYB8;P0DI09;P0DI08	F4I403;Q8LAH7;Q8GYB8	4;4;3;1;1	4;4;3;1;1	4;4;3;1;1	12-oxophytodienoate reductase 1;12-oxophytodienoate reductase 2	OPR1;OPR2	tr|F4I403|F4I403_ARATH 12-oxophytodienoate reductase 1 OS=Arabidopsis thaliana OX=3702 GN=OPR1 PE=1 SV=1;sp|Q8LAH7|OPR1_ARATH 12-oxophytodienoate reductase 1 OS=Arabidopsis thaliana OX=3702 GN=OPR1 PE=1 SV=2;sp|Q8GYB8|OPR2_ARATH 12-oxophytodienoate reducta	5	4	4	4	0	0	0	0	0	1	0	2	0	0	0	1	0	3	0	2	0	1	0	2	1	2	0	2	0	0	0	1	1	0	0	0	0	0	1	0	2	0
F4I420	F4I420	1	1	1		At1g76810	tr|F4I420|F4I420_ARATH Eukaryotic translation initiation factor 5B OS=Arabidopsis thaliana OX=3702 GN=At1g76810 PE=1 SV=1	1	1	1	1	0	0	0	0	0	0	0	0	0	0	0	0	0	0	0	0	0	0	0	0	0	1	0	0	0	0	0	0	0	0	0	0	0	0	0	0	0	0
F4I472;Q9FY64;Q08112;A8MQ96;Q9FIX6;Q9FY65	F4I472;Q9FY64;Q08112	3;3;3;1;1;1	3;3;3;1;1;1	3;3;3;1;1;1	40S ribosomal protein S15-4;40S ribosomal protein S15-1	RPS15;RPS15D;RPS15A	tr|F4I472|F4I472_ARATH Cytosolic ribosomal protein S15 OS=Arabidopsis thaliana OX=3702 GN=RPS15 PE=1 SV=1;sp|Q9FY64|RS154_ARATH 40S ribosomal protein S15-4 OS=Arabidopsis thaliana OX=3702 GN=RPS15D PE=2 SV=1;sp|Q08112|RS151_ARATH 40S ribosomal protein S15-	6	3	3	3	3	3	3	3	3	1	0	2	1	1	2	3	2	2	1	3	0	2	2	2	2	3	1	2	1	2	3	2	2	3	3	3	3	3	1	0	2	1
P92947;F4I576;F4I577	P92947;F4I576;F4I577	15;15;12	15;15;12	15;15;12	Monodehydroascorbate reductase, chloroplastic	MDAR6	sp|P92947|MDAR_ARATH Monodehydroascorbate reductase, chloroplastic/mitochondrial OS=Arabidopsis thaliana OX=3702 GN=MDAR5 PE=1 SV=3;tr|F4I576|F4I576_ARATH Monodehydroascorbate reductase 6 OS=Arabidopsis thaliana OX=3702 GN=MDAR6 PE=1 SV=1;tr|F4I577|F4I577_	3	15	15	15	3	5	5	3	2	12	1	11	1	11	12	12	11	12	2	12	1	10	12	13	13	12	1	10	1	12	10	13	11	3	5	5	3	2	12	1	11	1
F4KJ37;F4I5C0;F4JKF3;F4I5B8;Q94F47;P35134;P35133;P35132;P35131	F4KJ37;F4I5C0;F4JKF3;F4I5B8;Q94F47;P35134;P35133;P35132;P35131	1;1;1;1;1;1;1;1;1	1;1;1;1;1;1;1;1;1	1;1;1;1;1;1;1;1;1	Ubiquitin-conjugating enzyme E2 28;Ubiquitin-conjugating enzyme E2 11;Ubiquitin-conjugating enzyme E2 10;SUMO-conjugating enzyme UBC9;Ubiquitin-conjugating enzyme E2 8	UBC10;UBC28;UBC9;UBC11;UBC8	tr|F4KJ37|F4KJ37_ARATH Ubiquitin-conjugating enzyme 10 OS=Arabidopsis thaliana OX=3702 GN=UBC10 PE=3 SV=1;tr|F4I5C0|F4I5C0_ARATH Ubiquitin-conjugating enzyme 28 OS=Arabidopsis thaliana OX=3702 GN=UBC28 PE=3 SV=1;tr|F4JKF3|F4JKF3_ARATH Ubiquitin conjugating	9	1	1	1	0	0	0	0	0	1	0	1	0	1	1	1	1	1	0	1	0	1	0	0	1	1	0	1	0	1	1	0	1	0	0	0	0	0	1	0	1	0
F4I5V8;Q9SGY2;O22718	F4I5V8;Q9SGY2;O22718	4;4;3	2;2;1	2;2;1	ATP-citrate synthase alpha chain protein 1;ATP-citrate synthase alpha chain protein 2	ACLA-1;ACLA-2	tr|F4I5V8|F4I5V8_ARATH ATP citrate synthase OS=Arabidopsis thaliana OX=3702 GN=ACLA-1 PE=1 SV=1;sp|Q9SGY2|ACLA1_ARATH ATP-citrate synthase alpha chain protein 1 OS=Arabidopsis thaliana OX=3702 GN=ACLA-1 PE=1 SV=1;sp|O22718|ACLA2_ARATH ATP-citrate synthase	3	4	2	2	1	1	0	0	2	2	0	2	0	1	1	1	1	2	0	2	0	1	1	1	3	2	0	2	0	2	1	2	1	1	1	0	0	2	2	0	2	0
Q84TI5;F4I601;F4I600	Q84TI5;F4I601;F4I600	1;1;1	1;1;1	1;1;1		At1g16820	tr|Q84TI5|Q84TI5_ARATH Uncharacterized protein At1g16820 OS=Arabidopsis thaliana OX=3702 GN=At1g16820 PE=1 SV=1;tr|F4I601|F4I601_ARATH Vacuolar ATP synthase catalytic subunit-related / V-ATPase-related / vacuolar proton pump-like protein OS=Arabidopsis tha	3	1	1	1	1	1	0	0	0	1	1	0	0	1	1	1	1	0	1	0	0	1	1	1	0	1	1	0	1	0	0	1	0	1	1	0	0	0	1	1	0	0
F4I6W4;Q9SGC1;F4I6W3	F4I6W4;Q9SGC1;F4I6W3	14;14;13	9;9;8	9;9;8	Probable phosphoglucomutase, cytoplasmic 2	At1g70730	tr|F4I6W4|F4I6W4_ARATH Phosphoglucomutase (alpha-D-glucose-1,6-bisphosphate-dependent) OS=Arabidopsis thaliana OX=3702 GN=PGM2 PE=1 SV=1;sp|Q9SGC1|PGMC2_ARATH Probable phosphoglucomutase, cytoplasmic 2 OS=Arabidopsis thaliana OX=3702 GN=At1g70730 PE=1 SV=1	3	14	9	9	2	1	1	0	0	8	0	5	0	3	6	7	6	8	0	6	0	6	5	6	7	6	0	8	0	5	4	4	6	1	1	1	0	0	5	0	4	0
F4I7I0	F4I7I0	4	4	4	Alanine aminotransferase 1, mitochondrial	ALAAT1	sp|F4I7I0|ALAT1_ARATH Alanine aminotransferase 1, mitochondrial OS=Arabidopsis thaliana OX=3702 GN=ALAAT1 PE=1 SV=1	1	4	4	4	0	0	1	1	0	2	0	1	0	2	1	2	1	1	0	2	0	3	3	2	1	1	0	2	0	1	1	2	2	0	0	1	1	0	2	0	1	0
F4I7M5;Q9ZUB3	F4I7M5;Q9ZUB3	6;6	6;6	4;4	Spermidine synthase 1	SPDS1;SPDSYN1	tr|F4I7M5|F4I7M5_ARATH Spermidine synthase OS=Arabidopsis thaliana OX=3702 GN=SPDS1 PE=1 SV=1;sp|Q9ZUB3|SPDS1_ARATH Spermidine synthase 1 OS=Arabidopsis thaliana OX=3702 GN=SPDSYN1 PE=1 SV=1	2	6	6	4	1	1	1	0	0	6	0	4	0	3	3	4	4	4	0	3	0	4	4	4	4	4	0	4	0	3	4	4	4	1	1	1	0	0	6	0	4	0
F4I9A2;F4I9A1	F4I9A2;F4I9A1	1;1	1;1	1;1		At1g24460	tr|F4I9A2|F4I9A2_ARATH TGN-related, localized SYP41 interacting protein OS=Arabidopsis thaliana OX=3702 GN=TNO1 PE=1 SV=1;tr|F4I9A1|F4I9A1_ARATH TGN-related, localized SYP41 interacting protein OS=Arabidopsis thaliana OX=3702 GN=TNO1 PE=1 SV=1	2	1	1	1	0	0	0	0	1	0	0	0	0	0	0	0	0	0	0	0	0	0	0	0	0	0	0	0	0	0	0	0	0	0	0	0	0	1	0	0	0	0
F4I9J7	F4I9J7	1	1	1		Y14	sp|F4I9J7|Y14_ARATH RNA-binding protein Y14 OS=Arabidopsis thaliana OX=3702 GN=Y14 PE=1 SV=1	1	1	1	1	0	0	0	0	0	1	0	0	0	0	0	0	0	1	0	0	0	0	0	0	0	1	0	0	0	0	0	0	0	0	0	0	0	0	1	0	0	0
F4IAG5;Q9SAA2	F4IAG5;Q9SAA2	3;3	3;3	3;3	ATP-dependent Clp protease proteolytic subunit;ATP-dependent Clp protease proteolytic subunit 6, chloroplastic	CLPP6	tr|F4IAG5|F4IAG5_ARATH ATP-dependent Clp protease proteolytic subunit OS=Arabidopsis thaliana OX=3702 GN=CLPP6 PE=1 SV=1;sp|Q9SAA2|CLPP6_ARATH ATP-dependent Clp protease proteolytic subunit 6, chloroplastic OS=Arabidopsis thaliana OX=3702 GN=CLPP6 PE=1 SV=	2	3	3	3	1	1	2	1	1	1	0	2	0	1	1	2	2	1	0	2	0	2	2	1	1	2	0	1	0	1	1	1	1	1	1	2	1	1	1	0	2	0
Q9FWX0;F4IC59	Q9FWX0;F4IC59	5;5	5;5	5;5		T28K15.4;At1g12230	tr|Q9FWX0|Q9FWX0_ARATH Transaldolase OS=Arabidopsis thaliana OX=3702 GN=At1g12230 PE=1 SV=1;tr|F4IC59|F4IC59_ARATH Transaldolase OS=Arabidopsis thaliana OX=3702 GN=At1g12230 PE=1 SV=1	2	5	5	5	3	0	2	3	0	2	0	2	0	1	1	2	3	1	0	3	0	3	1	2	2	1	0	1	0	3	0	1	2	3	0	2	3	0	2	0	2	0
F4IDD6;Q9SGE9	F4IDD6;Q9SGE9	3;3	3;3	3;3	Probable phenylalanine--tRNA ligase beta subunit	At1g72550	tr|F4IDD6|F4IDD6_ARATH Phenylalanyl-tRNA synthetase beta subunit OS=Arabidopsis thaliana OX=3702 GN=At1g72550 PE=1 SV=1;sp|Q9SGE9|SYFB_ARATH Phenylalanine--tRNA ligase beta subunit, cytoplasmic OS=Arabidopsis thaliana OX=3702 GN=At1g72550 PE=2 SV=1	2	3	3	3	0	0	0	0	0	2	0	1	0	0	0	0	0	1	0	0	0	0	0	1	1	2	0	1	0	1	2	1	0	0	0	0	0	0	2	0	1	0
F4IDU4;Q9CAN8	F4IDU4;Q9CAN8	1;1	1;1	1;1	Lysophospholipid acyltransferase 1;Lysophospholipid acyltransferase 2	LPLAT1;LPLAT2	sp|F4IDU4|MBOA1_ARATH Lysophospholipid acyltransferase 1 OS=Arabidopsis thaliana OX=3702 GN=LPCAT1 PE=1 SV=1;sp|Q9CAN8|MBOA2_ARATH Lysophospholipid acyltransferase 2 OS=Arabidopsis thaliana OX=3702 GN=LPCAT2 PE=1 SV=1	2	1	1	1	0	1	1	1	1	0	0	0	0	0	0	0	0	0	0	0	0	0	0	0	0	0	0	0	0	0	0	0	0	0	1	1	1	1	0	0	0	0
Q9C7Y4;F4IE99	Q9C7Y4;F4IE99	1;1	1;1	1;1		T9G5.4;At1g32550	sp|Q9C7Y4|FDC2_ARATH Ferredoxin C 2, chloroplastic OS=Arabidopsis thaliana OX=3702 GN=FDC2 PE=2 SV=1;tr|F4IE99|F4IE99_ARATH 2Fe-2S ferredoxin-like superfamily protein OS=Arabidopsis thaliana OX=3702 GN=FdC2 PE=1 SV=1	2	1	1	1	0	0	0	0	0	1	0	1	0	0	0	0	0	1	0	0	0	0	0	0	0	1	0	1	0	0	0	0	0	0	0	0	0	0	1	0	1	0
F4IFC5	F4IFC5	2	2	2		EMB2761	sp|F4IFC5|SYTM2_ARATH Threonine--tRNA ligase, chloroplastic/mitochondrial 2 OS=Arabidopsis thaliana OX=3702 GN=EMB2761 PE=2 SV=1	1	2	2	2	0	0	0	0	0	1	0	1	0	0	0	0	1	0	0	1	0	0	0	0	1	0	0	0	0	0	1	1	1	0	0	0	0	0	1	0	1	0
F4IFG1;F4IFG2;Q8LFT2;A0A1P8AX46;F4JJ15;Q8S944	F4IFG1;F4IFG2;Q8LFT2;A0A1P8AX46;F4JJ15;Q8S944	2;2;2;1;1;1	2;2;2;1;1;1	2;2;2;1;1;1	Dynamin-related protein 3B;Dynamin-related protein 3A	DRP3B;DRP3A	tr|F4IFG1|F4IFG1_ARATH Dynamin related protein OS=Arabidopsis thaliana OX=3702 GN=DRP3B PE=1 SV=1;tr|F4IFG2|F4IFG2_ARATH Dynamin related protein OS=Arabidopsis thaliana OX=3702 GN=DRP3B PE=1 SV=1;sp|Q8LFT2|DRP3B_ARATH Dynamin-related protein 3B OS=Arabidop	6	2	2	2	1	0	1	0	0	1	0	1	0	0	0	0	0	1	0	0	0	0	0	0	0	0	0	1	0	0	0	0	0	1	0	1	0	0	1	0	1	0
F4IFM7;F4IFM6;Q9SKR2;F4IFM9	F4IFM7;F4IFM6;Q9SKR2	11;11;11;3	11;11;11;3	11;11;11;3	Synaptotagmin-1	SYTA;SYT1	tr|F4IFM7|F4IFM7_ARATH Synaptotagmin A OS=Arabidopsis thaliana OX=3702 GN=SYTA PE=1 SV=1;tr|F4IFM6|F4IFM6_ARATH Synaptotagmin A OS=Arabidopsis thaliana OX=3702 GN=SYTA PE=1 SV=1;sp|Q9SKR2|SYT1_ARATH Synaptotagmin-1 OS=Arabidopsis thaliana OX=3702 GN=SYT1 P	4	11	11	11	1	9	8	6	6	2	0	0	0	0	0	0	0	2	0	1	0	0	0	0	0	2	0	3	0	1	0	0	0	1	9	8	6	6	2	0	0	0
F4IH74;F4IH73;O82790	F4IH74;F4IH73;O82790	2;2;2	2;2;2	2;2;2		At2g45990	tr|F4IH74|F4IH74_ARATH Ribosomal RNA small subunit methyltransferase G OS=Arabidopsis thaliana OX=3702 GN=At2g45990 PE=1 SV=1;tr|F4IH73|F4IH73_ARATH Ribosomal RNA small subunit methyltransferase G OS=Arabidopsis thaliana OX=3702 GN=At2g45990 PE=1 SV=1;tr|O	3	2	2	2	0	0	0	0	0	0	0	0	0	0	0	0	0	1	0	0	0	0	0	0	0	1	0	1	0	0	0	0	0	0	0	0	0	0	0	0	0	0
F4IHJ8;Q9SIK2	F4IHJ8;Q9SIK2	6;6	3;3	2;2	40S ribosomal protein S25-2	At2g21580;RPS25B	tr|F4IHJ8|F4IHJ8_ARATH 40S ribosomal protein S25 OS=Arabidopsis thaliana OX=3702 GN=At2g21580 PE=1 SV=1;sp|Q9SIK2|RS252_ARATH 40S ribosomal protein S25-2 OS=Arabidopsis thaliana OX=3702 GN=RPS25B PE=3 SV=1	2	6	3	2	4	4	4	5	4	2	0	2	0	2	2	1	2	3	0	2	1	2	2	3	2	2	0	3	0	2	2	2	2	2	3	3	3	3	1	0	1	0
F4III4;Q9SJ12	F4III4;Q9SJ12	9;9	9;9	9;9	Probable ATP synthase 24 kDa subunit, mitochondrial	MGP1	tr|F4III4|F4III4_ARATH MALE GAMETOPHYTE DEFECTIVE 1 OS=Arabidopsis thaliana OX=3702 GN=MGP1 PE=1 SV=1;sp|Q9SJ12|ATP7_ARATH Probable ATP synthase 24 kDa subunit, mitochondrial OS=Arabidopsis thaliana OX=3702 GN=At2g21870 PE=1 SV=1	2	9	9	9	3	5	5	5	0	6	0	4	0	2	3	3	4	6	0	4	0	3	4	3	3	5	1	4	0	3	3	3	3	3	5	5	5	0	6	0	4	0
F4IJM1;Q8LBP4	F4IJM1;Q8LBP4	1;1	1;1	1;1	Inner membrane protein ALBINO3, chloroplastic	ALB3	tr|F4IJM1|F4IJM1_ARATH 63 kDa inner membrane family protein OS=Arabidopsis thaliana OX=3702 GN=ALB3 PE=1 SV=1;sp|Q8LBP4|ALB3_ARATH Inner membrane protein ALBINO3, chloroplastic OS=Arabidopsis thaliana OX=3702 GN=ALB3 PE=1 SV=2	2	1	1	1	0	0	0	0	0	1	0	0	0	0	0	0	0	1	0	0	0	0	0	0	0	1	0	1	0	0	0	0	0	0	0	0	0	0	1	0	0	0
F4ILA8;Q9ZNT3	F4ILA8;Q9ZNT3	1;1	1;1	1;1	Actin-depolymerizing factor 5	ADF5	tr|F4ILA8|F4ILA8_ARATH Actin depolymerizing factor 5 OS=Arabidopsis thaliana OX=3702 GN=ADF5 PE=1 SV=1;sp|Q9ZNT3|ADF5_ARATH Actin-depolymerizing factor 5 OS=Arabidopsis thaliana OX=3702 GN=ADF5 PE=1 SV=1	2	1	1	1	0	0	0	0	0	0	0	0	0	0	0	1	0	0	0	0	0	0	0	0	1	0	0	0	0	0	0	0	0	0	0	0	0	0	0	0	0	0
Q1WIQ6;F4INS6;A0A2H1ZE23	Q1WIQ6;F4INS6;A0A2H1ZE23	14;14;13	14;14;13	14;14;13	NADP-dependent glyceraldehyde-3-phosphate dehydrogenase	ALDH11A3	sp|Q1WIQ6|GAPN_ARATH NADP-dependent glyceraldehyde-3-phosphate dehydrogenase OS=Arabidopsis thaliana OX=3702 GN=ALDH11A3 PE=1 SV=2;tr|F4INS6|F4INS6_ARATH Aldehyde dehydrogenase 11A3 OS=Arabidopsis thaliana OX=3702 GN=ALDH11A3 PE=1 SV=1;tr|A0A2H1ZE23|A0A2H1	3	14	14	14	3	2	3	4	2	8	2	11	1	9	8	9	9	8	1	9	1	8	9	10	10	7	1	11	2	11	9	9	9	3	2	3	4	2	8	2	11	1
F4INW2;P26569;P26568	F4INW2;P26569	3;3;1	3;3;1	3;3;1	Histone H1.2	At2g30620	tr|F4INW2|F4INW2_ARATH Winged-helix DNA-binding transcription factor family protein OS=Arabidopsis thaliana OX=3702 GN=At2g30620 PE=1 SV=1;sp|P26569|H12_ARATH Histone H1.2 OS=Arabidopsis thaliana OX=3702 GN=At2g30620 PE=1 SV=1	3	3	3	3	0	0	0	0	0	1	0	1	0	1	1	2	1	2	0	2	0	1	1	1	1	3	0	2	0	1	2	2	1	0	0	0	0	0	1	0	1	0
F4IP55;Q96299;F4IP53;Q9C5W6	F4IP55;Q96299;F4IP53	9;9;8;2	8;8;7;1	7;7;6;0	14-3-3-like protein GF14 mu	GRF9	tr|F4IP55|F4IP55_ARATH General regulatory factor 9 OS=Arabidopsis thaliana OX=3702 GN=GRF9 PE=1 SV=1;sp|Q96299|14339_ARATH 14-3-3-like protein GF14 mu OS=Arabidopsis thaliana OX=3702 GN=GRF9 PE=1 SV=2;tr|F4IP53|F4IP53_ARATH General regulatory factor 9 OS=A	4	9	8	7	3	2	3	4	2	6	0	6	1	7	7	6	8	4	1	6	1	7	8	8	8	4	1	6	1	7	8	7	7	2	1	2	3	1	5	0	5	0
F4IQ05;Q42580	F4IQ05;Q42580	5;5	5;5	5;5	Peroxidase;Peroxidase 21	At2g37130;PER21	tr|F4IQ05|F4IQ05_ARATH Peroxidase OS=Arabidopsis thaliana OX=3702 GN=At2g37130 PE=1 SV=1;sp|Q42580|PER21_ARATH Peroxidase 21 OS=Arabidopsis thaliana OX=3702 GN=PER21 PE=1 SV=1	2	5	5	5	0	0	0	0	3	3	0	4	0	2	2	2	2	4	1	4	0	1	2	3	2	3	0	4	0	2	4	3	3	0	0	0	0	3	3	0	4	0
F4IRX7	F4IRX7	2	2	2		SOUL-1	tr|F4IRX7|F4IRX7_ARATH SOUL heme-binding family protein OS=Arabidopsis thaliana OX=3702 GN=SOUL-1 PE=1 SV=2	1	2	2	2	1	1	0	0	2	1	0	1	0	0	0	1	1	1	0	1	0	1	0	1	0	0	0	1	0	0	1	1	1	1	1	0	0	2	1	0	1	0
F4IS06;Q39253	F4IS06;Q39253	1;1	1;1	1;1	Vacuolar cation/proton exchanger 1	CAX1	tr|F4IS06|F4IS06_ARATH Vacuolar cation/proton exchanger OS=Arabidopsis thaliana OX=3702 GN=CAX1 PE=1 SV=1;sp|Q39253|CAX1_ARATH Vacuolar cation/proton exchanger 1 OS=Arabidopsis thaliana OX=3702 GN=CAX1 PE=1 SV=3	2	1	1	1	0	0	0	0	1	0	0	0	0	0	0	0	0	0	0	0	0	0	0	0	0	0	0	0	0	0	0	0	0	0	0	0	0	1	0	0	0	0
F4IS32;O22832	F4IS32;O22832	5;5	5;5	5;5	Acyl-[acyl-carrier-protein] desaturase;Acyl-[acyl-carrier-protein] desaturase 7, chloroplastic	SSI2;FAB2	tr|F4IS32|F4IS32_ARATH Acyl-[acyl-carrier-protein] desaturase OS=Arabidopsis thaliana OX=3702 GN=SSI2 PE=1 SV=1;sp|O22832|STAD7_ARATH Stearoyl-[acyl-carrier-protein] 9-desaturase 7, chloroplastic OS=Arabidopsis thaliana OX=3702 GN=FAB2 PE=1 SV=1	2	5	5	5	0	0	0	0	0	2	0	2	1	1	2	2	3	0	0	3	0	1	2	1	1	2	0	2	0	1	2	3	2	0	0	0	0	0	2	0	2	1
F4ISP6;Q8RXE9;F4ISP4;A0A1P8AY21	F4ISP6;Q8RXE9;F4ISP4;A0A1P8AY21	2;2;2;1	2;2;2;1	2;2;2;1		OVA4	tr|F4ISP6|F4ISP6_ARATH Tryptophanyl-tRNA synthetase OS=Arabidopsis thaliana OX=3702 GN=OVA4 PE=1 SV=1;sp|Q8RXE9|SYWM_ARATH Tryptophan--tRNA ligase, chloroplastic/mitochondrial OS=Arabidopsis thaliana OX=3702 GN=OVA4 PE=1 SV=1;tr|F4ISP4|F4ISP4_ARATH Tryptop	4	2	2	2	0	0	0	0	0	1	0	0	0	0	0	0	0	1	0	0	0	0	0	0	0	1	0	0	0	0	0	0	0	0	0	0	0	0	1	0	0	0
F4ISU2	F4ISU2	31	31	31		At2g32240	tr|F4ISU2|F4ISU2_ARATH Early endosome antigen OS=Arabidopsis thaliana OX=3702 GN=At2g32240 PE=1 SV=1	1	31	31	31	14	15	23	26	16	1	0	1	0	0	0	1	1	1	0	1	0	0	0	2	0	1	0	1	0	0	2	1	1	14	15	23	26	16	1	0	1	0
F4IT21;Q9M1Y7	F4IT21;Q9M1Y7	2;1	2;1	2;1		At2g43945;F24G16.140	tr|F4IT21|F4IT21_ARATH Uncharacterized protein OS=Arabidopsis thaliana OX=3702 GN=At2g43945 PE=1 SV=1;tr|Q9M1Y7|Q9M1Y7_ARATH Uncharacterized protein F24G16.140 OS=Arabidopsis thaliana OX=3702 GN=F24G16.140 PE=1 SV=1	2	2	2	2	0	0	0	0	0	1	0	1	0	1	0	0	2	1	0	1	0	1	0	1	1	1	0	1	0	0	0	1	1	0	0	0	0	0	1	0	1	0
F4IT48;P60039	F4IT48;P60039	11;11	6;6	3;3	60S ribosomal protein L7-3	At2g44120;RPL7C	tr|F4IT48|F4IT48_ARATH Ribosomal protein L30/L7 family protein OS=Arabidopsis thaliana OX=3702 GN=At2g44120 PE=1 SV=1;sp|P60039|RL73_ARATH 60S ribosomal protein L7-3 OS=Arabidopsis thaliana OX=3702 GN=RPL7C PE=2 SV=1	2	11	6	3	8	6	6	9	6	8	0	8	0	7	7	7	7	8	0	5	0	6	7	7	7	8	0	5	0	6	7	6	7	5	3	3	6	3	3	0	3	0
F4IUD7;Q9SL76	F4IUD7;Q9SL76	3;3	3;3	3;3	Protein phosphatase 2C and cyclic nucleotide-binding/kinase domain-containing protein;Probable protein phosphatase 2C 19;Probable inactive cyclic nucleotide-dependent protein kinase At2g20050	At2g20050	tr|F4IUD7|F4IUD7_ARATH Protein-serine/threonine phosphatase OS=Arabidopsis thaliana OX=3702 GN=At2g20050 PE=1 SV=1;sp|Q9SL76|P2C19_ARATH Protein phosphatase 2C and cyclic nucleotide-binding/kinase domain-containing protein OS=Arabidopsis thaliana OX=3702 G	2	3	3	3	0	1	1	3	0	0	0	0	0	0	0	0	0	0	0	0	0	0	0	0	0	0	0	0	0	0	0	0	0	0	1	1	3	0	0	0	0	0
F4IUG7;Q8LBS4	F4IUG7;Q8LBS4	1;1	1;1	1;1	Monothiol glutaredoxin-S12, chloroplastic	At2g20270;GRXS12	tr|F4IUG7|F4IUG7_ARATH Thioredoxin superfamily protein OS=Arabidopsis thaliana OX=3702 GN=At2g20270 PE=1 SV=1;sp|Q8LBS4|GRS12_ARATH Monothiol glutaredoxin-S12, chloroplastic OS=Arabidopsis thaliana OX=3702 GN=GRXS12 PE=1 SV=2	2	1	1	1	0	0	0	0	0	1	0	1	0	0	0	0	0	1	0	1	0	0	0	0	0	1	0	1	0	0	0	1	1	0	0	0	0	0	1	0	1	0
F4IVR2;Q8L7B5	F4IVR2;Q8L7B5	15;15	4;4	4;4	Chaperonin CPN60-like 1, mitochondrial	HSP60-2	tr|F4IVR2|F4IVR2_ARATH Heat shock protein 60-2 OS=Arabidopsis thaliana OX=3702 GN=HSP60-2 PE=1 SV=1;sp|Q8L7B5|CH60B_ARATH Chaperonin CPN60-like 1, mitochondrial OS=Arabidopsis thaliana OX=3702 GN=At2g33210 PE=1 SV=1	2	15	4	4	10	7	7	7	1	8	1	7	0	5	6	6	8	10	1	8	1	6	7	6	5	7	1	11	1	10	7	9	9	3	2	2	2	0	1	1	1	0
F4IWI5;O23710	F4IWI5;O23710	4;4	4;4	2;2	Proteasome subunit beta type;Proteasome subunit beta type-7-A	PBB1	tr|F4IWI5|F4IWI5_ARATH Proteasome endopeptidase complex OS=Arabidopsis thaliana OX=3702 GN=PBB1 PE=1 SV=1;sp|O23710|PSB7A_ARATH Proteasome subunit beta type-7-A OS=Arabidopsis thaliana OX=3702 GN=PBB1 PE=1 SV=2	2	4	4	2	1	0	2	0	1	1	0	1	0	0	1	1	1	1	0	1	0	1	2	1	2	1	0	1	0	1	2	1	2	1	0	2	0	1	1	0	1	0
F4IWV2	F4IWV2	4	4	3		At3g55410	tr|F4IWV2|F4IWV2_ARATH 2-oxoglutarate dehydrogenase, E1 component OS=Arabidopsis thaliana OX=3702 GN=At3g55410 PE=1 SV=1	1	4	4	3	1	2	0	0	0	2	0	2	0	1	2	1	2	1	0	1	0	1	1	1	1	1	0	1	0	1	1	2	1	1	2	0	0	0	2	0	2	0
F4IX01;Q9M277	F4IX01;Q9M277	1;1	1;1	1;1		At3g61870;F21F14.40	tr|F4IX01|F4IX01_ARATH Plant/protein OS=Arabidopsis thaliana OX=3702 GN=At3g61870 PE=1 SV=1;tr|Q9M277|Q9M277_ARATH AT3g61870/F21F14_40 OS=Arabidopsis thaliana OX=3702 GN=F21F14.40 PE=1 SV=1	2	1	1	1	0	0	0	0	0	1	0	0	0	0	0	0	0	1	0	0	0	0	0	0	0	1	0	0	0	0	0	0	0	0	0	0	0	0	1	0	0	0
F4IX23;F4IX22	F4IX23;F4IX22	1;1	1;1	1;1		At3g62010	tr|F4IX23|F4IX23_ARATH Metal ion-binding protein OS=Arabidopsis thaliana OX=3702 GN=At3g62010 PE=1 SV=1;tr|F4IX22|F4IX22_ARATH Metal ion-binding protein OS=Arabidopsis thaliana OX=3702 GN=At3g62010 PE=1 SV=1	2	1	1	1	0	0	0	0	0	1	0	1	0	0	0	0	0	1	0	0	0	0	0	0	0	1	0	1	0	0	0	0	0	0	0	0	0	0	1	0	1	0
F4IX28;F4IX26;P34791	F4IX28;F4IX26;P34791	8;8;8	8;8;8	8;8;8	Peptidyl-prolyl cis-trans isomerase;Peptidyl-prolyl cis-trans isomerase CYP20-3, chloroplastic	ROC4;CYP20-3	tr|F4IX28|F4IX28_ARATH Peptidyl-prolyl cis-trans isomerase OS=Arabidopsis thaliana OX=3702 GN=ROC4 PE=1 SV=1;tr|F4IX26|F4IX26_ARATH Peptidylprolyl isomerase OS=Arabidopsis thaliana OX=3702 GN=ROC4 PE=1 SV=1;sp|P34791|CP20C_ARATH Peptidyl-prolyl cis-trans i	3	8	8	8	4	2	3	2	3	6	2	7	1	6	5	7	6	6	4	7	1	7	6	7	7	6	3	5	2	8	7	7	7	4	2	3	2	3	6	2	7	1
F4IX90;Q39033;Q9LY51	F4IX90;Q39033	9;9;2	9;9;2	9;9;2	Phosphoinositide phospholipase C;Phosphoinositide phospholipase C 2	PLC2	tr|F4IX90|F4IX90_ARATH Phosphoinositide phospholipase C OS=Arabidopsis thaliana OX=3702 GN=PLC2 PE=1 SV=1;sp|Q39033|PLCD2_ARATH Phosphoinositide phospholipase C 2 OS=Arabidopsis thaliana OX=3702 GN=PLC2 PE=1 SV=1	3	9	9	9	0	5	5	7	2	2	0	1	0	0	0	0	0	2	0	1	0	1	0	0	0	1	0	2	0	0	0	0	0	0	5	5	7	2	2	0	1	0
F4IXC6;Q9LDB4	F4IXC6;Q9LDB4	1;1	1;1	1;1	Non-specific lipid-transfer protein;Non-specific lipid-transfer protein 6	LTP6	tr|F4IXC6|F4IXC6_ARATH Non-specific lipid-transfer protein OS=Arabidopsis thaliana OX=3702 GN=LTP6 PE=1 SV=1;sp|Q9LDB4|NLTP6_ARATH Non-specific lipid-transfer protein 6 OS=Arabidopsis thaliana OX=3702 GN=LTP6 PE=3 SV=1	2	1	1	1	0	0	0	0	0	1	0	0	0	0	0	0	0	1	0	0	0	0	0	0	0	1	0	0	0	0	0	0	0	0	0	0	0	0	1	0	0	0
F4IYB7	F4IYB7	1	1	1		At3g62580	tr|F4IYB7|F4IYB7_ARATH Late embryogenesis abundant protein (LEA) family protein OS=Arabidopsis thaliana OX=3702 GN=At3g62580 PE=1 SV=1	1	1	1	1	0	0	1	0	1	0	0	0	0	0	0	0	0	0	0	0	0	0	0	0	0	0	0	0	0	0	0	0	0	0	0	1	0	1	0	0	0	0
F4IYF8	F4IYF8	3	3	3		At3g02760	sp|F4IYF8|SYHC_ARATH Histidine--tRNA ligase, cytoplasmic OS=Arabidopsis thaliana OX=3702 GN=At3g02760 PE=2 SV=1	1	3	3	3	0	0	0	0	0	1	0	2	0	0	1	1	1	1	0	1	0	0	0	1	1	1	0	2	0	2	0	1	1	0	0	0	0	0	1	0	2	0
F4IYK3;A0A1I9LNM5;Q0WML1	F4IYK3;A0A1I9LNM5;Q0WML1	4;2;2	4;2;2	4;2;2		At3g08943	tr|F4IYK3|F4IYK3_ARATH ARM repeat superfamily protein OS=Arabidopsis thaliana OX=3702 GN=At3g08943 PE=1 SV=2;tr|A0A1I9LNM5|A0A1I9LNM5_ARATH ARM repeat superfamily protein OS=Arabidopsis thaliana OX=3702 GN=At3g08947 PE=1 SV=1;tr|Q0WML1|Q0WML1_ARATH ARM rep	3	4	4	4	1	1	1	1	0	3	2	2	0	1	2	1	1	3	2	2	1	1	1	1	1	3	2	3	2	1	3	1	1	1	1	1	1	0	3	2	2	0
F4IZ56;Q9M236	F4IZ56;Q9M236	1;1	1;1	1;1		At3g43540;T18D12_110	tr|F4IZ56|F4IZ56_ARATH Initiation factor 4F subunit (DUF1350) OS=Arabidopsis thaliana OX=3702 GN=At3g43540 PE=1 SV=1;tr|Q9M236|Q9M236_ARATH Initiation factor 4F subunit (DUF1350) OS=Arabidopsis thaliana OX=3702 GN=T18D12_110 PE=1 SV=1	2	1	1	1	0	0	0	0	0	0	0	1	0	0	0	0	0	0	0	1	0	0	0	1	0	0	0	0	0	0	0	1	0	0	0	0	0	0	0	0	1	0
F4IZC8;Q9SPE6;Q9LXZ5	F4IZC8;Q9SPE6;Q9LXZ5	4;4;2	4;4;2	4;4;2	Alpha-soluble NSF attachment protein 2;Alpha-soluble NSF attachment protein 1	ALPHA-SNAP2;ASNAP2;ASNAP1	tr|F4IZC8|F4IZC8_ARATH Alpha-soluble NSF attachment protein 2 OS=Arabidopsis thaliana OX=3702 GN=ALPHA-SNAP2 PE=1 SV=1;sp|Q9SPE6|SNAA2_ARATH Alpha-soluble NSF attachment protein 2 OS=Arabidopsis thaliana OX=3702 GN=ASNAP2 PE=1 SV=1;sp|Q9LXZ5|SNAA1_ARATH Al	3	4	4	4	2	0	2	0	3	1	0	2	0	1	1	1	2	2	0	3	0	1	1	2	2	2	0	3	0	1	2	2	2	2	0	2	0	3	1	0	2	0
Q9SMV6;F4IZR5	Q9SMV6;F4IZR5	1;1	1;1	1;1	Protein EXPORTIN 1A;Protein EXPORTIN 1B	XPO1;XPO1B	sp|Q9SMV6|XPO1A_ARATH Protein EXPORTIN 1A OS=Arabidopsis thaliana OX=3702 GN=XPO1 PE=1 SV=1;sp|F4IZR5|XPO1B_ARATH Protein EXPORTIN 1B OS=Arabidopsis thaliana OX=3702 GN=XPO1B PE=2 SV=1	2	1	1	1	0	0	0	0	0	1	0	1	0	0	0	0	0	1	0	1	0	0	0	0	0	1	0	1	0	0	0	0	0	0	0	0	0	0	1	0	1	0
F4J0Y1;O22100;F4JRW3;A0A1P8BAW5;A0A1P8B4Z8;A0A178VCD6;O23334;Q9LUI6;Q9FGB1;Q9ZQ31;Q9SSA4;Q9M085;O65476	F4J0Y1;O22100	4;4;1;1;1;1;1;1;1;1;1;1;1	4;4;1;1;1;1;1;1;1;1;1;1;1	4;4;1;1;1;1;1;1;1;1;1;1;1		ATMRK1;F16M2_110	tr|F4J0Y1|F4J0Y1_ARATH Protein kinase superfamily protein OS=Arabidopsis thaliana OX=3702 GN=ATMRK1 PE=1 SV=1;tr|O22100|O22100_ARATH ATMRK1 OS=Arabidopsis thaliana OX=3702 GN=F16M2_110 PE=1 SV=1	13	4	4	4	0	0	0	4	0	0	0	0	0	0	0	0	0	0	0	0	0	0	0	0	0	0	0	0	0	0	0	0	0	0	0	0	4	0	0	0	0	0
Q8L611;F4J109;F4J110	Q8L611;F4J109;F4J110	4;4;3	4;4;3	4;4;3	Protein transport protein SEC31 homolog B	SEC31B;At3g63460	sp|Q8L611|SC31B_ARATH Protein transport protein SEC31 homolog B OS=Arabidopsis thaliana OX=3702 GN=SEC31B PE=1 SV=1;tr|F4J109|F4J109_ARATH Transducin family protein / WD-40 repeat family protein OS=Arabidopsis thaliana OX=3702 GN=SEC31B PE=1 SV=1;tr|F4J110	3	4	4	4	0	0	0	0	0	1	0	1	0	2	1	2	2	1	0	1	0	1	1	2	1	3	0	3	0	1	2	1	2	0	0	0	0	0	1	0	1	0
F4J1V2;P42825;Q94AW8	F4J1V2;P42825;Q94AW8	2;2;2	2;2;2	2;2;2	Chaperone protein dnaJ 2;Chaperone protein dnaJ 3	ATJ3;ATJ2	tr|F4J1V2|F4J1V2_ARATH DNAJ homologue 3 OS=Arabidopsis thaliana OX=3702 GN=J3 PE=1 SV=1;sp|P42825|DNAJ2_ARATH Chaperone protein dnaJ 2 OS=Arabidopsis thaliana OX=3702 GN=ATJ2 PE=1 SV=2;sp|Q94AW8|DNAJ3_ARATH Chaperone protein dnaJ 3 OS=Arabidopsis thaliana	3	2	2	2	0	0	1	0	1	2	0	1	0	1	1	1	1	2	0	2	0	1	1	2	1	2	0	1	0	1	1	2	2	0	0	1	0	1	2	0	1	0
F4J2Z7;O80713	F4J2Z7;O80713	2;1	2;1	2;1	Short-chain dehydrogenase reductase 4;Short-chain dehydrogenase reductase 3a	SDR4;SDR3a	sp|F4J2Z7|SDR4_ARATH Short-chain dehydrogenase reductase 4 OS=Arabidopsis thaliana OX=3702 GN=SDR4 PE=2 SV=1;sp|O80713|SDR3A_ARATH Short-chain dehydrogenase reductase 3a OS=Arabidopsis thaliana OX=3702 GN=SDR3a PE=2 SV=1	2	2	2	2	0	0	0	0	0	1	0	2	0	1	1	1	1	0	0	1	0	1	1	0	1	1	0	1	0	1	0	1	1	0	0	0	0	0	1	0	2	0
Q67YE7;F4J355	Q67YE7;F4J355	1;1	1;1	1;1		At3g44620	tr|Q67YE7|Q67YE7_ARATH Acid phosphatase OS=Arabidopsis thaliana OX=3702 GN=At3g44620 PE=1 SV=1;tr|F4J355|F4J355_ARATH Acid phosphatase OS=Arabidopsis thaliana OX=3702 GN=At3g44620 PE=1 SV=1	2	1	1	1	0	0	0	0	0	1	0	1	0	1	0	1	0	1	0	1	0	1	0	0	0	1	0	1	0	1	0	0	0	0	0	0	0	0	1	0	1	0
F4J3P1;P49690	F4J3P1;P49690	10;10	10;10	10;10	60S ribosomal protein L23	emb2171;RPL23A	tr|F4J3P1|F4J3P1_ARATH Ribosomal protein L14p/L23e family protein OS=Arabidopsis thaliana OX=3702 GN=emb2171 PE=1 SV=1;sp|P49690|RL23_ARATH 60S ribosomal protein L23 OS=Arabidopsis thaliana OX=3702 GN=RPL23A PE=2 SV=3	2	10	10	10	10	7	6	6	5	7	1	8	0	7	5	8	6	6	2	7	1	7	7	6	7	6	1	7	0	7	8	7	8	10	7	6	6	5	7	1	8	0
F4J447;Q9LUG8	F4J447;Q9LUG8	3;3	3;3	3;3		At3g23600	tr|F4J447|F4J447_ARATH Alpha/beta-Hydrolases superfamily protein OS=Arabidopsis thaliana OX=3702 GN=At3g23600 PE=1 SV=1;tr|Q9LUG8|Q9LUG8_ARATH AT3g23600/MDB19_9 OS=Arabidopsis thaliana OX=3702 GN=At3g23600 PE=1 SV=1	2	3	3	3	0	0	0	0	0	2	0	1	0	3	1	2	3	2	0	3	0	3	3	2	3	2	0	2	0	1	3	3	3	0	0	0	0	0	2	0	1	0
Q9SR15;F4J4T3	Q9SR15;F4J4T3	1;1	1;1	1;1		F7O18.7;At3g04600	sp|Q9SR15|SYWC_ARATH Tryptophan--tRNA ligase, cytoplasmic OS=Arabidopsis thaliana OX=3702 GN=At3g04600 PE=2 SV=1;tr|F4J4T3|F4J4T3_ARATH Tryptophanyl-tRNA synthetase OS=Arabidopsis thaliana OX=3702 GN=At3g04600 PE=1 SV=1	2	1	1	1	0	0	0	0	0	1	0	1	0	0	1	1	1	0	0	1	0	0	1	0	1	0	0	1	0	0	1	1	1	0	0	0	0	0	1	0	1	0
F4J504;O81235	F4J504;O81235	5;5	5;5	5;5	Superoxide dismutase;Superoxide dismutase [Mn] 1, mitochondrial	MSD1	tr|F4J504|F4J504_ARATH Superoxide dismutase OS=Arabidopsis thaliana OX=3702 GN=MSD1 PE=1 SV=1;sp|O81235|SODM1_ARATH Superoxide dismutase [Mn] 1, mitochondrial OS=Arabidopsis thaliana OX=3702 GN=MSD1 PE=1 SV=2	2	5	5	5	2	1	2	2	1	4	0	4	0	3	3	3	3	5	0	4	0	3	3	3	4	4	0	4	0	3	4	4	3	2	1	2	2	1	4	0	4	0
F4J573	F4J573	3	3	3		At3g17520	tr|F4J573|F4J573_ARATH Late embryogenesis abundant protein (LEA) family protein OS=Arabidopsis thaliana OX=3702 GN=At3g17520 PE=1 SV=1	1	3	3	3	1	0	3	0	0	0	0	0	0	0	0	0	0	0	0	0	0	0	0	0	0	0	0	0	0	0	0	0	0	1	0	3	0	0	0	0	0	0
Q9SSJ0;F4J6A1;Q9FI86	Q9SSJ0;F4J6A1;Q9FI86	2;2;1	2;2;1	2;2;1	Eukaryotic translation initiation factor 3 subunit G	F24K9.7;EIF3G1;EIF3G2	tr|Q9SSJ0|Q9SSJ0_ARATH Eukaryotic translation initiation factor 3 subunit G OS=Arabidopsis thaliana OX=3702 GN=F24K9.7 PE=1 SV=1;tr|F4J6A1|F4J6A1_ARATH Eukaryotic translation initiation factor 3 subunit G OS=Arabidopsis thaliana OX=3702 GN=EIF3G1 PE=1 SV=1	3	2	2	2	1	0	0	0	0	1	0	0	0	0	0	0	1	1	0	2	0	1	0	0	0	1	0	2	0	0	0	0	1	1	0	0	0	0	1	0	0	0
F4J6Z1;Q9SVD7	F4J6Z1;Q9SVD7	2;2	2;2	2;2	Ubiquitin-conjugating enzyme E2 variant 1D	UEV1D-4;UEV1D	tr|F4J6Z1|F4J6Z1_ARATH Ubiquitin E2 variant 1D-4 OS=Arabidopsis thaliana OX=3702 GN=UEV1D-4 PE=1 SV=1;sp|Q9SVD7|UEV1D_ARATH Ubiquitin-conjugating enzyme E2 variant 1D OS=Arabidopsis thaliana OX=3702 GN=UEV1D PE=1 SV=1	2	2	2	2	0	0	0	0	0	1	0	1	0	0	1	1	1	1	0	1	0	1	0	1	1	1	0	1	0	1	1	1	2	0	0	0	0	0	1	0	1	0
Q9SF20;F4J7G5	Q9SF20;F4J7G5	1;1	1;1	1;1		F26K24.7;At3g11780	tr|Q9SF20|Q9SF20_ARATH F26K24.7 protein OS=Arabidopsis thaliana OX=3702 GN=F26K24.7 PE=1 SV=1;tr|F4J7G5|F4J7G5_ARATH MD-2-related lipid recognition domain-containing protein / ML domain-containing protein OS=Arabidopsis thaliana OX=3702 GN=At3g11780 PE=1 S	2	1	1	1	0	0	0	0	0	1	0	1	0	0	0	0	1	1	0	1	0	0	0	0	1	1	0	1	0	0	1	1	0	0	0	0	0	0	1	0	1	0
F4J8K0;Q1ACB3	F4J8K0;Q1ACB3	1;1	1;1	1;1	Homogentisate solanesyltransferase, chloroplastic	HST	tr|F4J8K0|F4J8K0_ARATH Homogentisate prenyltransferase OS=Arabidopsis thaliana OX=3702 GN=HST PE=1 SV=1;sp|Q1ACB3|HSTC_ARATH Homogentisate solanesyltransferase, chloroplastic OS=Arabidopsis thaliana OX=3702 GN=HST PE=1 SV=1	2	1	1	1	0	0	1	0	1	1	0	0	0	0	0	0	0	0	0	0	0	0	0	0	0	0	0	0	0	0	0	0	0	0	0	1	0	1	1	0	0	0
F4J8L7;Q9LHL7	F4J8L7;Q9LHL7	2;2	2;2	2;2		At3g12050;T21B14.13	tr|F4J8L7|F4J8L7_ARATH Aha1 domain-containing protein OS=Arabidopsis thaliana OX=3702 GN=MEC18.18 PE=1 SV=1;tr|Q9LHL7|Q9LHL7_ARATH Aha1 domain-containing protein OS=Arabidopsis thaliana OX=3702 GN=MEC18.18 PE=1 SV=1	2	2	2	2	0	0	0	0	0	1	0	1	0	0	0	1	0	2	0	1	0	0	0	1	1	2	0	1	0	0	0	0	0	0	0	0	0	0	1	0	1	0
F4J9G2	F4J9G2	5	5	5		At3g59780	tr|F4J9G2|F4J9G2_ARATH Rhodanese/Cell cycle control phosphatase superfamily protein OS=Arabidopsis thaliana OX=3702 GN=At3g59780 PE=1 SV=1	1	5	5	5	0	0	0	0	0	1	0	1	0	2	1	3	0	2	0	1	0	1	0	1	1	3	0	2	0	1	1	1	2	0	0	0	0	0	1	0	1	0
F4JBY2;Q8RWV0	F4JBY2;Q8RWV0	31;31	31;31	23;23	Transketolase-1, chloroplastic	At3g60750;TKL-1	tr|F4JBY2|F4JBY2_ARATH Transketolase OS=Arabidopsis thaliana OX=3702 GN=AtTKL1 PE=1 SV=1;sp|Q8RWV0|TKTC1_ARATH Transketolase-1, chloroplastic OS=Arabidopsis thaliana OX=3702 GN=TKL-1 PE=1 SV=1	2	31	31	23	13	13	14	13	11	24	9	22	6	20	19	21	20	26	10	24	7	20	21	22	19	26	7	25	7	23	21	22	21	13	13	14	13	11	24	9	22	6
F4JC86;Q1EBV4	F4JC86;Q1EBV4	2;2	2;2	2;2		At3g13235	tr|F4JC86|F4JC86_ARATH Ubiquitin family protein OS=Arabidopsis thaliana OX=3702 GN=DDI1 PE=1 SV=1;sp|Q1EBV4|DDI1_ARATH Protein DNA-DAMAGE INDUCIBLE 1 OS=Arabidopsis thaliana OX=3702 GN=DDI1 PE=1 SV=1	2	2	2	2	0	0	0	0	0	1	0	0	0	0	0	0	0	1	0	0	0	0	0	0	0	2	0	0	0	0	0	0	0	0	0	0	0	0	1	0	0	0
F4JD01;P42742	F4JD01;P42742	7;7	7;7	7;7	Proteasome subunit beta type;Proteasome subunit beta type-1	PBF1	tr|F4JD01|F4JD01_ARATH Proteasome subunit beta OS=Arabidopsis thaliana OX=3702 GN=PBF1 PE=1 SV=1;sp|P42742|PSB1_ARATH Proteasome subunit beta type-1 OS=Arabidopsis thaliana OX=3702 GN=PBF1 PE=1 SV=2	2	7	7	7	5	6	7	5	5	3	0	5	0	3	5	5	4	5	0	5	0	5	4	5	4	5	0	5	0	4	4	4	5	5	6	7	5	5	3	0	5	0
F4JD96;Q9SFU1	F4JD96;Q9SFU1	8;8	5;5	3;3	60S ribosomal protein L13a-1	At3g07110;RPL13AA	tr|F4JD96|F4JD96_ARATH Ribosomal protein L13 family protein OS=Arabidopsis thaliana OX=3702 GN=At3g07110 PE=1 SV=1;sp|Q9SFU1|R13A1_ARATH 60S ribosomal protein L13a-1 OS=Arabidopsis thaliana OX=3702 GN=RPL13AA PE=2 SV=1	2	8	5	3	7	6	7	8	6	5	0	5	0	3	4	5	4	4	0	5	0	3	4	5	5	5	0	5	0	3	3	3	3	5	4	4	5	4	3	0	2	0
F4JEL4;A0A1I9LSZ7	F4JEL4;A0A1I9LSZ7	20;19	1;1	1;1		EIF4A1	tr|F4JEL4|F4JEL4_ARATH Eukaryotic translation initiation factor 4A1 OS=Arabidopsis thaliana OX=3702 GN=EIF4A1 PE=1 SV=1;tr|A0A1I9LSZ7|A0A1I9LSZ7_ARATH Eukaryotic translation initiation factor 4A1 OS=Arabidopsis thaliana OX=3702 GN=EIF4A1 PE=1 SV=1	2	20	1	1	4	4	4	3	4	13	2	14	1	12	11	14	13	10	3	12	2	13	12	13	15	10	5	14	2	13	14	14	13	0	0	0	0	0	0	0	1	0
F4JF64;Q9SXJ7	F4JF64;Q9SXJ7	30;30	6;6	6;6	Chaperone protein ClpC2, chloroplastic	HSP93-III;CLPC2	tr|F4JF64|F4JF64_ARATH Clp ATPase OS=Arabidopsis thaliana OX=3702 GN=HSP93-III PE=1 SV=1;sp|Q9SXJ7|CLPC2_ARATH Chaperone protein ClpC2, chloroplastic OS=Arabidopsis thaliana OX=3702 GN=CLPC2 PE=1 SV=1	2	30	6	6	12	14	15	8	13	20	4	17	1	14	17	15	15	18	5	20	5	15	16	19	16	18	8	19	4	16	15	18	17	0	1	0	0	1	2	0	0	0
F4JFN3	F4JFN3	7	2	2		Hsp89.1	sp|F4JFN3|HS906_ARATH Heat shock protein 90-6, mitochondrial OS=Arabidopsis thaliana OX=3702 GN=HSP90-6 PE=1 SV=1	1	7	2	2	1	3	2	2	1	4	0	4	0	3	4	4	5	3	0	3	0	5	4	3	5	3	0	4	0	4	4	3	4	0	0	0	0	0	1	0	0	0
F4JFR2;F4JFR1;Q940U6	F4JFR2;F4JFR1;Q940U6	2;2;2	2;2;2	2;2;2	Protein FLUORESCENT IN BLUE LIGHT, chloroplastic	FLU	tr|F4JFR2|F4JFR2_ARATH Tetratricopeptide repeat (TPR)-like superfamily protein OS=Arabidopsis thaliana OX=3702 GN=FLU PE=1 SV=1;tr|F4JFR1|F4JFR1_ARATH Tetratricopeptide repeat (TPR)-like superfamily protein OS=Arabidopsis thaliana OX=3702 GN=FLU PE=1 SV=1;	3	2	2	2	0	0	0	0	0	2	0	2	0	1	1	1	1	1	0	2	0	1	1	2	2	1	0	2	0	1	1	2	2	0	0	0	0	0	2	0	2	0
F4JFU7;F4JFU5;Q9LUL4	F4JFU7;F4JFU5;Q9LUL4	1;1;1	1;1;1	1;1;1	Protein STRUBBELIG-RECEPTOR FAMILY 7	SRF7	tr|F4JFU7|F4JFU7_ARATH STRUBBELIG-receptor family 7 OS=Arabidopsis thaliana OX=3702 GN=SRF7 PE=1 SV=1;tr|F4JFU5|F4JFU5_ARATH STRUBBELIG-receptor family 7 OS=Arabidopsis thaliana OX=3702 GN=SRF7 PE=1 SV=1;sp|Q9LUL4|SRF7_ARATH Protein STRUBBELIG-RECEPTOR FAM	3	1	1	1	0	0	0	1	0	0	0	0	0	0	0	0	0	0	0	0	0	0	0	0	0	0	0	0	0	0	0	0	0	0	0	0	1	0	0	0	0	0
F4JFY4;F4JFY5;Q42592	F4JFY4;F4JFY5;Q42592	7;7;7	4;4;4	4;4;4	L-ascorbate peroxidase S, chloroplastic/mitochondrial	SAPX;APXS	tr|F4JFY4|F4JFY4_ARATH L-ascorbate peroxidase OS=Arabidopsis thaliana OX=3702 GN=SAPX PE=1 SV=1;tr|F4JFY5|F4JFY5_ARATH L-ascorbate peroxidase OS=Arabidopsis thaliana OX=3702 GN=SAPX PE=1 SV=1;sp|Q42592|APXS_ARATH L-ascorbate peroxidase S, chloroplastic/mit	3	7	4	4	0	0	0	0	0	3	0	1	0	1	1	1	1	4	0	3	0	1	1	2	0	5	0	2	0	1	1	1	3	0	0	0	0	0	2	0	0	0
F4JGB4;P58684	F4JGB4;P58684	2;1	2;1	2;1	Probable signal peptidase complex subunit 2	At4g04200	tr|F4JGB4|F4JGB4_ARATH Microsomal signal peptidase 25 kDa subunit (SPC25) OS=Arabidopsis thaliana OX=3702 GN=At4g04200 PE=1 SV=1;sp|P58684|SPCS2_ARATH Probable signal peptidase complex subunit 2 OS=Arabidopsis thaliana OX=3702 GN=At2g39960 PE=2 SV=1	2	2	2	2	0	1	1	0	1	0	0	0	0	0	0	0	0	0	0	0	0	0	0	0	0	0	0	0	0	0	0	0	0	0	1	1	0	1	0	0	0	0
F4JGF4;Q9M0V6;Q9S9P8	F4JGF4;Q9M0V6	4;4;1	4;4;1	4;4;1	Ferredoxin--NADP reductase, root isozyme 1, chloroplastic	RFNR1	tr|F4JGF4|F4JGF4_ARATH Ferredoxin--NADP reductase, chloroplastic OS=Arabidopsis thaliana OX=3702 GN=RFNR1 PE=1 SV=1;sp|Q9M0V6|FNRR1_ARATH Ferredoxin--NADP reductase, root isozyme 1, chloroplastic OS=Arabidopsis thaliana OX=3702 GN=RFNR1 PE=2 SV=2	3	4	4	4	0	0	0	0	0	0	0	0	0	0	1	0	1	3	0	1	0	0	0	0	0	3	0	1	0	1	1	1	0	0	0	0	0	0	0	0	0	0
F4JGR5	F4JGR5	3	2	2	Pyrophosphate--fructose 6-phosphate 1-phosphotransferase subunit beta 2	PFP-BETA2	sp|F4JGR5|PFPB2_ARATH Pyrophosphate--fructose 6-phosphate 1-phosphotransferase subunit beta 2 OS=Arabidopsis thaliana OX=3702 GN=PFP-BETA2 PE=3 SV=1	1	3	2	2	1	0	1	0	0	1	0	0	0	0	0	0	0	2	0	0	0	0	0	0	0	1	0	0	0	0	0	0	0	0	0	0	0	0	1	0	0	0
F4JHE9;O65272	F4JHE9;O65272	3;3	1;1	1;1	K(+) efflux antiporter 2, chloroplastic	KEA2	tr|F4JHE9|F4JHE9_ARATH K+ efflux antiporter 2 OS=Arabidopsis thaliana OX=3702 GN=KEA2 PE=1 SV=1;sp|O65272|KEA2_ARATH K(+) efflux antiporter 2, chloroplastic OS=Arabidopsis thaliana OX=3702 GN=KEA2 PE=1 SV=2	2	3	1	1	2	2	1	1	2	0	0	1	0	1	1	1	1	0	0	1	0	0	1	1	1	0	0	1	0	1	1	1	1	1	1	0	0	0	0	0	0	0
F4JHJ0;Q8L7U4	F4JHJ0;Q8L7U4	4;4	4;4	4;4		At4g02450	tr|F4JHJ0|F4JHJ0_ARATH HSP20-like chaperones superfamily protein OS=Arabidopsis thaliana OX=3702 GN=At4g02450 PE=1 SV=1;sp|Q8L7U4|P23A_ARATH Co-chaperone protein p23-1 OS=Arabidopsis thaliana OX=3702 GN=P23-1 PE=1 SV=1	2	4	4	4	2	1	1	1	1	4	0	4	0	3	2	3	2	4	0	4	0	4	2	3	2	3	1	4	1	3	3	4	3	2	1	1	1	1	4	0	4	0
F4JIF4	F4JIF4	1	1	1	Protein NETWORKED 1B	NET1B	sp|F4JIF4|NET1B_ARATH Protein NETWORKED 1B OS=Arabidopsis thaliana OX=3702 GN=NET1B PE=2 SV=1	1	1	1	1	0	0	0	0	0	0	0	0	0	0	1	0	0	0	0	0	0	0	0	1	0	0	0	0	0	0	1	0	1	0	0	0	0	0	0	0	0	0
F4JIF9;O24633	F4JIF9;O24633	4;4	4;4	2;2	Proteasome subunit beta type;Proteasome subunit beta type-2-B	PBD2	tr|F4JIF9|F4JIF9_ARATH Proteasome subunit beta OS=Arabidopsis thaliana OX=3702 GN=PBD2 PE=1 SV=1;sp|O24633|PSB2B_ARATH Proteasome subunit beta type-2-B OS=Arabidopsis thaliana OX=3702 GN=PBD2 PE=1 SV=1	2	4	4	2	4	2	3	0	4	3	0	3	0	2	2	3	2	2	0	2	0	3	1	3	2	2	0	2	0	2	2	2	3	4	2	3	0	4	3	0	3	0
F4JIM7;Q93Z16	F4JIM7;Q93Z16	14;14	14;14	14;14	Dolichyl-diphosphooligosaccharide--protein glycosyltransferase subunit 2	HAP6;RPN2	tr|F4JIM7|F4JIM7_ARATH Dolichyl-diphosphooligosaccharide--protein glycosyltransferase subunit 2 OS=Arabidopsis thaliana OX=3702 GN=HAP6 PE=1 SV=2;sp|Q93Z16|RPN2_ARATH Dolichyl-diphosphooligosaccharide--protein glycosyltransferase subunit 2 OS=Arabidopsis t	2	14	14	14	6	10	12	6	9	2	0	2	0	1	1	1	2	1	0	3	0	1	0	3	3	4	0	2	0	2	3	2	3	6	10	12	6	9	2	0	2	0
F4JKR7;F4JKR6;Q948K8;Q9SJ11;A0A1P8AXJ0	F4JKR7;F4JKR6;Q948K8;Q9SJ11	4;4;4;2;1	4;4;4;2;1	3;3;3;2;1	Ras-related protein RABG3a;Ras-related protein RABG2	RABG3A;RABG2	tr|F4JKR7|F4JKR7_ARATH RAB GTPase homolog G3A OS=Arabidopsis thaliana OX=3702 GN=RABG3A PE=1 SV=1;tr|F4JKR6|F4JKR6_ARATH RAB GTPase homolog G3A OS=Arabidopsis thaliana OX=3702 GN=RABG3A PE=1 SV=1;sp|Q948K8|RAG3A_ARATH Ras-related protein RABG3a OS=Arabidop	5	4	4	3	3	2	3	2	2	0	0	1	0	0	0	1	0	0	0	0	0	1	0	0	0	0	0	0	0	0	0	1	0	3	2	3	2	2	0	0	1	0
F4JL11	F4JL11	10	10	8	Importin subunit alpha-2	IMPA2	sp|F4JL11|IMPA2_ARATH Importin subunit alpha-2 OS=Arabidopsis thaliana OX=3702 GN=IMPA2 PE=1 SV=1	1	10	10	8	0	0	0	1	0	6	0	2	0	0	2	1	1	6	0	4	0	2	1	2	3	6	0	4	0	3	2	3	3	0	0	0	1	0	6	0	2	0
Q96318;F4JLA9;A0A1P8B543	Q96318;F4JLA9	5;5;2	5;5;2	5;5;2	12S seed storage protein CRC;12S seed storage protein CRC alpha chain;12S seed storage protein CRC beta chain	CRC;CRU3	sp|Q96318|CRU3_ARATH 12S seed storage protein CRC OS=Arabidopsis thaliana OX=3702 GN=CRC PE=1 SV=1;tr|F4JLA9|F4JLA9_ARATH Cruciferin 3 OS=Arabidopsis thaliana OX=3702 GN=CRU3 PE=1 SV=1	3	5	5	5	5	1	0	0	0	1	0	1	0	0	0	0	1	0	0	1	0	1	0	1	1	1	0	1	0	0	1	1	1	5	1	0	0	0	1	0	1	0
F4JLM5	F4JLM5	4	4	4		At4g10320	sp|F4JLM5|SYIC_ARATH Isoleucine--tRNA ligase, cytoplasmic OS=Arabidopsis thaliana OX=3702 GN=At4g10320 PE=2 SV=1	1	4	4	4	0	0	0	0	0	1	0	1	0	1	1	0	0	0	0	2	0	0	0	1	1	1	0	1	0	0	0	1	2	0	0	0	0	0	1	0	1	0
F4JLP5	F4JLP5	10	10	5	Dihydrolipoyl dehydrogenase 2, chloroplastic	LPD2	sp|F4JLP5|PLPD2_ARATH Dihydrolipoyl dehydrogenase 2, chloroplastic OS=Arabidopsis thaliana OX=3702 GN=LPD2 PE=2 SV=2	1	10	10	5	1	1	2	1	4	5	0	5	0	5	3	3	3	4	1	6	0	6	3	6	3	4	1	6	0	4	4	6	4	1	1	2	1	4	5	0	5	0
F4JLV7	F4JLV7	1	1	1		At4g22505	tr|F4JLV7|F4JLV7_ARATH Bifunctional inhibitor/lipid-transfer protein/seed storage 2S albumin superfamily protein OS=Arabidopsis thaliana OX=3702 GN=At4g22505 PE=1 SV=1	1	1	1	1	0	1	0	1	0	0	0	1	0	1	1	1	1	0	0	1	0	1	1	1	1	0	0	0	0	1	1	1	1	0	1	0	1	0	0	0	1	0
F4JM05;Q8W0Y8	F4JM05;Q8W0Y8	3;3	3;3	3;3	Photosystem II reaction center Psb28 protein;Photosystem II reaction center PSB28 protein, chloroplastic	PSB28	tr|F4JM05|F4JM05_ARATH Photosystem II reaction center Psb28 protein OS=Arabidopsis thaliana OX=3702 GN=PSB28 PE=1 SV=1;sp|Q8W0Y8|PSB28_ARATH Photosystem II reaction center PSB28 protein, chloroplastic OS=Arabidopsis thaliana OX=3702 GN=PSB28 PE=2 SV=1	2	3	3	3	1	1	0	0	0	1	0	1	0	1	1	2	1	1	0	1	0	2	1	1	1	1	0	1	0	1	0	1	1	1	1	0	0	0	1	0	1	0
F4JM26;Q9SVU4	F4JM26;Q9SVU4	2;2	2;2	2;2	Tetraspanin-20	At4g28770;TOM2AH1	tr|F4JM26|F4JM26_ARATH Tetraspanin family protein OS=Arabidopsis thaliana OX=3702 GN=At4g28770 PE=1 SV=1;sp|Q9SVU4|TET20_ARATH Tetraspanin-20 OS=Arabidopsis thaliana OX=3702 GN=TOM2AH1 PE=1 SV=1	2	2	2	2	0	1	1	1	2	0	0	0	0	0	0	0	0	0	0	0	0	0	0	0	0	0	0	0	0	0	0	0	0	0	1	1	1	2	0	0	0	0
F4JMZ7;Q8LPQ8	F4JMZ7;Q8LPQ8	2;2	2;2	2;2	Monosaccharide-sensing protein 2	TMT2;MSSP2	tr|F4JMZ7|F4JMZ7_ARATH Tonoplast monosaccharide transporter2 OS=Arabidopsis thaliana OX=3702 GN=TMT2 PE=1 SV=1;sp|Q8LPQ8|MSSP2_ARATH Monosaccharide-sensing protein 2 OS=Arabidopsis thaliana OX=3702 GN=MSSP2 PE=1 SV=2	2	2	2	2	2	0	1	0	0	0	0	0	0	0	0	0	0	0	0	0	0	0	0	0	0	0	0	0	0	0	0	0	0	2	0	1	0	0	0	0	0	0
F4JN13;Q9SAR5;F4JN17;Q29Q26	F4JN13;Q9SAR5;F4JN17	7;7;6;1	7;7;6;1	7;7;6;1	Ankyrin repeat domain-containing protein 2	AKR2	tr|F4JN13|F4JN13_ARATH Ankyrin repeat-containing protein 2 OS=Arabidopsis thaliana OX=3702 GN=AKR2 PE=1 SV=1;sp|Q9SAR5|AKR2A_ARATH Ankyrin repeat domain-containing protein 2A OS=Arabidopsis thaliana OX=3702 GN=AKR2A PE=1 SV=2;tr|F4JN17|F4JN17_ARATH Ankyrin	4	7	7	7	1	1	0	1	0	4	0	3	0	1	1	1	2	4	0	2	0	2	2	3	1	2	0	4	0	0	1	1	2	1	1	0	1	0	4	0	3	0
Q570S3;F4JPK5;Q9SUM2	Q570S3;F4JPK5;Q9SUM2	1;1;1	1;1;1	1;1;1	Small nuclear ribonucleoprotein F;Probable small nuclear ribonucleoprotein F	At2g14285;RUXF	tr|Q570S3|Q570S3_ARATH Sm protein F OS=Arabidopsis thaliana OX=3702 GN=At2g14285 PE=2 SV=1;tr|F4JPK5|F4JPK5_ARATH Sm protein F OS=Arabidopsis thaliana OX=3702 GN=RUXF PE=1 SV=1;sp|Q9SUM2|RUXF_ARATH Probable small nuclear ribonucleoprotein F OS=Arabidopsis	3	1	1	1	0	0	0	0	0	1	0	1	0	0	0	0	0	1	0	1	0	0	0	0	0	0	0	1	0	0	0	1	0	0	0	0	0	0	1	0	1	0
F4JPZ7;Q9C5C4	F4JPZ7;Q9C5C4	3;3	3;3	3;3	Acetylornithine deacetylase	At4g17830	tr|F4JPZ7|F4JPZ7_ARATH Peptidase M20/M25/M40 family protein OS=Arabidopsis thaliana OX=3702 GN=At4g17830 PE=1 SV=1;sp|Q9C5C4|ARGE_ARATH Acetylornithine deacetylase OS=Arabidopsis thaliana OX=3702 GN=At4g17830 PE=2 SV=1	2	3	3	3	0	0	0	0	0	0	0	0	0	0	0	0	0	2	0	0	0	0	0	0	0	2	0	0	0	0	0	0	0	0	0	0	0	0	0	0	0	0
F4JQ55;Q9STX5	F4JQ55;Q9STX5	21;21	20;20	19;19	Endoplasmin homolog	SHD	tr|F4JQ55|F4JQ55_ARATH Chaperone protein htpG family protein OS=Arabidopsis thaliana OX=3702 GN=SHD PE=1 SV=1;sp|Q9STX5|ENPL_ARATH Endoplasmin homolog OS=Arabidopsis thaliana OX=3702 GN=HSP90-7 PE=1 SV=1	2	21	20	19	9	8	16	16	11	9	0	12	0	7	11	9	11	11	0	10	0	10	10	12	11	9	0	9	0	11	10	12	9	8	7	15	15	10	8	0	11	0
F4JQL6	F4JQL6	1	1	1		At4g12334	tr|F4JQL6|F4JQL6_ARATH Cytochrome P450 superfamily protein OS=Arabidopsis thaliana OX=3702 GN=At4g12334 PE=4 SV=1	1	1	1	1	0	0	0	0	0	0	0	0	0	0	0	0	1	0	0	0	0	0	0	0	0	0	0	0	0	0	0	0	0	0	0	0	0	0	0	0	0	0
F4JQY4;Q9SB48	F4JQY4;Q9SB48	2;2	2;2	2;2	NADPH--cytochrome P450 reductase;NADPH--cytochrome P450 reductase 1	ATR1	tr|F4JQY4|F4JQY4_ARATH NADPH--cytochrome P450 reductase OS=Arabidopsis thaliana OX=3702 GN=ATR1 PE=1 SV=1;sp|Q9SB48|NCPR1_ARATH NADPH--cytochrome P450 reductase 1 OS=Arabidopsis thaliana OX=3702 GN=ATR1 PE=1 SV=1	2	2	2	2	0	1	2	0	1	0	0	0	0	0	0	0	0	0	0	1	0	0	0	0	0	0	0	0	0	0	0	0	0	0	1	2	0	1	0	0	0	0
F4JRE0	F4JRE0	3	3	3	Transmembrane 9 superfamily member 12	TMN12	sp|F4JRE0|TMN12_ARATH Transmembrane 9 superfamily member 12 OS=Arabidopsis thaliana OX=3702 GN=TMN12 PE=2 SV=1	1	3	3	3	0	1	2	0	2	0	0	0	0	0	0	1	0	0	0	0	0	0	0	0	0	0	0	0	0	0	0	0	0	0	1	2	0	2	0	0	0	0
F4JRT7;Q9SW21	F4JRT7;Q9SW21	2;2	2;2	2;2	Acyl carrier protein;Acyl carrier protein 4, chloroplastic	ACP4	tr|F4JRT7|F4JRT7_ARATH Acyl carrier protein 4 OS=Arabidopsis thaliana OX=3702 GN=ACP4 PE=1 SV=1;sp|Q9SW21|ACP4_ARATH Acyl carrier protein 4, chloroplastic OS=Arabidopsis thaliana OX=3702 GN=ACP4 PE=2 SV=1	2	2	2	2	1	1	2	1	1	2	2	1	0	1	1	1	1	2	2	2	0	1	1	1	2	2	2	2	1	1	1	1	1	1	1	2	1	1	2	2	1	0
F4JRY2;Q8LD27	F4JRY2;Q8LD27	6;6	6;6	6;6	Proteasome subunit beta type;Proteasome subunit beta type-6	PBA1	tr|F4JRY2|F4JRY2_ARATH Proteasome subunit beta OS=Arabidopsis thaliana OX=3702 GN=PBA1 PE=1 SV=1;sp|Q8LD27|PSB6_ARATH Proteasome subunit beta type-6 OS=Arabidopsis thaliana OX=3702 GN=PBA1 PE=1 SV=2	2	6	6	6	4	3	4	5	5	4	0	3	0	4	4	3	4	3	0	3	0	3	4	4	4	4	0	4	0	3	3	3	3	4	3	4	5	5	4	0	3	0
F4JRY9;Q8GUN1	F4JRY9;Q8GUN1	2;2	2;2	2;2		At4g31340	tr|F4JRY9|F4JRY9_ARATH Myosin heavy chain-like protein OS=Arabidopsis thaliana OX=3702 GN=At4g31340 PE=1 SV=1;tr|Q8GUN1|Q8GUN1_ARATH AT4G31340 protein OS=Arabidopsis thaliana OX=3702 GN=At4g31340 PE=1 SV=1	2	2	2	2	1	1	2	1	1	1	0	0	0	0	0	0	0	1	0	0	0	0	0	0	0	2	0	0	0	0	0	0	0	1	1	2	1	1	1	0	0	0
F4JSM3;Q8LPQ6	F4JSM3;Q8LPQ6	3;3	3;3	3;3	ABC transporter B family member 28	NAP8;ABCB28	tr|F4JSM3|F4JSM3_ARATH Non-intrinsic ABC protein 8 OS=Arabidopsis thaliana OX=3702 GN=ABCB28 PE=1 SV=1;sp|Q8LPQ6|AB28B_ARATH ABC transporter B family member 28 OS=Arabidopsis thaliana OX=3702 GN=ABCB28 PE=2 SV=1	2	3	3	3	0	1	1	0	2	0	0	0	0	1	0	0	0	1	0	0	0	0	0	1	0	1	0	0	0	0	0	1	1	0	1	1	0	2	0	0	0	0
Q8GYZ0;F4JSP1	Q8GYZ0;F4JSP1	2;2	2;2	2;2		At4g31530	tr|Q8GYZ0|Q8GYZ0_ARATH At4g31530 OS=Arabidopsis thaliana OX=3702 GN=At4g31530 PE=1 SV=1;tr|F4JSP1|F4JSP1_ARATH NAD(P)-binding Rossmann-fold superfamily protein OS=Arabidopsis thaliana OX=3702 GN=At4g31530 PE=1 SV=1	2	2	2	2	0	0	0	0	0	1	0	1	0	0	0	1	0	1	0	1	0	0	0	0	0	1	0	0	0	0	0	1	1	0	0	0	0	0	1	0	1	0
F4JT64;Q940J8	F4JT64;Q940J8	4;4	4;4	3;3	Pectin acetylesterase 7	At4g19410;PAE7	tr|F4JT64|F4JT64_ARATH Pectin acetylesterase OS=Arabidopsis thaliana OX=3702 GN=PAE7 PE=1 SV=1;sp|Q940J8|PAE7_ARATH Pectin acetylesterase 7 OS=Arabidopsis thaliana OX=3702 GN=PAE7 PE=2 SV=1	2	4	4	3	0	0	0	0	0	3	0	3	0	1	2	2	2	2	0	3	0	1	1	3	2	2	0	3	0	3	2	4	4	0	0	0	0	0	3	0	3	0
Q8S9L3;F4JTK8	Q8S9L3;F4JTK8	6;6	6;6	6;6	Aminoacylase-1	At4g38220	tr|Q8S9L3|Q8S9L3_ARATH N-acyl-L-amino-acid amidohydrolase OS=Arabidopsis thaliana OX=3702 GN=AQI PE=1 SV=1;tr|F4JTK8|F4JTK8_ARATH N-acyl-L-amino-acid amidohydrolase OS=Arabidopsis thaliana OX=3702 GN=AQI PE=1 SV=1	2	6	6	6	2	0	4	4	4	1	0	0	0	0	0	0	0	2	0	0	0	0	0	0	0	1	0	0	0	0	0	0	0	2	0	4	4	4	1	0	0	0
F4JTN0;F4JTN1	F4JTN0;F4JTN1	7;7	7;7	7;7		At4g38350	tr|F4JTN0|F4JTN0_ARATH Patched family protein OS=Arabidopsis thaliana OX=3702 GN=At4g38350 PE=1 SV=1;tr|F4JTN1|F4JTN1_ARATH Patched family protein OS=Arabidopsis thaliana OX=3702 GN=At4g38350 PE=1 SV=1	2	7	7	7	3	5	5	4	5	0	0	0	0	0	0	0	0	0	0	0	0	0	0	0	0	0	0	0	0	0	0	0	0	3	5	5	4	5	0	0	0	0
F4JTQ0;Q9SZN1	F4JTQ0;Q9SZN1	21;21	2;2	2;2	V-type proton ATPase subunit B2	At4g38510;VHA-B2	tr|F4JTQ0|F4JTQ0_ARATH Vacuolar proton pump subunit B OS=Arabidopsis thaliana OX=3702 GN=VAB2 PE=1 SV=1;sp|Q9SZN1|VATB2_ARATH V-type proton ATPase subunit B2 OS=Arabidopsis thaliana OX=3702 GN=VHA-B2 PE=1 SV=1	2	21	2	2	18	18	20	16	16	11	3	14	2	14	13	15	12	12	4	13	1	13	12	13	12	13	5	13	3	14	14	13	12	2	2	2	2	2	0	0	0	0
F4JU04;Q8H121;F4JU03;Q9FL95	F4JU04;Q8H121;F4JU03	3;3;3;1	3;3;3;1	3;3;3;1		At4g19880	tr|F4JU04|F4JU04_ARATH Glutathione S-transferase family protein OS=Arabidopsis thaliana OX=3702 GN=At4g19880 PE=1 SV=1;tr|Q8H121|Q8H121_ARATH Glutathione S-transferase family protein OS=Arabidopsis thaliana OX=3702 GN=At4g19880 PE=1 SV=1;tr|F4JU03|F4JU03_A	4	3	3	3	1	1	1	0	1	2	0	2	0	1	2	1	1	1	0	1	0	2	2	2	2	2	0	2	0	2	2	1	1	1	1	1	0	1	2	0	2	0
F4JVN6	F4JVN6	29	29	29	Tripeptidyl-peptidase 2	TPP2	sp|F4JVN6|TPPII_ARATH Tripeptidyl-peptidase 2 OS=Arabidopsis thaliana OX=3702 GN=TPP2 PE=1 SV=1	1	29	29	29	21	8	23	21	24	10	0	7	0	1	3	2	6	9	0	8	0	2	2	2	3	9	0	5	0	5	6	6	4	21	8	23	21	24	10	0	7	0
F4JWF7;F4JWF6;Q9LFN6;Q56XG6;F4JWF3	F4JWF7;F4JWF6;Q9LFN6;Q56XG6;F4JWF3	12;12;12;12;10	12;12;12;12;10	12;12;12;12;10	DEAD-box ATP-dependent RNA helicase 56;DEAD-box ATP-dependent RNA helicase 15	At5g11200;RH56;RH15;At5g11170	tr|F4JWF7|F4JWF7_ARATH DEAD/DEAH box RNA helicase family protein OS=Arabidopsis thaliana OX=3702 GN=UAP56b PE=4 SV=1;tr|F4JWF6|F4JWF6_ARATH DEAD/DEAH box RNA helicase family protein OS=Arabidopsis thaliana OX=3702 GN=UAP56b PE=4 SV=1;sp|Q9LFN6|RH56_ARATH D	5	12	12	12	0	0	0	0	0	6	0	6	0	4	5	5	7	4	1	5	0	6	6	6	5	9	0	6	0	6	6	7	5	0	0	0	0	0	6	0	6	0
F4JXD5;Q9ZSK4;Q39251	F4JXD5;Q9ZSK4	4;4;1	4;4;1	3;3;0	Actin-depolymerizing factor 3	ADF3	tr|F4JXD5|F4JXD5_ARATH Actin depolymerizing factor 3 OS=Arabidopsis thaliana OX=3702 GN=ADF3 PE=1 SV=1;sp|Q9ZSK4|ADF3_ARATH Actin-depolymerizing factor 3 OS=Arabidopsis thaliana OX=3702 GN=ADF3 PE=1 SV=1	3	4	4	3	3	3	3	3	1	3	1	3	1	2	3	2	3	3	0	3	0	3	3	3	3	3	1	3	0	3	4	4	3	3	3	3	3	1	3	1	3	1
F4JXW9	F4JXW9	11	11	11		At5g11560	tr|F4JXW9|F4JXW9_ARATH ER membrane protein complex subunit 1 OS=Arabidopsis thaliana OX=3702 GN=At5g11560 PE=1 SV=1	1	11	11	11	4	6	10	2	3	2	0	1	0	0	0	0	0	2	0	0	0	0	0	1	0	2	0	2	0	2	1	2	1	4	6	10	2	3	2	0	1	0
F4JY76	F4JY76	4	4	4	Eukaryotic translation initiation factor 3 subunit L		tr|F4JY76|F4JY76_ARATH Eukaryotic translation initiation factor 3 subunit L OS=Arabidopsis thaliana OX=3702 GN=At5g25754 PE=1 SV=1	1	4	4	4	1	1	0	1	3	0	0	1	0	0	2	1	1	1	0	1	0	2	0	1	2	1	0	1	0	0	1	2	2	1	1	0	1	3	0	0	1	0
F4JYB8;Q9FYQ8	F4JYB8;Q9FYQ8	5;5	5;5	5;5	Transmembrane 9 superfamily member 11	At5g35160;TMN11	tr|F4JYB8|F4JYB8_ARATH Transmembrane 9 superfamily member OS=Arabidopsis thaliana OX=3702 GN=At5g35160 PE=1 SV=1;sp|Q9FYQ8|TMN11_ARATH Transmembrane 9 superfamily member 11 OS=Arabidopsis thaliana OX=3702 GN=TMN11 PE=2 SV=1	2	5	5	5	0	1	2	0	4	0	0	0	0	0	0	0	0	0	0	0	0	0	0	0	0	0	0	0	0	0	0	0	0	0	1	2	0	4	0	0	0	0
F4JZ17;Q39129	F4JZ17;Q39129	2;2	2;2	2;2	Thiosulfate sulfurtransferase 16, chloroplastic	STR16	tr|F4JZ17|F4JZ17_ARATH Sulfurtransferase protein 16 OS=Arabidopsis thaliana OX=3702 GN=STR16 PE=1 SV=1;sp|Q39129|STR16_ARATH Thiosulfate sulfurtransferase 16, chloroplastic OS=Arabidopsis thaliana OX=3702 GN=STR16 PE=1 SV=2	2	2	2	2	0	0	0	0	0	0	0	1	0	1	1	1	1	0	1	0	0	0	1	1	1	0	0	1	0	1	1	1	1	0	0	0	0	0	0	0	1	0
Q94BR2;F4JZM6;A0A1P8B9Q2	Q94BR2;F4JZM6;A0A1P8B9Q2	2;2;1	2;2;1	2;2;1		AILP1	tr|Q94BR2|Q94BR2_ARATH Aluminum induced protein with YGL and LRDR motifs OS=Arabidopsis thaliana OX=3702 GN=AILP1 PE=1 SV=1;tr|F4JZM6|F4JZM6_ARATH Aluminum induced protein with YGL and LRDR motifs OS=Arabidopsis thaliana OX=3702 GN=AILP1 PE=1 SV=1;tr|A0A1P	3	2	2	2	0	0	0	0	0	0	0	0	0	0	0	0	0	0	0	1	0	0	0	0	1	1	0	0	0	0	0	1	0	0	0	0	0	0	0	0	0	0
F4JZY1	F4JZY1	15	15	15		CIP1	sp|F4JZY1|CIP1_ARATH COP1-interactive protein 1 OS=Arabidopsis thaliana OX=3702 GN=CIP1 PE=1 SV=1	1	15	15	15	5	2	5	10	13	2	0	0	0	1	0	1	0	0	0	1	0	0	0	0	0	0	0	0	0	0	0	0	0	5	2	5	10	13	2	0	0	0
F4K015;P42697	F4K015;P42697	8;8	8;8	8;8	Dynamin-related protein 1A	DL1;DRP1A	tr|F4K015|F4K015_ARATH Dynamin-like protein OS=Arabidopsis thaliana OX=3702 GN=DL1 PE=1 SV=1;sp|P42697|DRP1A_ARATH Dynamin-related protein 1A OS=Arabidopsis thaliana OX=3702 GN=DRP1A PE=1 SV=3	2	8	8	8	1	0	3	2	3	2	0	3	0	1	1	2	1	2	0	3	0	1	1	2	2	3	0	3	0	3	1	3	3	1	0	3	2	3	2	0	3	0
F4K0E8;B3H725	F4K0E8;B3H725	16;15	16;15	16;15	4-hydroxy-3-methylbut-2-en-1-yl diphosphate synthase (ferredoxin), chloroplastic	ISPG;HDS	sp|F4K0E8|ISPG_ARATH 4-hydroxy-3-methylbut-2-en-1-yl diphosphate synthase (ferredoxin), chloroplastic OS=Arabidopsis thaliana OX=3702 GN=ISPG PE=1 SV=1;tr|B3H725|B3H725_ARATH 4-hydroxy-3-methylbut-2-enyl diphosphate synthase OS=Arabidopsis thaliana OX=3702	2	16	16	16	0	1	2	0	0	9	0	8	0	4	5	6	7	10	0	11	0	4	5	5	8	10	0	7	0	4	5	5	6	0	1	2	0	0	9	0	8	0
F4K0T6;F4K0T7;Q9FFK3	F4K0T6;F4K0T7;Q9FFK3	1;1;1	1;1;1	1;1;1	Probable zinc metalloprotease EGY2, chloroplastic	EGY2	tr|F4K0T6|F4K0T6_ARATH Ethylene-dependent gravitropism-deficient and yellow-green-like 2 OS=Arabidopsis thaliana OX=3702 GN=EGY2 PE=1 SV=1;tr|F4K0T7|F4K0T7_ARATH Ethylene-dependent gravitropism-deficient and yellow-green-like 2 OS=Arabidopsis thaliana OX=3	3	1	1	1	0	0	0	0	0	1	0	0	0	0	0	0	0	0	0	0	0	0	0	0	0	0	0	0	0	0	0	0	0	0	0	0	0	0	1	0	0	0
F4K0U3;O24412;F4J683;Q9C774	F4K0U3;O24412;F4J683;Q9C774	3;3;2;2	3;3;2;2	3;3;2;2	26S proteasome non-ATPase regulatory subunit 7 homolog A;26S proteasome non-ATPase regulatory subunit 7 homolog B	RPN8A;MEE34;RPN8B	tr|F4K0U3|F4K0U3_ARATH RP non-ATPase subunit 8A OS=Arabidopsis thaliana OX=3702 GN=RPN8A PE=1 SV=1;sp|O24412|PSD7A_ARATH 26S proteasome non-ATPase regulatory subunit 7 homolog A OS=Arabidopsis thaliana OX=3702 GN=RPN8A PE=1 SV=1;tr|F4J683|F4J683_ARATH Mov3	4	3	3	3	0	0	2	0	2	1	0	3	0	2	2	2	2	1	0	2	0	1	2	1	2	1	0	3	0	2	2	2	3	0	0	2	0	2	1	0	3	0
F4K180;Q8L7S8	F4K180;Q8L7S8	10;10	10;10	10;10	DEAD-box ATP-dependent RNA helicase 3, chloroplastic	emb1138;RH3	tr|F4K180|F4K180_ARATH RNA helicase OS=Arabidopsis thaliana OX=3702 GN=emb1138 PE=1 SV=1;sp|Q8L7S8|RH3_ARATH DEAD-box ATP-dependent RNA helicase 3, chloroplastic OS=Arabidopsis thaliana OX=3702 GN=RH3 PE=1 SV=2	2	10	10	10	0	0	1	0	0	4	0	5	0	0	1	3	6	2	0	6	0	2	2	2	3	2	0	4	0	3	4	4	5	0	0	1	0	0	4	0	5	0
F4K2Y3	F4K2Y3	2	2	2		At5g36210	tr|F4K2Y3|F4K2Y3_ARATH Alpha/beta-Hydrolases superfamily protein OS=Arabidopsis thaliana OX=3702 GN=MAB16.20 PE=1 SV=1	1	2	2	2	0	0	0	0	0	2	0	0	0	0	0	0	0	1	0	1	0	0	0	0	0	1	0	0	0	0	0	0	0	0	0	0	0	0	2	0	0	0
F4K3E4;Q9FLP0	F4K3E4;Q9FLP0	1;1	1;1	1;1	65-kDa microtubule-associated protein 1	MAP65-1	tr|F4K3E4|F4K3E4_ARATH Microtubule-associated proteins 65-1 OS=Arabidopsis thaliana OX=3702 GN=MAP65-1 PE=1 SV=1;sp|Q9FLP0|MA651_ARATH 65-kDa microtubule-associated protein 1 OS=Arabidopsis thaliana OX=3702 GN=MAP65-1 PE=1 SV=1	2	1	1	1	0	0	0	0	0	1	0	0	0	0	0	0	0	0	0	0	0	0	0	0	0	0	0	1	0	0	0	0	0	0	0	0	0	0	1	0	0	0
Q94AF6;F4K455;F4K456;Q9SU26;Q8LCC7;F4JRD3	Q94AF6;F4K455;F4K456;Q9SU26;Q8LCC7;F4JRD3	2;2;1;1;1;1	2;2;1;1;1;1	2;2;1;1;1;1		At5g20160;At4g12600;At4g22380	tr|Q94AF6|Q94AF6_ARATH Ribonucloprotein OS=Arabidopsis thaliana OX=3702 GN=At5g20160 PE=2 SV=1;tr|F4K455|F4K455_ARATH Ribonucloprotein OS=Arabidopsis thaliana OX=3702 GN=At5g20160 PE=3 SV=1;tr|F4K456|F4K456_ARATH Ribonucloprotein OS=Arabidopsis thaliana OX	6	2	2	2	0	0	0	0	0	1	1	1	0	0	0	0	0	1	1	2	0	0	0	1	0	1	1	2	1	0	0	0	0	0	0	0	0	0	1	1	1	0
F4K4D5;Q9C5Z1;Q8GUM1	F4K4D5;Q9C5Z1;Q8GUM1	10;10;8	10;10;8	10;10;8	Eukaryotic translation initiation factor 3 subunit B	TIF3B1;EIF3B-2	tr|F4K4D5|F4K4D5_ARATH Eukaryotic translation initiation factor 3 subunit B OS=Arabidopsis thaliana OX=3702 GN=TIF3B1 PE=1 SV=1;sp|Q9C5Z1|EIF3B_ARATH Eukaryotic translation initiation factor 3 subunit B OS=Arabidopsis thaliana OX=3702 GN=TIF3B1 PE=1 SV=1;t	3	10	10	10	0	0	1	0	4	3	1	4	0	1	1	1	2	3	0	3	0	1	1	0	3	4	1	3	1	0	3	3	3	0	0	1	0	4	3	1	4	0
F4K4Q9;Q9FH27	F4K4Q9;Q9FH27	1;1	1;1	1;1	Probable 3-ketoacyl-CoA synthase 20	KCS21;KCS20	tr|F4K4Q9|F4K4Q9_ARATH 3-ketoacyl-CoA synthase 21 OS=Arabidopsis thaliana OX=3702 GN=KCS21 PE=4 SV=1;sp|Q9FH27|KCS21_ARATH Probable 3-ketoacyl-CoA synthase 21 OS=Arabidopsis thaliana OX=3702 GN=KCS21 PE=2 SV=1	2	1	1	1	1	0	0	0	0	0	0	0	0	0	0	0	0	0	0	0	0	0	0	0	0	0	0	0	0	0	0	0	0	1	0	0	0	0	0	0	0	0
F4K5B9	F4K5B9	9	9	9		At5g07030	tr|F4K5B9|F4K5B9_ARATH Eukaryotic aspartyl protease family protein OS=Arabidopsis thaliana OX=3702 GN=MOJ9.20 PE=1 SV=1	1	9	9	9	0	0	0	0	0	4	0	5	0	4	4	5	4	7	0	5	0	4	3	6	5	5	0	4	0	5	4	5	4	0	0	0	0	0	4	0	5	0
F4K5C7;Q93VH9;P49204;Q8VYK6;F4IMI7	F4K5C7;Q93VH9;P49204;Q8VYK6;F4IMI7	14;14;14;13;10	14;14;14;13;10	14;14;14;13;10	40S ribosomal protein S4;40S ribosomal protein S4-1;40S ribosomal protein S4-2;40S ribosomal protein S4-3	At5g07090;RPS4A;RPS4B;RPS4D;At2g17360	tr|F4K5C7|F4K5C7_ARATH 40S ribosomal protein S4 OS=Arabidopsis thaliana OX=3702 GN=At5g07090 PE=3 SV=1;sp|Q93VH9|RS41_ARATH 40S ribosomal protein S4-1 OS=Arabidopsis thaliana OX=3702 GN=RPS4A PE=2 SV=1;sp|P49204|RS42_ARATH 40S ribosomal protein S4-2 OS=Ara	5	14	14	14	6	6	10	8	7	7	0	7	0	7	7	7	7	8	1	7	0	7	7	7	7	9	2	8	0	7	7	7	7	6	6	10	8	7	7	0	7	0
F4K670;Q949W8	F4K670;Q949W8	1;1	1;1	1;1		XK-2	tr|F4K670|F4K670_ARATH Xylulose kinase OS=Arabidopsis thaliana OX=3702 GN=XK-2 PE=1 SV=1;sp|Q949W8|XK2_ARATH Xylulose kinase 2 OS=Arabidopsis thaliana OX=3702 GN=XK2 PE=1 SV=1	2	1	1	1	0	0	0	0	0	1	0	0	0	0	0	0	0	1	0	0	0	0	0	0	0	1	0	0	0	0	0	0	0	0	0	0	0	0	1	0	0	0
F4K7E0;Q9FND0_ARATHGb	F4K7E0;Q9FND0_ARATHGb	2;2	2;2	2;2		At5g43960	tr|F4K7E0|F4K7E0_ARATH Nuclear transport factor 2 (NTF2) family protein with RNA binding (RRM-RBD-RNP motifs) domain-containing protein OS=Arabidopsis thaliana OX=3702 GN=MRH10.6 PE=1 SV=1;tr|Q9FND0|Q9FND0_ARATH Gb|AAD20086.1 OS=Arabidopsis thaliana OX=370	2	2	2	2	0	0	0	0	0	1	0	0	0	0	1	0	0	1	0	0	0	0	0	0	1	1	0	0	0	0	0	0	0	0	0	0	0	0	1	0	0	0
F4K8S2;P15455	F4K8S2;P15455	2;2	2;2	2;2	12S seed storage protein CRA1;12S seed storage protein CRA1 alpha chain;12S seed storage protein CRA1 beta chain	CRA1	tr|F4K8S2|F4K8S2_ARATH RmlC-like cupins superfamily protein OS=Arabidopsis thaliana OX=3702 GN=CRA1 PE=1 SV=1;sp|P15455|CRU1_ARATH 12S seed storage protein CRA1 OS=Arabidopsis thaliana OX=3702 GN=CRA1 PE=1 SV=2	2	2	2	2	1	0	0	0	0	1	0	1	0	0	0	0	1	0	0	1	0	0	0	1	0	0	0	1	0	0	0	0	1	1	0	0	0	0	1	0	1	0
Q8VZU2;F4K9K2;F4K9K4	Q8VZU2;F4K9K2;F4K9K4	3;3;2	3;3;2	3;3;2	Syntaxin-132	SYP132	sp|Q8VZU2|SY132_ARATH Syntaxin-132 OS=Arabidopsis thaliana OX=3702 GN=SYP132 PE=1 SV=1;tr|F4K9K2|F4K9K2_ARATH Syntaxin of plants 132 OS=Arabidopsis thaliana OX=3702 GN=SYP132 PE=1 SV=1;tr|F4K9K4|F4K9K4_ARATH Syntaxin of plants 132 OS=Arabidopsis thaliana O	3	3	3	3	1	1	3	1	1	0	0	0	0	0	0	0	0	0	0	0	0	0	0	0	0	0	0	0	0	0	0	0	0	1	1	3	1	1	0	0	0	0
F4KAQ8;Q9FMV1;Q9SMN1	F4KAQ8;Q9FMV1;Q9SMN1	6;6;5	6;6;5	6;6;5	Gamma carbonic anhydrase-like 1, mitochondrial;Gamma carbonic anhydrase-like 2, mitochondrial	GAMMA CAL1;GAMMACAL1;GAMMACAL2	tr|F4KAQ8|F4KAQ8_ARATH Gamma carbonic anhydrase like 1 OS=Arabidopsis thaliana OX=3702 GN=GAMMA CAL1 PE=1 SV=1;sp|Q9FMV1|GCAL1_ARATH Gamma carbonic anhydrase-like 1, mitochondrial OS=Arabidopsis thaliana OX=3702 GN=GAMMACAL1 PE=1 SV=1;sp|Q9SMN1|GCAL2_ARATH	3	6	6	6	0	5	3	1	0	2	0	1	0	1	1	1	1	2	0	1	0	1	1	1	1	1	0	1	0	1	1	1	1	0	5	3	1	0	2	0	1	0
F4KDU5;P49691	F4KDU5;P49691	16;16	6;6	6;6	60S ribosomal protein L4-2	At5g02870;RPL4D	tr|F4KDU5|F4KDU5_ARATH Ribosomal protein L4/L1 family OS=Arabidopsis thaliana OX=3702 GN=At5g02870 PE=1 SV=1;sp|P49691|RL4B_ARATH 60S ribosomal protein L4-2 OS=Arabidopsis thaliana OX=3702 GN=RPL4D PE=1 SV=2	2	16	6	6	11	13	13	12	13	9	1	8	1	6	5	6	10	8	1	9	1	7	7	9	9	8	1	9	1	10	8	9	9	5	6	6	6	6	3	0	2	0
F4KDZ4;Q9ZP05;A0A1P8BBQ0;A8MRP1;B3H560	F4KDZ4;Q9ZP05;A0A1P8BBQ0;A8MRP1;B3H560	13;13;12;11;11	13;13;12;11;11	12;12;11;10;10	Malate dehydrogenase;Malate dehydrogenase, glyoxysomal	PMDH2	tr|F4KDZ4|F4KDZ4_ARATH Malate dehydrogenase OS=Arabidopsis thaliana OX=3702 GN=PMDH2 PE=1 SV=1;sp|Q9ZP05|MDHX2_ARATH Malate dehydrogenase 2, peroxisomal OS=Arabidopsis thaliana OX=3702 GN=PMDH2 PE=1 SV=1;tr|A0A1P8BBQ0|A0A1P8BBQ0_ARATH Malate dehydrogenase	5	13	13	12	6	5	6	3	4	9	3	7	1	6	7	8	7	9	4	9	1	8	7	7	8	8	3	8	1	7	7	8	8	6	5	6	3	4	9	3	7	1
F4KE21;Q42533;Q9LLC1	F4KE21;Q42533	4;4;1	4;4;1	4;4;1	Biotin carboxyl carrier protein of acetyl-CoA carboxylase 1, chloroplastic	CAC1;BCCP1	tr|F4KE21|F4KE21_ARATH Biotin carboxyl carrier protein of acetyl-CoA carboxylase OS=Arabidopsis thaliana OX=3702 GN=CAC1 PE=1 SV=1;sp|Q42533|BCCP1_ARATH Biotin carboxyl carrier protein of acetyl-CoA carboxylase 1, chloroplastic OS=Arabidopsis thaliana OX=3	3	4	4	4	2	0	0	1	0	1	1	3	0	1	2	1	1	2	1	2	0	1	1	1	2	1	1	2	0	1	1	1	1	2	0	0	1	0	1	1	3	0
F4KEX3;Q8H1E2	F4KEX3;Q8H1E2	8;8	8;8	8;8	Malate dehydrogenase	At5g58330	tr|F4KEX3|F4KEX3_ARATH Malate dehydrogenase OS=Arabidopsis thaliana OX=3702 GN=MCK7.20 PE=1 SV=1;sp|Q8H1E2|MDHNP_ARATH Malate dehydrogenase [NADP], chloroplastic OS=Arabidopsis thaliana OX=3702 GN=At5g58330 PE=2 SV=1	2	8	8	8	1	2	1	1	1	6	1	6	0	4	6	6	6	6	2	6	0	5	6	6	7	6	1	6	1	6	6	6	6	1	2	1	1	1	6	1	6	0
F4KFD7;Q9FIB6;B3H6B0;A0A1P8BHB1;F4KF39;Q8VWK0	F4KFD7;Q9FIB6;B3H6B0;A0A1P8BHB1;F4KF39;Q8VWK0	10;10;8;6;6;6	10;10;8;6;6;6	10;10;8;6;6;6	26S proteasome non-ATPase regulatory subunit 12 homolog A;26S proteasome non-ATPase regulatory subunit 12 homolog B	EMB2107;RPN5A;RPN5B	tr|F4KFD7|F4KFD7_ARATH 26S proteasome regulatory subunit, putative (RPN5) OS=Arabidopsis thaliana OX=3702 GN=EMB2107 PE=1 SV=1;sp|Q9FIB6|PS12A_ARATH 26S proteasome non-ATPase regulatory subunit 12 homolog A OS=Arabidopsis thaliana OX=3702 GN=RPN5A PE=1 SV=	6	10	10	10	6	3	9	2	6	2	0	2	0	2	1	3	1	2	1	2	0	2	2	1	2	2	1	4	0	2	2	3	2	6	3	9	2	6	2	0	2	0
F4KHD5	F4KHD5	20	20	20		At5g40450	tr|F4KHD5|F4KHD5_ARATH A-kinase anchor-like protein OS=Arabidopsis thaliana OX=3702 GN=MPO12.160 PE=1 SV=1	1	20	20	20	8	2	6	16	3	2	0	0	0	0	0	0	0	1	0	0	0	0	0	0	0	0	0	0	0	0	0	0	0	8	2	6	16	3	2	0	0	0
F4KHF4;P52410	F4KHF4;P52410	8;8	8;8	8;8	3-oxoacyl-[acyl-carrier-protein] synthase I, chloroplastic	KAS I;KAS1	tr|F4KHF4|F4KHF4_ARATH Beta-ketoacyl-[acyl-carrier-protein] synthase I OS=Arabidopsis thaliana OX=3702 GN=KASI PE=1 SV=1;sp|P52410|KASC1_ARATH 3-oxoacyl-[acyl-carrier-protein] synthase I, chloroplastic OS=Arabidopsis thaliana OX=3702 GN=KAS1 PE=1 SV=2	2	8	8	8	2	2	2	2	1	2	1	5	0	4	4	4	3	4	1	4	0	4	4	5	4	2	1	4	0	4	4	3	5	2	2	2	2	1	2	1	5	0
F4KHS2;F4KHS1;Q8L7D2	F4KHS2;F4KHS1;Q8L7D2	3;3;3	3;3;3	3;3;3		SBT4.12	tr|F4KHS2|F4KHS2_ARATH Subtilase 4.12 OS=Arabidopsis thaliana OX=3702 GN=SBT4.12 PE=1 SV=1;tr|F4KHS1|F4KHS1_ARATH Subtilase 4.12 OS=Arabidopsis thaliana OX=3702 GN=SBT4.12 PE=1 SV=1;sp|Q8L7D2|SBT4C_ARATH Subtilisin-like protease SBT4.12 OS=Arabidopsis thal	3	3	3	3	0	0	0	0	0	1	0	2	0	0	1	1	1	0	0	2	0	2	1	1	1	0	0	2	0	0	1	0	1	0	0	0	0	0	1	0	2	0
F4KIB2	F4KIB2	6	2	2	Transmembrane 9 superfamily member 8	TMN8	sp|F4KIB2|TMN8_ARATH Transmembrane 9 superfamily member 8 OS=Arabidopsis thaliana OX=3702 GN=TMN8 PE=2 SV=1	1	6	2	2	2	4	5	2	5	2	0	1	0	0	0	0	1	1	0	1	0	0	0	1	2	1	0	1	0	1	1	2	2	0	1	1	0	2	1	0	0	0
F4KIM7;Q9C5N2	F4KIM7;Q9C5N2	9;9	9;9	5;5	Transmembrane 9 superfamily member 9	At5g25100;TMN9	tr|F4KIM7|F4KIM7_ARATH Transmembrane 9 superfamily member OS=Arabidopsis thaliana OX=3702 GN=At5g25100 PE=1 SV=1;sp|Q9C5N2|TMN9_ARATH Transmembrane 9 superfamily member 9 OS=Arabidopsis thaliana OX=3702 GN=TMN9 PE=2 SV=1	2	9	9	5	2	5	7	3	8	2	0	1	0	0	0	0	1	1	0	2	0	0	0	1	2	0	0	1	0	1	1	2	2	2	5	7	3	8	2	0	1	0
G1C2R4;P93303	G1C2R4;P93303	4;4	4;4	4;4	ATP synthase protein YMF19	atp8;YMF19	tr|G1C2R4|G1C2R4_ARATH Mitochondrial protein YMF19 OS=Arabidopsis thaliana OX=3702 GN=atp8 PE=1 SV=1;sp|P93303|YMF19_ARATH ATP synthase protein YMF19 OS=Arabidopsis thaliana OX=3702 GN=YMF19 PE=1 SV=1	2	4	4	4	3	4	3	2	0	2	0	0	0	2	2	2	1	2	0	2	0	2	1	2	0	2	0	2	0	1	1	1	2	3	4	3	2	0	2	0	0	0
O03042;P93292;F4INE2	O03042	39;4;2	39;4;2	39;4;2	Ribulose bisphosphate carboxylase large chain	rbcL	sp|O03042|RBL_ARATH Ribulose bisphosphate carboxylase large chain OS=Arabidopsis thaliana OX=3702 GN=rbcL PE=1 SV=1	3	39	39	39	32	23	28	26	25	28	16	29	15	27	25	28	29	32	17	31	17	26	26	30	30	30	16	30	16	27	30	28	30	32	23	28	26	25	28	16	29	15
O04090	O04090	1	1	1	Ferredoxin-1, chloroplastic	FD1	sp|O04090|FER1_ARATH Ferredoxin-1, chloroplastic OS=Arabidopsis thaliana OX=3702 GN=FD1 PE=1 SV=1	1	1	1	1	1	1	1	0	0	1	1	1	1	0	0	0	0	1	1	1	1	0	1	0	0	1	1	1	0	0	0	0	0	1	1	1	0	0	1	1	1	1
O04151;F4I529	O04151;F4I529	14;13	14;13	9;8	Calreticulin-1	CRT1;CRT1a	sp|O04151|CALR1_ARATH Calreticulin-1 OS=Arabidopsis thaliana OX=3702 GN=CRT1 PE=1 SV=1;tr|F4I529|F4I529_ARATH Calreticulin OS=Arabidopsis thaliana OX=3702 GN=CRT1a PE=1 SV=1	2	14	14	9	10	2	9	6	7	5	1	3	0	4	2	2	2	6	1	3	1	2	2	3	2	6	1	3	1	3	3	3	3	10	2	9	6	7	5	1	3	0
O04202	O04202	4	4	4	Eukaryotic translation initiation factor 3 subunit F	TIF3F1	sp|O04202|EIF3F_ARATH Eukaryotic translation initiation factor 3 subunit F OS=Arabidopsis thaliana OX=3702 GN=TIF3F1 PE=1 SV=1	1	4	4	4	0	0	0	0	0	2	0	1	0	1	1	2	1	3	0	1	0	2	2	2	2	4	0	1	0	1	1	1	2	0	0	0	0	0	2	0	1	0
O04209	O04209	2	2	2	Clathrin light chain 2	CLC2	sp|O04209|CLC2_ARATH Clathrin light chain 2 OS=Arabidopsis thaliana OX=3702 GN=CLC2 PE=1 SV=1	1	2	2	2	1	0	1	1	1	2	0	1	0	0	0	1	0	1	0	1	0	1	0	1	1	1	0	1	0	0	1	1	1	1	0	1	1	1	2	0	1	0
O04265	O04265	1	1	1		T22D6_100	tr|O04265|O04265_ARATH AT5g08160 OS=Arabidopsis thaliana OX=3702 GN=T22D6_100 PE=1 SV=1	1	1	1	1	1	0	1	0	0	0	0	0	0	0	0	0	0	0	0	0	0	0	0	0	0	0	0	0	0	0	0	0	0	1	0	1	0	0	0	0	0	0
O04310	O04310	21	21	21	Jacalin-related lectin 34	JAL34	sp|O04310|JAL34_ARATH Jacalin-related lectin 34 OS=Arabidopsis thaliana OX=3702 GN=JAL34 PE=1 SV=1	1	21	21	21	8	6	7	5	6	17	3	16	2	15	15	14	16	17	2	16	2	15	16	15	15	17	4	15	2	14	14	15	17	8	6	7	5	6	17	3	16	2
O04311;A0A1I9LLA7;O04312	O04311	14;1;1	14;1;1	13;0;0	Jacalin-related lectin 33	JAL33	sp|O04311|JAL33_ARATH Jacalin-related lectin 33 OS=Arabidopsis thaliana OX=3702 GN=JAL33 PE=1 SV=1	3	14	14	13	3	2	2	5	3	10	2	9	1	5	6	9	5	11	1	8	1	7	7	8	5	11	1	7	1	8	6	6	7	3	2	2	5	3	10	2	9	1
O04314;O04313	O04314	18;5	18;5	18;5	PYK10-binding protein 1	PBP1	sp|O04314|JAL30_ARATH PYK10-binding protein 1 OS=Arabidopsis thaliana OX=3702 GN=PBP1 PE=1 SV=1	2	18	18	18	10	6	10	7	5	15	5	12	4	10	8	11	11	16	6	12	2	12	9	13	11	14	6	14	4	10	10	12	14	10	6	10	7	5	15	5	12	4
O04316	O04316	16	1	1	Nitrile-specifier protein 4	NSP4	sp|O04316|JAL29_ARATH Nitrile-specifier protein 4 OS=Arabidopsis thaliana OX=3702 GN=NSP4 PE=2 SV=1	1	16	1	1	7	4	7	9	6	12	2	10	0	11	9	11	13	11	1	12	0	9	10	11	11	10	2	12	1	10	11	11	10	0	0	0	1	0	1	0	1	0
O04331;Q9LK25;Q9LY99	O04331;Q9LK25	8;5;1	8;5;1	8;5;1	Prohibitin-3, mitochondrial;Prohibitin-4, mitochondrial	PHB3;PHB4	sp|O04331|PHB3_ARATH Prohibitin-3, mitochondrial OS=Arabidopsis thaliana OX=3702 GN=PHB3 PE=1 SV=1;sp|Q9LK25|PHB4_ARATH Prohibitin-4, mitochondrial OS=Arabidopsis thaliana OX=3702 GN=PHB4 PE=1 SV=1	3	8	8	8	2	5	3	2	2	4	0	5	0	5	3	4	4	4	1	4	0	5	3	5	4	4	0	4	0	5	5	6	6	2	5	3	2	2	4	0	5	0
O04350	O04350	1	1	1	Tubulin-folding cofactor A	TFCA	sp|O04350|TBCA_ARATH Tubulin-folding cofactor A OS=Arabidopsis thaliana OX=3702 GN=TFCA PE=1 SV=2	1	1	1	1	0	0	0	0	1	1	0	1	0	0	0	1	1	0	0	1	0	0	0	1	0	0	0	1	0	0	0	1	1	0	0	0	0	1	1	0	1	0
O04379	O04379	1	1	1	Protein argonaute 1	AGO1	sp|O04379|AGO1_ARATH Protein argonaute 1 OS=Arabidopsis thaliana OX=3702 GN=AGO1 PE=1 SV=1	1	1	1	1	0	0	0	0	0	0	0	0	0	0	0	0	0	1	0	0	0	0	0	0	0	1	0	0	0	0	0	0	0	0	0	0	0	0	0	0	0	0
O04487;C0Z2L8	O04487;C0Z2L8	9;5	4;3	4;3	Probable elongation factor 1-gamma 1	At1g09640	sp|O04487|EF1G1_ARATH Probable elongation factor 1-gamma 1 OS=Arabidopsis thaliana OX=3702 GN=At1g09640 PE=1 SV=1;tr|C0Z2L8|C0Z2L8_ARATH AT1G09640 protein OS=Arabidopsis thaliana OX=3702 GN=At1g09640 PE=1 SV=1	2	9	4	4	5	3	4	1	2	5	0	6	0	4	5	7	6	6	0	5	0	5	6	5	7	8	0	6	0	4	5	5	6	2	1	2	0	1	1	0	2	0
O04496	O04496	8	8	8		F21M12.13	sp|O04496|AED3_ARATH Aspartyl protease AED3 OS=Arabidopsis thaliana OX=3702 GN=AED3 PE=1 SV=1	1	8	8	8	1	0	0	1	0	4	0	4	0	1	1	2	2	2	0	3	0	2	2	3	1	5	0	3	0	2	2	1	2	1	0	0	1	0	4	0	4	0
O04499	O04499	18	18	13	2,3-bisphosphoglycerate-independent phosphoglycerate mutase 1	PGM1	sp|O04499|PMG1_ARATH 2,3-bisphosphoglycerate-independent phosphoglycerate mutase 1 OS=Arabidopsis thaliana OX=3702 GN=PGM1 PE=1 SV=3	1	18	18	13	4	1	4	2	2	11	1	9	0	8	6	7	9	9	1	11	0	7	9	7	6	12	2	10	0	9	6	8	6	4	1	4	2	2	11	1	9	0
O04603	O04603	10	10	10	50S ribosomal protein L5, chloroplastic	RPL5	sp|O04603|RK5_ARATH 50S ribosomal protein L5, chloroplastic OS=Arabidopsis thaliana OX=3702 GN=RPL5 PE=2 SV=1	1	10	10	10	5	2	4	4	3	6	0	7	0	7	8	7	8	6	0	8	0	8	7	8	8	7	0	6	0	7	7	7	7	5	2	4	4	3	6	0	7	0
O04616;B3H429	O04616	4;1	4;1	4;1	Protein CURVATURE THYLAKOID 1A, chloroplastic	CURT1A	sp|O04616|CUT1A_ARATH Protein CURVATURE THYLAKOID 1A, chloroplastic OS=Arabidopsis thaliana OX=3702 GN=CURT1A PE=1 SV=1	2	4	4	4	0	1	0	0	0	4	0	3	0	2	2	3	2	3	0	3	0	3	2	2	2	4	0	3	0	2	2	3	2	0	1	0	0	0	4	0	3	0
O04630	O04630	7	7	7	Threonine--tRNA ligase, mitochondrial	THRRS	sp|O04630|SYTM1_ARATH Threonine--tRNA ligase, mitochondrial 1 OS=Arabidopsis thaliana OX=3702 GN=THRRS PE=1 SV=3	1	7	7	7	0	0	0	0	1	2	0	2	0	2	2	2	2	2	0	1	0	1	2	1	2	2	0	2	0	2	1	2	3	0	0	0	0	1	2	0	2	0
O04905	O04905	2	2	2	UMP-CMP kinase 3	UMK3	sp|O04905|KCY3_ARATH UMP-CMP kinase 3 OS=Arabidopsis thaliana OX=3702 GN=UMK3 PE=1 SV=1	1	2	2	2	0	0	0	0	0	1	0	0	0	0	0	0	0	0	0	1	0	0	0	0	0	1	0	0	0	0	0	0	0	0	0	0	0	0	1	0	0	0
O04922;O22850	O04922	5;1	4;0	4;0	Probable glutathione peroxidase 2	GPX2	sp|O04922|GPX2_ARATH Probable glutathione peroxidase 2 OS=Arabidopsis thaliana OX=3702 GN=GPX2 PE=1 SV=1	2	5	4	4	0	0	0	1	0	1	0	3	0	2	3	3	4	2	0	3	0	3	3	3	3	1	0	3	0	3	3	2	3	0	0	0	1	0	0	0	2	0
O04983;F4JYE0;F4JYE1	O04983;F4JYE0;F4JYE1	17;16;13	17;16;13	17;16;13	Biotin carboxylase, chloroplastic	CAC2	sp|O04983|ACCC_ARATH Biotin carboxylase, chloroplastic OS=Arabidopsis thaliana OX=3702 GN=CAC2 PE=1 SV=1;tr|F4JYE0|F4JYE0_ARATH Biotin carboxylase OS=Arabidopsis thaliana OX=3702 GN=CAC2 PE=1 SV=1;tr|F4JYE1|F4JYE1_ARATH Biotin carboxylase OS=Arabidopsis th	3	17	17	17	6	5	4	1	0	9	2	10	0	7	8	10	8	11	1	11	0	9	8	9	9	9	0	9	0	8	8	9	8	6	5	4	1	0	9	2	10	0
O22126;Q9LZX4	O22126	9;2	9;2	9;2	Fasciclin-like arabinogalactan protein 8	FLA8	sp|O22126|FLA8_ARATH Fasciclin-like arabinogalactan protein 8 OS=Arabidopsis thaliana OX=3702 GN=FLA8 PE=2 SV=1	2	9	9	9	5	3	6	6	3	7	2	7	1	6	5	5	5	8	3	6	1	6	5	6	4	7	3	6	2	5	6	5	5	5	3	6	6	3	7	2	7	1
O22160	O22160	4	4	4	Thylakoid lumenal 15 kDa protein 1, chloroplastic		sp|O22160|TL15A_ARATH Thylakoid lumenal 15 kDa protein 1, chloroplastic OS=Arabidopsis thaliana OX=3702 GN=At2g44920 PE=1 SV=2	1	4	4	4	0	0	0	0	0	2	0	0	0	1	1	2	1	2	0	0	0	1	1	1	1	2	0	0	0	1	1	2	1	0	0	0	0	0	2	0	0	0
O22173;Q05196;O64380	O22173;Q05196	4;2;1	3;1;1	3;1;1	Polyadenylate-binding protein 4;Polyadenylate-binding protein 5	PAB4;PAB5	sp|O22173|PABP4_ARATH Polyadenylate-binding protein 4 OS=Arabidopsis thaliana OX=3702 GN=PAB4 PE=1 SV=1;sp|Q05196|PABP5_ARATH Polyadenylate-binding protein 5 OS=Arabidopsis thaliana OX=3702 GN=PAB5 PE=1 SV=3	3	4	3	3	1	0	0	0	0	2	0	2	0	0	0	1	1	2	0	2	0	0	2	1	2	1	0	1	0	0	1	2	1	1	0	0	0	0	2	0	2	0
O22203	O22203	4	4	3	Cytochrome P450 98A3	CYP98A3	sp|O22203|C98A3_ARATH Cytochrome P450 98A3 OS=Arabidopsis thaliana OX=3702 GN=CYP98A3 PE=1 SV=1	1	4	4	3	0	1	3	0	2	1	0	0	0	0	0	0	0	0	0	0	0	0	0	0	0	1	0	0	0	0	0	0	0	0	1	3	0	2	1	0	0	0
O22218;A0A1P8AXT8	O22218;A0A1P8AXT8	17;15	17;15	13;11	Calcium-transporting ATPase 4, plasma membrane-type	ACA4	sp|O22218|ACA4_ARATH Calcium-transporting ATPase 4, plasma membrane-type OS=Arabidopsis thaliana OX=3702 GN=ACA4 PE=1 SV=1;tr|A0A1P8AXT8|A0A1P8AXT8_ARATH Calcium-transporting ATPase OS=Arabidopsis thaliana OX=3702 GN=ACA4 PE=1 SV=1	2	17	17	13	7	10	14	13	13	2	0	1	0	1	0	1	2	1	0	2	0	1	1	2	0	2	0	1	0	2	1	1	2	7	10	14	13	13	2	0	1	0
O22229	O22229	5	5	5	NADPH-dependent thioredoxin reductase 3	NTRC	sp|O22229|TRXB3_ARATH NADPH-dependent thioredoxin reductase 3 OS=Arabidopsis thaliana OX=3702 GN=NTRC PE=1 SV=2	1	5	5	5	0	0	0	0	0	1	0	2	0	1	1	2	1	1	0	2	0	0	1	2	2	0	0	2	0	2	1	3	2	0	0	0	0	0	1	0	2	0
O22265	O22265	2	2	2	Signal recognition particle 43 kDa protein, chloroplastic	CAO	sp|O22265|SR43C_ARATH Signal recognition particle 43 kDa protein, chloroplastic OS=Arabidopsis thaliana OX=3702 GN=CAO PE=1 SV=2	1	2	2	2	0	0	0	0	0	1	0	2	0	1	1	2	2	1	0	2	0	1	1	1	1	1	0	2	0	1	1	1	2	0	0	0	0	0	1	0	2	0
O22287	O22287	2	2	2	Mannose-1-phosphate guanylyltransferase 1	CYT1	sp|O22287|GMPP1_ARATH Mannose-1-phosphate guanylyltransferase 1 OS=Arabidopsis thaliana OX=3702 GN=CYT1 PE=1 SV=1	1	2	2	2	0	0	0	0	0	1	0	2	0	1	0	1	0	1	0	1	0	2	0	1	1	1	0	0	0	1	1	1	1	0	0	0	0	0	1	0	2	0
O22315	O22315	1	1	1	Serine/arginine-rich-splicing factor SR34	SR34	sp|O22315|SR34_ARATH Serine/arginine-rich-splicing factor SR34 OS=Arabidopsis thaliana OX=3702 GN=SR34 PE=1 SV=1	1	1	1	1	0	0	0	0	0	1	0	1	0	0	0	1	0	0	0	1	0	0	0	0	1	0	0	1	0	0	0	0	1	0	0	0	0	0	1	0	1	0
O22609	O22609	3	3	3	Protease Do-like 1, chloroplastic	DEGP1	sp|O22609|DEGP1_ARATH Protease Do-like 1, chloroplastic OS=Arabidopsis thaliana OX=3702 GN=DEGP1 PE=1 SV=2	1	3	3	3	0	0	0	0	0	1	0	0	0	0	0	1	3	0	0	3	0	2	1	2	1	1	0	2	0	1	0	2	1	0	0	0	0	0	1	0	0	0
O22769	O22769	4	4	4	NADH dehydrogenase [ubiquinone] flavoprotein 2, mitochondrial		sp|O22769|NDUV2_ARATH NADH dehydrogenase [ubiquinone] flavoprotein 2, mitochondrial OS=Arabidopsis thaliana OX=3702 GN=At4g02580 PE=1 SV=3	1	4	4	4	0	2	1	0	0	0	0	1	0	0	0	0	1	0	0	2	0	0	0	1	1	0	0	1	0	0	0	0	0	0	2	1	0	0	0	0	1	0
O22795	O22795	2	2	2	50S ribosomal protein L28, chloroplastic	RPL28	sp|O22795|RK28_ARATH 50S ribosomal protein L28, chloroplastic OS=Arabidopsis thaliana OX=3702 GN=RPL28 PE=2 SV=2	1	2	2	2	2	0	1	0	0	1	0	2	0	1	1	2	2	1	0	2	0	1	1	2	2	1	0	1	0	2	2	2	2	2	0	1	0	0	1	0	2	0
O22860	O22860	4	4	4	60S ribosomal protein L38	RPL38A	sp|O22860|RL38_ARATH 60S ribosomal protein L38 OS=Arabidopsis thaliana OX=3702 GN=RPL38A PE=3 SV=1	1	4	4	4	4	3	4	3	4	1	0	2	0	3	2	1	1	1	1	2	0	2	2	1	0	2	1	1	0	2	2	2	2	4	3	4	3	4	1	0	2	0
O22886	O22886	9	9	9	Uroporphyrinogen decarboxylase 2, chloroplastic	HEME2	sp|O22886|DCUP2_ARATH Uroporphyrinogen decarboxylase 2, chloroplastic OS=Arabidopsis thaliana OX=3702 GN=HEME2 PE=2 SV=1	1	9	9	9	0	0	0	0	0	6	0	5	0	4	4	4	4	5	0	4	0	4	4	4	5	6	0	3	0	4	4	6	5	0	0	0	0	0	6	0	5	0
O22914	O22914	4	4	4	Calvin cycle protein CP12-1, chloroplastic	CP12-1	sp|O22914|CP121_ARATH Calvin cycle protein CP12-1, chloroplastic OS=Arabidopsis thaliana OX=3702 GN=CP12-1 PE=1 SV=1	1	4	4	4	2	2	2	2	0	3	0	1	0	0	0	2	2	3	0	2	0	2	1	2	2	4	0	2	0	2	2	2	2	2	2	2	2	0	3	0	1	0
O22957;F4IGU7	O22957;F4IGU7	2;1	2;1	2;1		At2g34040	tr|O22957|O22957_ARATH Apoptosis inhibitory protein 5 (API5) OS=Arabidopsis thaliana OX=3702 GN=At2g34040 PE=1 SV=2;tr|F4IGU7|F4IGU7_ARATH Apoptosis inhibitory protein 5 (API5) OS=Arabidopsis thaliana OX=3702 GN=At2g34040 PE=1 SV=1	2	2	2	2	0	0	0	0	0	0	0	1	0	0	0	1	1	0	0	2	0	0	0	0	0	0	0	1	0	0	0	1	1	0	0	0	0	0	0	0	1	0
O23016	O23016	3	3	3	Probable voltage-gated potassium channel subunit beta	KAB1	sp|O23016|KCAB_ARATH Probable voltage-gated potassium channel subunit beta OS=Arabidopsis thaliana OX=3702 GN=KAB1 PE=1 SV=1	1	3	3	3	0	0	0	0	0	1	0	2	0	1	2	1	3	1	0	1	0	1	2	1	3	1	0	0	0	2	2	2	3	0	0	0	0	0	1	0	2	0
O23044	O23044	9	9	9	Peroxidase 3	PER3	sp|O23044|PER3_ARATH Peroxidase 3 OS=Arabidopsis thaliana OX=3702 GN=PER3 PE=2 SV=1	1	9	9	9	0	0	0	0	0	4	0	3	0	4	1	7	3	3	0	3	0	4	3	5	3	3	0	3	0	4	3	4	3	0	0	0	0	0	4	0	3	0
O23049	O23049	11	11	11	50S ribosomal protein L6, chloroplastic	RPL6	sp|O23049|RK6_ARATH 50S ribosomal protein L6, chloroplastic OS=Arabidopsis thaliana OX=3702 GN=RPL6 PE=2 SV=1	1	11	11	11	6	2	5	5	4	5	0	5	0	6	6	6	5	5	0	6	0	6	6	6	5	5	0	5	0	6	5	6	7	6	2	5	5	4	5	0	5	0
O23095	O23095	3	3	3	60S acidic ribosomal protein P1-2	RPP1B	sp|O23095|RLA12_ARATH 60S acidic ribosomal protein P1-2 OS=Arabidopsis thaliana OX=3702 GN=RPP1B PE=1 SV=2	1	3	3	3	1	0	2	0	0	2	0	1	0	2	1	2	1	3	0	2	0	1	1	1	1	1	0	1	0	1	1	1	1	1	0	2	0	0	2	0	1	0
O23138;B3H4Y9;Q9T0G2	O23138;B3H4Y9;Q9T0G2	2;1;1	2;1;1	2;1;1	Cytochrome c-1;Cytochrome c-2	CYTC-1;CYTC-2	sp|O23138|CYC1_ARATH Cytochrome c-1 OS=Arabidopsis thaliana OX=3702 GN=CYTC-1 PE=1 SV=1;tr|B3H4Y9|B3H4Y9_ARATH CYTOCHROME C-1 OS=Arabidopsis thaliana OX=3702 GN=CYTC-1 PE=1 SV=1;sp|Q9T0G2|CYC2_ARATH Cytochrome c-2 OS=Arabidopsis thaliana OX=3702 GN=CYTC-2	3	2	2	2	1	1	1	1	1	1	0	1	0	1	1	1	1	1	0	2	0	1	0	1	1	1	0	1	0	1	1	1	1	1	1	1	1	1	1	0	1	0
O23157	O23157	3	3	3		C7A10.60	tr|O23157|O23157_ARATH AT4g37300/C7A10_60 OS=Arabidopsis thaliana OX=3702 GN=C7A10.60 PE=1 SV=1	1	3	3	3	1	2	0	2	1	0	0	0	0	0	0	0	0	1	0	0	0	0	0	0	0	0	0	0	0	1	0	0	0	1	2	0	2	1	0	0	0	0
O23207	O23207	5	5	5	Probable NAD(P)H dehydrogenase (quinone) FQR1-like 2		sp|O23207|FQRL2_ARATH Probable NAD(P)H dehydrogenase (quinone) FQR1-like 2 OS=Arabidopsis thaliana OX=3702 GN=At4g36750 PE=1 SV=1	1	5	5	5	0	2	3	2	0	1	0	0	0	0	0	0	0	2	0	0	0	0	0	0	0	2	0	0	0	0	0	0	0	0	2	3	2	0	1	0	0	0
O23254;A0A1P8B5D5;Q9SVM4	O23254	16;1;1	16;1;1	16;1;1	Serine hydroxymethyltransferase 4	SHM4	sp|O23254|GLYC4_ARATH Serine hydroxymethyltransferase 4 OS=Arabidopsis thaliana OX=3702 GN=SHM4 PE=1 SV=1	3	16	16	16	10	7	8	4	4	12	2	10	0	10	9	9	10	9	3	10	1	9	9	11	10	6	2	11	0	9	8	10	10	10	7	8	4	4	12	2	10	0
O23255;F4JTV4;A8MQP1;F4JTV5	O23255;F4JTV4;A8MQP1;F4JTV5	25;22;19;18	25;22;19;18	10;10;6;8	Adenosylhomocysteinase 1;Adenosylhomocysteinase	SAHH1;MEE58	sp|O23255|SAHH1_ARATH Adenosylhomocysteinase 1 OS=Arabidopsis thaliana OX=3702 GN=SAHH1 PE=1 SV=1;tr|F4JTV4|F4JTV4_ARATH Adenosylhomocysteinase OS=Arabidopsis thaliana OX=3702 GN=HOG1 PE=1 SV=1;tr|A8MQP1|A8MQP1_ARATH Adenosylhomocysteinase OS=Arabidopsis t	4	25	25	10	14	13	13	16	11	21	5	17	3	15	14	18	16	21	3	17	5	16	16	18	17	17	6	17	6	19	16	18	18	14	13	13	16	11	21	5	17	3
O23264	O23264	6	6	3	Selenium-binding protein 1	SBP1	sp|O23264|SEBP1_ARATH Selenium-binding protein 1 OS=Arabidopsis thaliana OX=3702 GN=SBP1 PE=1 SV=1	1	6	6	3	0	0	0	0	0	3	0	1	0	0	1	1	1	3	0	1	0	0	2	2	2	4	0	0	0	0	3	4	1	0	0	0	0	0	3	0	1	0
O23344	O23344	1	1	1		dl3485w	sp|O23344|FDC1_ARATH Ferredoxin C 1, chloroplastic OS=Arabidopsis thaliana OX=3702 GN=FDC1 PE=1 SV=1	1	1	1	1	0	0	0	0	0	0	0	0	0	0	0	0	1	1	0	0	0	0	0	0	0	0	0	0	0	0	0	0	0	0	0	0	0	0	0	0	0	0
O23403	O23403	2	2	2	PsbP domain-containing protein 1, chloroplastic	PPD1	sp|O23403|PPD1_ARATH PsbP domain-containing protein 1, chloroplastic OS=Arabidopsis thaliana OX=3702 GN=PPD1 PE=1 SV=1	1	2	2	2	0	0	0	0	0	1	0	1	0	1	1	1	1	1	0	1	0	1	1	1	1	1	0	2	0	2	1	1	1	0	0	0	0	0	1	0	1	0
O23404	O23404	2	2	2	Pyruvate, phosphate dikinase 1, chloroplastic	PPDK	sp|O23404|PPDK1_ARATH Pyruvate, phosphate dikinase 1, chloroplastic OS=Arabidopsis thaliana OX=3702 GN=PPDK PE=1 SV=2	1	2	2	2	0	0	0	0	0	1	0	0	0	0	0	0	0	1	0	0	0	0	0	0	0	1	0	0	0	1	0	0	0	0	0	0	0	0	1	0	0	0
O23515;Q8VYF1	O23515;Q8VYF1	9;8	9;8	9;8	60S ribosomal protein L15-1;60S ribosomal protein L15-2	RPL15A;RPL15B	sp|O23515|RL151_ARATH 60S ribosomal protein L15-1 OS=Arabidopsis thaliana OX=3702 GN=RPL15A PE=2 SV=1;sp|Q8VYF1|RL152_ARATH 60S ribosomal protein L15-2 OS=Arabidopsis thaliana OX=3702 GN=RPL15B PE=2 SV=1	2	9	9	9	7	7	6	6	6	5	1	6	0	6	6	6	5	5	1	5	0	5	6	5	6	5	0	5	0	6	6	6	6	7	7	6	6	6	5	1	6	0
O23523	O23523	3	2	2		dl4440w	sp|O23523|RGGA_ARATH RGG repeats nuclear RNA binding protein A OS=Arabidopsis thaliana OX=3702 GN=RGGA PE=1 SV=1	1	3	2	2	2	0	2	2	1	2	0	2	0	1	1	1	1	1	0	1	0	1	1	1	1	1	0	1	0	1	1	1	1	1	0	1	1	0	1	0	1	0
O23593	O23593	5	3	3		dl4795w	sp|O23593|RGGB_ARATH RGG repeats nuclear RNA binding protein B OS=Arabidopsis thaliana OX=3702 GN=RGGB PE=1 SV=1	1	5	3	3	2	1	2	2	1	1	0	2	0	2	1	1	1	2	0	2	0	1	1	1	1	2	0	1	0	1	1	1	1	1	0	1	0	0	1	0	1	0
O23627	O23627	9	9	9	Glycine--tRNA ligase 1, mitochondrial	GLYRS-1	sp|O23627|SYGM1_ARATH Glycine--tRNA ligase, mitochondrial 1 OS=Arabidopsis thaliana OX=3702 GN=At1g29880 PE=1 SV=1	1	9	9	9	0	0	0	0	0	5	0	5	0	3	3	4	4	3	0	5	0	2	3	3	5	3	0	4	0	3	3	4	5	0	0	0	0	0	5	0	5	0
O23654	O23654	42	42	42	V-type proton ATPase catalytic subunit A	VHA-A	sp|O23654|VATA_ARATH V-type proton ATPase catalytic subunit A OS=Arabidopsis thaliana OX=3702 GN=VHA-A PE=1 SV=1	1	42	42	42	34	32	35	34	35	23	2	26	4	25	24	26	23	23	2	25	4	27	23	24	24	24	3	25	3	23	25	25	24	34	32	35	34	35	23	2	26	4
O23657	O23657	1	1	1	Ras-related protein RABC1	RABC1	sp|O23657|RABC1_ARATH Ras-related protein RABC1 OS=Arabidopsis thaliana OX=3702 GN=RABC1 PE=1 SV=1	1	1	1	1	1	1	1	1	1	1	0	1	0	1	0	1	1	1	0	1	0	1	1	1	1	1	0	1	0	1	1	1	1	1	1	1	1	1	1	0	1	0
O23715;A0A1P8AX55	O23715;A0A1P8AX55	9;8	9;8	9;8	Proteasome subunit alpha type-3	PAG1	sp|O23715|PSA3_ARATH Proteasome subunit alpha type-3 OS=Arabidopsis thaliana OX=3702 GN=PAG1 PE=1 SV=2;tr|A0A1P8AX55|A0A1P8AX55_ARATH 20S proteasome alpha subunit G1 OS=Arabidopsis thaliana OX=3702 GN=PAG1 PE=1 SV=1	2	9	9	9	7	4	6	5	7	3	0	5	0	2	4	3	4	3	0	5	0	3	4	4	4	2	0	5	0	4	4	4	4	7	4	6	5	7	3	0	5	0
O23717;F4HP14	O23717;F4HP14	6;5	6;5	2;2	Proteasome subunit beta type-5-A	PBE1	sp|O23717|PSB5A_ARATH Proteasome subunit beta type-5-A OS=Arabidopsis thaliana OX=3702 GN=PBE1 PE=1 SV=1;tr|F4HP14|F4HP14_ARATH 20S proteasome beta subunit E1 OS=Arabidopsis thaliana OX=3702 GN=PBE1 PE=1 SV=1	2	6	6	2	6	3	4	3	4	3	0	4	0	1	3	2	4	2	0	3	0	2	2	4	4	1	0	4	0	3	3	4	4	6	3	4	3	4	3	0	4	0
O24456	O24456	21	21	17	Receptor for activated C kinase 1A	RACK1A	sp|O24456|GBLPA_ARATH Receptor for activated C kinase 1A OS=Arabidopsis thaliana OX=3702 GN=RACK1A PE=1 SV=2	1	21	21	17	13	13	13	13	15	9	3	10	3	9	9	9	12	8	3	10	2	10	10	11	10	9	3	11	3	10	11	11	9	13	13	13	13	15	9	3	10	3
O24457	O24457	7	7	7	Pyruvate dehydrogenase E1 component subunit alpha-3, chloroplastic	PDH-E1 ALPHA	sp|O24457|ODPA3_ARATH Pyruvate dehydrogenase E1 component subunit alpha-3, chloroplastic OS=Arabidopsis thaliana OX=3702 GN=PDH-E1 ALPHA PE=2 SV=1	1	7	7	7	4	1	2	2	2	2	0	3	0	3	2	3	5	1	0	2	0	3	2	4	3	2	0	3	0	6	4	3	3	4	1	2	2	2	2	0	3	0
O24521	O24521	1	1	1	Non-symbiotic hemoglobin 2	AHB2	sp|O24521|HBL2_ARATH Non-symbiotic hemoglobin 2 OS=Arabidopsis thaliana OX=3702 GN=AHB2 PE=1 SV=1	1	1	1	1	0	0	0	0	0	0	0	0	0	0	0	0	0	1	0	0	0	0	0	0	0	0	0	0	0	0	0	0	0	0	0	0	0	0	0	0	0	0
O24616	O24616	6	1	1	Proteasome subunit alpha type-7-B	PAD2	sp|O24616|PSA7B_ARATH Proteasome subunit alpha type-7-B OS=Arabidopsis thaliana OX=3702 GN=PAD2 PE=1 SV=2	1	6	1	1	6	4	5	4	5	4	0	4	0	4	4	4	4	5	0	5	0	4	4	4	4	4	0	5	0	4	4	4	5	1	0	0	0	1	0	0	0	0
O24653;Q9LXC0	O24653	8;2	8;2	4;0	Guanosine nucleotide diphosphate dissociation inhibitor 2	GDI2	sp|O24653|GDI2_ARATH Guanosine nucleotide diphosphate dissociation inhibitor 2 OS=Arabidopsis thaliana OX=3702 GN=GDI2 PE=2 SV=1	2	8	8	4	0	0	1	0	1	2	0	2	0	1	1	1	1	2	0	0	0	2	1	1	1	3	0	0	0	2	2	3	0	0	0	1	0	1	2	0	2	0
O48528	O48528	3	3	3	Outer envelope pore protein 16-3, chloroplastic/mitochondrial	OEP163	sp|O48528|OP163_ARATH Outer envelope pore protein 16-3, chloroplastic/mitochondrial OS=Arabidopsis thaliana OX=3702 GN=OEP163 PE=1 SV=1	1	3	3	3	2	2	2	0	0	1	0	2	0	1	1	2	1	2	0	2	0	1	1	2	1	1	0	2	0	1	2	2	2	2	2	2	0	0	1	0	2	0
O48529	O48529	6	6	6	Rhodanese-like domain-containing protein 9, chloroplastic	STR9	sp|O48529|STR9_ARATH Rhodanese-like domain-containing protein 9, chloroplastic OS=Arabidopsis thaliana OX=3702 GN=STR9 PE=2 SV=1	1	6	6	6	0	1	0	0	0	1	0	2	0	2	5	4	3	1	0	2	0	3	2	3	4	1	1	2	0	2	2	2	4	0	1	0	0	0	1	0	2	0
O48549;A8MS03	O48549;A8MS03	9;6	3;3	3;3	40S ribosomal protein S6-1	RPS6A;RPS6	sp|O48549|RS61_ARATH 40S ribosomal protein S6-1 OS=Arabidopsis thaliana OX=3702 GN=RPS6A PE=1 SV=2;tr|A8MS03|A8MS03_ARATH Ribosomal protein S6 OS=Arabidopsis thaliana OX=3702 GN=RPS6 PE=1 SV=1	2	9	3	3	9	7	8	9	8	6	1	3	1	3	3	5	4	7	0	4	0	3	3	3	5	7	0	3	1	3	3	5	3	3	2	3	3	3	2	0	0	0
O48646	O48646	4	4	4	Probable phospholipid hydroperoxide glutathione peroxidase 6, mitochondrial	GPX6	sp|O48646|GPX6_ARATH Probable phospholipid hydroperoxide glutathione peroxidase 6, mitochondrial OS=Arabidopsis thaliana OX=3702 GN=GPX6 PE=2 SV=2	1	4	4	4	2	1	1	0	0	3	0	2	0	2	1	2	2	3	0	1	0	2	2	3	2	2	0	2	0	3	2	2	3	2	1	1	0	0	3	0	2	0
O48737	O48737	5	5	5	Thioredoxin M1, chloroplastic		sp|O48737|TRXM1_ARATH Thioredoxin M1, chloroplastic OS=Arabidopsis thaliana OX=3702 GN=At1g03680 PE=1 SV=1	1	5	5	5	0	1	0	0	0	2	0	3	0	3	2	3	3	2	0	3	0	4	4	3	3	3	0	3	0	3	3	4	3	0	1	0	0	0	2	0	3	0
O48773	O48773	3	3	3	Protein disulfide-isomerase 2-3	PDIL2-3	sp|O48773|PDI23_ARATH Protein disulfide-isomerase 2-3 OS=Arabidopsis thaliana OX=3702 GN=PDIL2-3 PE=2 SV=1	1	3	3	3	0	0	3	0	1	0	0	0	0	0	0	1	0	0	0	1	0	1	0	0	0	0	0	0	0	0	0	0	0	0	0	3	0	1	0	0	0	0
O48802	O48802	2	2	2		At1g62390	sp|O48802|PHOX2_ARATH Protein CLMP1 OS=Arabidopsis thaliana OX=3702 GN=CLMP1 PE=1 SV=1	1	2	2	2	0	0	0	0	1	0	0	1	0	1	1	1	1	0	0	1	0	0	0	0	1	0	0	0	0	1	1	1	0	0	0	0	0	1	0	0	1	0
O48844;Q9MAT0	O48844	13;6	13;6	13;6	26S proteasome non-ATPase regulatory subunit 1 homolog A	RPN2A	sp|O48844|PSD1A_ARATH 26S proteasome non-ATPase regulatory subunit 1 homolog A OS=Arabidopsis thaliana OX=3702 GN=RPN2A PE=1 SV=1	2	13	13	13	7	3	8	3	4	3	0	0	0	0	0	0	1	3	0	1	0	1	0	0	1	4	0	3	0	1	2	0	1	7	3	8	3	4	3	0	0	0
O48917	O48917	4	4	4	UDP-sulfoquinovose synthase, chloroplastic	SQD1	sp|O48917|SQD1_ARATH UDP-sulfoquinovose synthase, chloroplastic OS=Arabidopsis thaliana OX=3702 GN=SQD1 PE=1 SV=1	1	4	4	4	0	0	0	0	0	2	0	2	0	0	0	0	2	2	0	2	0	1	0	0	0	2	0	1	0	0	1	0	2	0	0	0	0	0	2	0	2	0
O48962	O48962	2	2	2	Probable 3-beta-hydroxysteroid-Delta(8),Delta(7)-isomerase		sp|O48962|EBP_ARATH Probable 3-beta-hydroxysteroid-Delta(8),Delta(7)-isomerase OS=Arabidopsis thaliana OX=3702 GN=At1g20050 PE=2 SV=1	1	2	2	2	0	2	2	0	1	0	0	0	0	0	0	0	0	0	0	0	0	0	0	0	0	1	0	0	0	0	0	0	0	0	2	2	0	1	0	0	0	0
O48963	O48963	13	13	12	Phototropin-1	PHOT1	sp|O48963|PHOT1_ARATH Phototropin-1 OS=Arabidopsis thaliana OX=3702 GN=PHOT1 PE=1 SV=1	1	13	13	12	3	8	7	7	3	0	0	0	0	0	0	0	1	1	0	0	0	0	0	0	1	1	0	0	0	0	0	0	0	3	8	7	7	3	0	0	0	0
O49006;Q42534	O49006	9;2	9;2	9;2	Pectinesterase/pectinesterase inhibitor 3;Pectinesterase inhibitor 3;Pectinesterase 3	PME3	sp|O49006|PME3_ARATH Pectinesterase/pectinesterase inhibitor 3 OS=Arabidopsis thaliana OX=3702 GN=PME3 PE=1 SV=2	2	9	9	9	0	0	0	0	0	6	0	7	0	6	6	6	7	6	0	6	0	6	6	7	8	5	0	7	0	6	7	7	8	0	0	0	0	0	6	0	7	0
O49160;F4J1N5	O49160	7;2	7;2	7;2	Eukaryotic translation initiation factor 3 subunit C	TIF3C1	sp|O49160|EIF3C_ARATH Eukaryotic translation initiation factor 3 subunit C OS=Arabidopsis thaliana OX=3702 GN=TIF3C1 PE=1 SV=2	2	7	7	7	0	0	3	0	3	2	0	2	0	1	0	2	2	1	0	4	0	0	1	1	2	1	0	3	0	1	1	2	0	0	0	3	0	3	2	0	2	0
O49203;F4JPD8;Q8LAH8	O49203	3;1;1	3;1;1	3;1;1	Nucleoside diphosphate kinase III, chloroplastic/mitochondrial	NDPK3	sp|O49203|NDK3_ARATH Nucleoside diphosphate kinase III, chloroplastic/mitochondrial OS=Arabidopsis thaliana OX=3702 GN=NDPK3 PE=1 SV=1	3	3	3	3	0	0	0	0	0	3	0	2	0	1	1	2	1	2	0	2	0	1	1	2	2	3	0	1	0	2	2	2	1	0	0	0	0	0	3	0	2	0
O49299	O49299	15	15	10	Probable phosphoglucomutase, cytoplasmic 1		sp|O49299|PGMC1_ARATH Probable phosphoglucomutase, cytoplasmic 1 OS=Arabidopsis thaliana OX=3702 GN=At1g23190 PE=2 SV=2	1	15	15	10	2	1	3	1	1	7	1	8	0	4	5	8	9	9	0	8	0	5	7	7	8	10	1	9	0	6	5	4	7	2	1	3	1	1	7	1	8	0
O49377	O49377	6	6	5	Vesicle-associated membrane protein 711	VAMP711	sp|O49377|VA711_ARATH Vesicle-associated membrane protein 711 OS=Arabidopsis thaliana OX=3702 GN=VAMP711 PE=1 SV=2	1	6	6	5	2	3	4	3	5	0	0	0	0	0	0	1	0	0	0	0	0	1	0	0	0	0	0	1	0	0	0	1	0	2	3	4	3	5	0	0	0	0
O49453	O49453	4	4	4	Uncharacterized protein At4g28440		sp|O49453|Y4844_ARATH Uncharacterized protein At4g28440 OS=Arabidopsis thaliana OX=3702 GN=At4g28440 PE=1 SV=1	1	4	4	4	0	0	0	0	0	2	0	1	0	1	1	1	1	2	0	2	0	3	1	1	1	3	0	2	0	2	2	2	2	0	0	0	0	0	2	0	1	0
O49460;Q9FFH5	O49460	3;1	3;1	2;1	Prohibitin-1, mitochondrial	PHB1	sp|O49460|PHB1_ARATH Prohibitin-1, mitochondrial OS=Arabidopsis thaliana OX=3702 GN=PHB1 PE=1 SV=1	2	3	3	2	1	2	3	2	0	1	0	1	0	1	2	2	2	1	0	1	0	1	2	2	2	1	0	1	0	2	2	2	2	1	2	3	2	0	1	0	1	0
O49485;O04130	O49485	15;2	15;2	12;1	D-3-phosphoglycerate dehydrogenase 1, chloroplastic	PGDH1	sp|O49485|SERA1_ARATH D-3-phosphoglycerate dehydrogenase 1, chloroplastic OS=Arabidopsis thaliana OX=3702 GN=PGDH1 PE=1 SV=1	2	15	15	12	2	1	2	0	0	9	1	11	1	8	8	8	9	8	2	11	1	7	9	11	10	8	2	12	1	11	10	10	11	2	1	2	0	0	9	1	11	1
O49513	O49513	2	1	1	Ras-related protein RABA1e	RABA1E	sp|O49513|RAA1E_ARATH Ras-related protein RABA1e OS=Arabidopsis thaliana OX=3702 GN=RABA1E PE=2 SV=1	1	2	1	1	1	1	2	2	2	1	0	2	0	2	2	2	2	2	0	2	0	2	2	2	2	1	0	2	0	1	1	2	2	0	1	1	1	1	1	0	1	0
O49515	O49515	1	1	1	Ethylene-responsive transcription factor ERF091	ERF091	sp|O49515|ERF91_ARATH Ethylene-responsive transcription factor ERF091 OS=Arabidopsis thaliana OX=3702 GN=ERF091 PE=1 SV=1	1	1	1	1	0	0	0	1	0	0	0	0	0	0	0	0	0	0	0	0	0	0	0	0	0	0	0	0	0	0	0	0	0	0	0	0	1	0	0	0	0	0
O49562;Q9MAC9	O49562;Q9MAC9	2;1	2;1	2;1	Pyruvate, phosphate dikinase regulatory protein 1, chloroplastic;Pyruvate, phosphate dikinase regulatory protein 2	RP1;RP2	sp|O49562|PDRP1_ARATH Pyruvate, phosphate dikinase regulatory protein 1, chloroplastic OS=Arabidopsis thaliana OX=3702 GN=RP1 PE=1 SV=1;sp|Q9MAC9|PDRP2_ARATH Pyruvate, phosphate dikinase regulatory protein 2 OS=Arabidopsis thaliana OX=3702 GN=RP2 PE=1 SV=1	2	2	2	2	0	0	0	0	0	0	1	0	0	0	0	0	0	1	0	0	0	0	0	0	0	1	0	0	0	0	0	0	0	0	0	0	0	0	0	1	0	0
O49629	O49629	4	3	3	Probable plastid-lipid-associated protein 2, chloroplastic	PAP2	sp|O49629|PAP2_ARATH Probable plastid-lipid-associated protein 2, chloroplastic OS=Arabidopsis thaliana OX=3702 GN=PAP2 PE=1 SV=1	1	4	3	3	0	0	0	0	0	2	0	1	0	2	2	2	1	2	0	1	0	1	1	1	1	2	0	1	0	1	1	1	1	0	0	0	0	0	1	0	0	0
O49636	O49636	1	1	1	Mitochondrial pyruvate carrier 4	MPC4	sp|O49636|MPC4_ARATH Mitochondrial pyruvate carrier 4 OS=Arabidopsis thaliana OX=3702 GN=MPC4 PE=3 SV=1	1	1	1	1	0	1	1	1	0	1	0	1	0	1	0	1	1	0	0	1	0	1	1	1	1	0	0	1	0	1	1	1	1	0	1	1	1	0	1	0	1	0
O49686	O49686	1	1	1	Abscisic acid receptor PYR1	PYR1	sp|O49686|PYR1_ARATH Abscisic acid receptor PYR1 OS=Arabidopsis thaliana OX=3702 GN=PYR1 PE=1 SV=1	1	1	1	1	0	0	0	0	0	1	0	0	0	0	0	0	0	1	0	0	0	0	0	0	0	1	0	1	0	0	0	0	0	0	0	0	0	0	1	0	0	0
O50008;Q0WNZ5	O50008	35;5	35;5	17;1	5-methyltetrahydropteroyltriglutamate--homocysteine methyltransferase 1	MS1	sp|O50008|METE1_ARATH 5-methyltetrahydropteroyltriglutamate--homocysteine methyltransferase 1 OS=Arabidopsis thaliana OX=3702 GN=MS1 PE=1 SV=1	2	35	35	17	21	19	24	17	13	29	15	27	13	24	23	28	23	28	14	27	13	24	24	25	24	31	15	28	14	27	26	24	24	21	19	24	17	13	29	15	27	13
O50061;Q2V4Q4;Q3EDH2	O50061;Q2V4Q4;Q3EDH2	11;10;10	11;10;10	11;10;10	50S ribosomal protein L4, chloroplastic	RPL4	sp|O50061|RK4_ARATH 50S ribosomal protein L4, chloroplastic OS=Arabidopsis thaliana OX=3702 GN=RPL4 PE=2 SV=2;tr|Q2V4Q4|Q2V4Q4_ARATH AT1G07320 protein OS=Arabidopsis thaliana OX=3702 GN=RPL4 PE=1 SV=1;tr|Q3EDH2|Q3EDH2_ARATH Ribosomal protein L4 OS=Arabidop	3	11	11	11	6	4	5	7	3	5	1	4	1	3	3	3	3	6	2	4	1	3	3	3	5	6	2	5	1	4	4	4	4	6	4	5	7	3	5	1	4	1
O64490	O64490	3	3	3		F20D22.6	tr|O64490|O64490_ARATH Protein-synthesizing GTPase OS=Arabidopsis thaliana OX=3702 GN=EIF2 GAMMA PE=1 SV=1	1	3	3	3	0	0	0	0	0	2	0	1	0	0	0	0	0	2	0	2	0	0	0	2	1	2	0	2	0	0	1	1	2	0	0	0	0	0	2	0	1	0
O64517;O64518	O64517;O64518	4;2	4;2	4;2	Metacaspase-4;Metacaspase-4 subunit p20;Metacaspase-4 subunit p10;Metacaspase-5	AMC4;AMC5	sp|O64517|MCA4_ARATH Metacaspase-4 OS=Arabidopsis thaliana OX=3702 GN=AMC4 PE=1 SV=1;sp|O64518|MCA5_ARATH Metacaspase-5 OS=Arabidopsis thaliana OX=3702 GN=AMC5 PE=1 SV=1	2	4	4	4	1	1	2	1	0	4	1	3	1	2	2	3	2	4	1	3	0	3	3	4	4	4	1	4	1	3	3	4	4	1	1	2	1	0	4	1	3	1
O64635	O64635	1	1	1	Cytochrome P450 76C4	CYP76C4	sp|O64635|C76C4_ARATH Cytochrome P450 76C4 OS=Arabidopsis thaliana OX=3702 GN=CYP76C4 PE=3 SV=1	1	1	1	1	0	0	0	0	0	0	0	0	0	0	0	0	0	1	0	0	0	0	0	0	0	0	0	0	0	0	0	0	0	0	0	0	0	0	0	0	0	0
Q9M2F1;O64650;A0A178VKE9	Q9M2F1;O64650;A0A178VKE9	4;4;2	4;4;2	1;1;0	40S ribosomal protein S27-2;40S ribosomal protein S27-1	RPS27B;RPS27A	sp|Q9M2F1|RS272_ARATH 40S ribosomal protein S27-2 OS=Arabidopsis thaliana OX=3702 GN=RPS27B PE=2 SV=2;sp|O64650|RS271_ARATH 40S ribosomal protein S27-1 OS=Arabidopsis thaliana OX=3702 GN=RPS27A PE=3 SV=1;tr|A0A178VKE9|A0A178VKE9_ARATH Zinc-binding ribosoma	3	4	4	1	2	2	3	3	4	3	0	2	0	2	2	2	2	2	0	3	0	2	1	2	2	3	0	2	0	2	2	2	2	2	2	3	3	4	3	0	2	0
Q9C6Z3;O64688	Q9C6Z3;O64688	2;2	2;2	2;2	Pyruvate dehydrogenase E1 component subunit beta-2, chloroplastic;Pyruvate dehydrogenase E1 component subunit beta-3, chloroplastic	PDH-E1 BETA;E1-BETA-2	sp|Q9C6Z3|ODPB2_ARATH Pyruvate dehydrogenase E1 component subunit beta-2, chloroplastic OS=Arabidopsis thaliana OX=3702 GN=PDH-E1 BETA PE=1 SV=1;sp|O64688|ODPB3_ARATH Pyruvate dehydrogenase E1 component subunit beta-3, chloroplastic OS=Arabidopsis thaliana	2	2	2	2	2	1	1	1	2	2	0	1	0	1	0	1	2	1	0	0	0	1	1	1	1	1	0	2	0	1	1	2	1	2	1	1	1	2	2	0	1	0
Q9SRI1;O64740	Q9SRI1;O64740	1;1	1;1	1;1	Protein transport protein SEC13 homolog A;Protein transport protein SEC13 homolog B	SEC13A;SEC13B	sp|Q9SRI1|SC13A_ARATH Protein transport protein SEC13 homolog A OS=Arabidopsis thaliana OX=3702 GN=SEC13A PE=1 SV=1;sp|O64740|SC13B_ARATH Protein transport protein SEC13 homolog B OS=Arabidopsis thaliana OX=3702 GN=SEC13B PE=1 SV=1	2	1	1	1	0	0	0	0	0	0	0	0	0	0	0	0	0	0	0	0	0	0	0	0	0	1	0	0	0	0	0	0	0	0	0	0	0	0	0	0	0	0
O64757	O64757	2	2	2		At2g34930	tr|O64757|O64757_ARATH Disease resistance family protein / LRR family protein OS=Arabidopsis thaliana OX=3702 GN=At2g34930 PE=1 SV=1	1	2	2	2	0	0	0	0	0	1	0	0	0	0	0	0	0	1	0	0	0	0	1	0	1	0	0	2	0	0	0	1	1	0	0	0	0	0	1	0	0	0
O64903	O64903	4	4	4	Nucleoside diphosphate kinase II, chloroplastic	NDPK2	sp|O64903|NDK2_ARATH Nucleoside diphosphate kinase II, chloroplastic OS=Arabidopsis thaliana OX=3702 GN=NDPK2 PE=1 SV=2	1	4	4	4	1	1	1	1	0	3	0	3	0	2	4	3	4	3	0	2	0	4	3	4	4	3	0	3	0	4	4	4	3	1	1	1	1	0	3	0	3	0
O65202;F4JMK8	O65202;F4JMK8	2;1	2;1	2;1	Peroxisomal acyl-coenzyme A oxidase 1;Acyl-coenzyme A oxidase	ACX1	sp|O65202|ACOX1_ARATH Peroxisomal acyl-coenzyme A oxidase 1 OS=Arabidopsis thaliana OX=3702 GN=ACX1 PE=1 SV=1;tr|F4JMK8|F4JMK8_ARATH Acyl-coenzyme A oxidase OS=Arabidopsis thaliana OX=3702 GN=ACX1 PE=1 SV=1	2	2	2	2	0	0	0	0	2	1	0	0	0	0	0	0	0	2	0	1	0	0	0	0	0	1	0	0	0	0	0	0	0	0	0	0	0	2	1	0	0	0
O65282	O65282	16	16	16	20 kDa chaperonin, chloroplastic	CPN21	sp|O65282|CH20_ARATH 20 kDa chaperonin, chloroplastic OS=Arabidopsis thaliana OX=3702 GN=CPN20 PE=1 SV=2	1	16	16	16	9	10	9	5	9	10	2	12	1	12	9	13	12	9	2	12	0	11	9	12	12	11	2	11	3	12	10	12	11	9	10	9	5	9	10	2	12	1
O65351	O65351	2	2	2	Subtilisin-like protease SBT1.7	SBT1.7	sp|O65351|SBT17_ARATH Subtilisin-like protease SBT1.7 OS=Arabidopsis thaliana OX=3702 GN=SBT1.7 PE=1 SV=1	1	2	2	2	0	0	0	0	0	2	0	2	0	1	0	1	1	2	0	2	0	0	1	2	1	1	0	2	0	1	1	1	2	0	0	0	0	0	2	0	2	0
O65370;Q8LC93;Q9LX34	O65370;Q8LC93	6;5;1	6;5;1	6;5;1		F12F1.4;At1g12080	tr|O65370|O65370_ARATH At1g12080 OS=Arabidopsis thaliana OX=3702 GN=At1g12080 PE=1 SV=1;tr|Q8LC93|Q8LC93_ARATH Vacuolar calcium-binding protein-like protein OS=Arabidopsis thaliana OX=3702 GN=At1g12080 PE=1 SV=1	3	6	6	6	2	2	1	3	3	3	0	2	0	1	3	3	3	3	0	2	0	3	3	2	3	3	0	3	0	2	1	2	3	2	2	1	3	3	3	0	2	0
O65378	O65378	2	1	1	1-aminocyclopropane-1-carboxylate oxidase 3		sp|O65378|ACCO3_ARATH 1-aminocyclopropane-1-carboxylate oxidase 3 OS=Arabidopsis thaliana OX=3702 GN=At1g12010 PE=2 SV=1	1	2	1	1	0	0	0	0	0	2	0	1	0	2	2	2	2	1	0	2	0	1	2	2	1	2	0	2	0	2	2	2	2	0	0	0	0	0	1	0	1	0
O65398	O65398	8	8	7	Lactoylglutathione lyase	F12F1.32	sp|O65398|GLX1_ARATH Lactoylglutathione lyase GLX1 OS=Arabidopsis thaliana OX=3702 GN=GLX1 PE=1 SV=1	1	8	8	7	1	1	2	0	1	6	1	7	0	3	5	3	5	6	0	7	0	5	3	5	4	5	0	4	0	4	5	7	5	1	1	2	0	1	6	1	7	0
O65449;Q9SUD0;Q8VYB3	O65449	3;1;1	3;1;1	3;1;1		sks4	tr|O65449|O65449_ARATH At4g22010 OS=Arabidopsis thaliana OX=3702 GN=sks4 PE=1 SV=1	3	3	3	3	0	0	0	0	0	1	0	1	0	0	1	1	0	2	0	1	0	0	0	1	2	1	0	1	0	1	1	1	1	0	0	0	0	0	1	0	1	0
O65502	O65502	10	10	10		F23E12.190	sp|O65502|HC244_ARATH Protein HIGH CHLOROPHYLL FLUORESCENCE PHENOTYPE 244, chloroplastic OS=Arabidopsis thaliana OX=3702 GN=HCF244 PE=1 SV=1	1	10	10	10	0	0	0	0	0	7	0	8	0	7	6	7	7	7	0	7	0	6	5	7	7	5	0	7	0	6	7	7	7	0	0	0	0	0	7	0	8	0
O65572	O65572	8	8	8	Carotenoid 9,10(9,10)-cleavage dioxygenase 1	CCD1	sp|O65572|CCD1_ARATH Carotenoid 9,10(9,10)-cleavage dioxygenase 1 OS=Arabidopsis thaliana OX=3702 GN=CCD1 PE=1 SV=2	1	8	8	8	0	3	7	2	1	1	0	0	0	0	0	0	0	0	0	0	0	0	0	0	1	2	0	2	0	0	0	0	0	0	3	7	2	1	1	0	0	0
O65581	O65581	8	5	5	Fructose-bisphosphate aldolase	M3E9.40	sp|O65581|ALFC5_ARATH Fructose-bisphosphate aldolase 5, cytosolic OS=Arabidopsis thaliana OX=3702 GN=FBA5 PE=1 SV=1	1	8	5	5	3	2	3	2	2	6	1	7	1	2	3	7	6	6	0	6	1	4	4	7	6	6	1	5	0	3	4	6	5	1	0	1	0	0	3	0	5	0
O65660	O65660	4	3	3		At4g39730	sp|O65660|PLAT1_ARATH PLAT domain-containing protein 1 OS=Arabidopsis thaliana OX=3702 GN=PLAT1 PE=1 SV=1	1	4	3	3	2	2	3	2	3	2	1	1	0	1	1	2	1	2	1	3	1	2	1	1	1	3	1	2	1	1	1	1	1	2	2	2	1	2	1	1	0	0
O65686	O65686	4	4	4		T4L20.200	sp|O65686|RS16A_ARATH 30S ribosomal protein S16-1, chloroplastic OS=Arabidopsis thaliana OX=3702 GN=RPS16-1 PE=2 SV=1	1	4	4	4	4	2	4	3	3	1	0	3	0	3	2	3	2	1	0	3	0	3	2	3	3	2	0	2	0	3	2	3	3	4	2	4	3	3	1	0	3	0
O65719	O65719	26	10	9	Heat shock 70 kDa protein 3	HSP70-3	sp|O65719|HSP7C_ARATH Heat shock 70 kDa protein 3 OS=Arabidopsis thaliana OX=3702 GN=HSP70-3 PE=1 SV=1	1	26	10	9	19	18	17	15	21	16	3	17	1	14	16	16	14	16	4	17	1	16	16	18	17	16	6	19	3	19	18	17	17	6	6	4	3	8	3	0	4	0
O65782	O65782	2	2	2	Cytochrome P450 83B1	CYP83B1	sp|O65782|C83B1_ARATH Cytochrome P450 83B1 OS=Arabidopsis thaliana OX=3702 GN=CYP83B1 PE=1 SV=1	1	2	2	2	0	0	2	0	0	0	0	0	0	0	0	0	0	0	0	0	0	0	0	0	0	0	0	0	0	0	0	0	0	0	0	2	0	0	0	0	0	0
O65787	O65787	1	1	1	Cytochrome P450 71B6	CYP71B6	sp|O65787|C71B6_ARATH Cytochrome P450 71B6 OS=Arabidopsis thaliana OX=3702 GN=CYP71B6 PE=2 SV=1	1	1	1	1	0	0	1	0	0	0	0	0	0	0	0	0	0	0	0	0	0	0	0	0	0	0	0	0	0	0	0	0	0	0	0	1	0	0	0	0	0	0
O78310	O78310	4	4	4	Superoxide dismutase [Cu-Zn] 2, chloroplastic	CSD2	sp|O78310|SODC2_ARATH Superoxide dismutase [Cu-Zn] 2, chloroplastic OS=Arabidopsis thaliana OX=3702 GN=CSD2 PE=1 SV=2	1	4	4	4	0	0	0	0	0	0	0	2	0	1	0	2	0	2	0	2	0	2	2	1	2	1	0	1	0	2	2	2	2	0	0	0	0	0	0	0	2	0
O80439	O80439	3	3	3	30S ribosomal protein S31, chloroplastic	RPS31	sp|O80439|RR31_ARATH 30S ribosomal protein S31, chloroplastic OS=Arabidopsis thaliana OX=3702 GN=RPS31 PE=1 SV=1	1	3	3	3	3	1	1	2	1	1	0	1	0	1	1	1	1	1	0	1	0	1	1	1	1	1	0	1	0	1	1	1	1	3	1	1	2	1	1	0	1	0
O80448;O80446	O80448	10;4	10;4	6;1	Pyridoxal 5-phosphate synthase subunit PDX1.1	PDX11	sp|O80448|PDX11_ARATH Pyridoxal 5-phosphate synthase subunit PDX1.1 OS=Arabidopsis thaliana OX=3702 GN=PDX11 PE=1 SV=1	2	10	10	6	7	7	6	2	5	5	0	7	0	5	7	5	7	5	0	7	0	5	7	6	6	5	0	7	0	5	7	7	6	7	7	6	2	5	5	0	7	0
O80480	O80480	2	2	2	Importin subunit alpha-4	IMPA4	sp|O80480|IMPA4_ARATH Importin subunit alpha-4 OS=Arabidopsis thaliana OX=3702 GN=IMPA4 PE=1 SV=1	1	2	2	2	0	0	0	0	0	2	0	0	0	0	0	0	0	0	0	0	0	0	0	0	0	0	0	0	0	0	0	0	0	0	0	0	0	0	2	0	0	0
O80501;Q9SID8;Q9LFT9;Q9SMR4;Q9LV79	O80501;Q9SID8;Q9LFT9;Q9SMR4	6;3;3;3;1	6;3;3;3;1	6;3;3;3;1	Ras-related protein RABH1b;Ras-related protein RABH1d;Ras-related protein RABH1e;Ras-related protein RABH1c	RABH1B;RABH1D;RABH1E;RABH1C	sp|O80501|RAH1B_ARATH Ras-related protein RABH1b OS=Arabidopsis thaliana OX=3702 GN=RABH1B PE=1 SV=1;sp|Q9SID8|RAH1D_ARATH Ras-related protein RABH1d OS=Arabidopsis thaliana OX=3702 GN=RABH1D PE=3 SV=1;sp|Q9LFT9|RAH1E_ARATH Ras-related protein RABH1e OS=Ar	5	6	6	6	3	2	5	4	4	3	0	3	0	2	2	3	2	2	0	2	0	3	2	3	1	2	0	3	0	2	2	2	2	3	2	5	4	4	3	0	3	0
O80503	O80503	3	3	3		At2g44640	tr|O80503|O80503_ARATH Expressed protein OS=Arabidopsis thaliana OX=3702 GN=At2g44640 PE=1 SV=2	1	3	3	3	0	1	0	0	1	2	0	1	0	0	1	1	1	0	0	1	0	1	0	1	0	1	0	1	0	0	1	1	0	0	1	0	0	1	2	0	1	0
O80504;Q9M1C2	O80504	5;1	5;1	5;1		CHL-CPN10	sp|O80504|CH102_ARATH 10 kDa chaperonin 2, chloroplastic OS=Arabidopsis thaliana OX=3702 GN=CPN10-2 PE=2 SV=1	2	5	5	5	3	3	2	1	0	2	1	2	0	2	2	2	2	1	1	2	0	1	2	2	3	1	1	2	0	2	2	2	2	3	3	2	1	0	2	1	2	0
O80517	O80517	1	1	1	Uclacyanin-2		sp|O80517|BCB2_ARATH Uclacyanin-2 OS=Arabidopsis thaliana OX=3702 GN=At2g44790 PE=2 SV=1	1	1	1	1	0	0	0	0	0	0	0	0	0	0	0	0	0	1	0	0	0	0	0	0	0	1	0	0	0	0	0	0	0	0	0	0	0	0	0	0	0	0
O80526	O80526	5	5	3	ATP-citrate synthase alpha chain protein 3	ACLA-3	sp|O80526|ACLA3_ARATH ATP-citrate synthase alpha chain protein 3 OS=Arabidopsis thaliana OX=3702 GN=ACLA-3 PE=2 SV=1	1	5	5	3	1	0	0	0	0	1	0	1	0	0	0	1	1	0	0	2	0	1	0	1	3	1	0	2	0	1	1	2	1	1	0	0	0	0	1	0	1	0
O80565	O80565	1	1	1	Outer envelope pore protein 37, chloroplastic	OEP37	sp|O80565|OEP37_ARATH Outer envelope pore protein 37, chloroplastic OS=Arabidopsis thaliana OX=3702 GN=OEP37 PE=2 SV=2	1	1	1	1	0	1	1	0	0	1	0	0	0	0	0	0	0	1	0	0	0	0	0	0	0	1	0	0	0	0	0	0	0	0	1	1	0	0	1	0	0	0
O80574;Q8LB01	O80574;Q8LB01	1;1	1;1	1;1	4-hydroxy-tetrahydrodipicolinate reductase 1, chloroplastic;4-hydroxy-tetrahydrodipicolinate reductase 2, chloroplastic	DAPB1;DAPB2	sp|O80574|DAPB1_ARATH 4-hydroxy-tetrahydrodipicolinate reductase 1, chloroplastic OS=Arabidopsis thaliana OX=3702 GN=DAPB1 PE=1 SV=2;sp|Q8LB01|DAPB2_ARATH 4-hydroxy-tetrahydrodipicolinate reductase 2, chloroplastic OS=Arabidopsis thaliana OX=3702 GN=DAPB2	2	1	1	1	0	0	0	0	0	1	0	1	0	1	0	1	0	1	0	1	0	0	0	1	0	1	0	1	0	1	0	0	1	0	0	0	0	0	1	0	1	0
O80575	O80575	2	2	2	6,7-dimethyl-8-ribityllumazine synthase, chloroplastic		sp|O80575|RISB_ARATH 6,7-dimethyl-8-ribityllumazine synthase, chloroplastic OS=Arabidopsis thaliana OX=3702 GN=At2g44050 PE=1 SV=1	1	2	2	2	1	0	1	0	0	1	0	1	0	0	0	0	1	1	0	0	0	0	0	1	1	1	0	0	0	0	0	0	1	1	0	1	0	0	1	0	1	0
O80576	O80576	11	11	11		At2g44060	tr|O80576|O80576_ARATH At2g44060 OS=Arabidopsis thaliana OX=3702 GN=late embryogenesis abundant 26 PE=1 SV=1	1	11	11	11	1	1	4	3	2	7	0	7	0	7	7	7	7	8	0	8	0	9	8	8	7	8	1	8	0	7	6	8	6	1	1	4	3	2	7	0	7	0
O80585	O80585	9	5	5	Methylenetetrahydrofolate reductase 2	MTHFR2	sp|O80585|MTHR2_ARATH Methylenetetrahydrofolate reductase 2 OS=Arabidopsis thaliana OX=3702 GN=MTHFR2 PE=1 SV=2	1	9	5	5	3	2	3	2	1	6	0	5	0	4	4	3	5	5	0	5	0	4	4	5	4	4	0	6	0	3	5	5	4	1	0	1	0	0	3	0	2	0
O80626;F4KDR2;Q9LZ41	O80626;F4KDR2;Q9LZ41	4;3;3	2;2;2	2;2;2	60S ribosomal protein L35-2;60S ribosomal protein L35-4	RPL35B;At5g02610;RPL35D	sp|O80626|RL352_ARATH 60S ribosomal protein L35-2 OS=Arabidopsis thaliana OX=3702 GN=RPL35B PE=2 SV=1;tr|F4KDR2|F4KDR2_ARATH Ribosomal L29 family protein OS=Arabidopsis thaliana OX=3702 GN=At5g02610 PE=1 SV=1;sp|Q9LZ41|RL354_ARATH 60S ribosomal protein L35	3	4	2	2	4	4	4	4	4	2	0	3	0	3	2	3	3	3	1	3	0	3	3	3	2	3	0	3	0	2	3	3	2	2	2	2	2	2	1	0	1	0
O80634	O80634	2	2	2	Photosynthetic NDH subunit of lumenal location 1, chloroplastic	PNSL1	sp|O80634|PNSL1_ARATH Photosynthetic NDH subunit of lumenal location 1, chloroplastic OS=Arabidopsis thaliana OX=3702 GN=PNSL1 PE=1 SV=2	1	2	2	2	0	0	0	0	0	0	0	1	0	1	0	0	1	0	0	0	0	1	0	1	0	0	0	0	0	0	0	0	0	0	0	0	0	0	0	0	1	0
O80725;A0A1P8AYL3;Q9M1Q9;A0A1P8AYG2;A0A1P8AYF4;Q9FWX8;Q9FWX7;A0A1P8ANT3;A0A1P8B3X8;Q9LJX0;A0A1P8B4H4;A0A1P8B7I4;Q9LHK4;Q9FHF1;Q9M0M2;Q9SYI3;Q9SYI2;Q9ZR72	O80725;A0A1P8AYL3;Q9M1Q9;A0A1P8AYG2;A0A1P8AYF4	6;5;4;4;4;2;2;1;1;1;1;1;1;1;1;1;1;1	6;5;4;4;4;2;2;1;1;1;1;1;1;1;1;1;1;1	6;5;4;4;4;2;2;1;1;1;1;1;1;1;1;1;1;1	ABC transporter B family member 4;ABC transporter B family member 21	ABCB4;ABCB21	sp|O80725|AB4B_ARATH ABC transporter B family member 4 OS=Arabidopsis thaliana OX=3702 GN=ABCB4 PE=1 SV=1;tr|A0A1P8AYL3|A0A1P8AYL3_ARATH ATP binding cassette subfamily B4 OS=Arabidopsis thaliana OX=3702 GN=ABCB4 PE=1 SV=1;sp|Q9M1Q9|AB21B_ARATH ABC transpor	18	6	6	6	4	3	6	4	4	0	0	0	0	1	0	0	0	0	0	0	0	0	0	1	0	0	0	0	0	0	0	0	0	4	3	6	4	4	0	0	0	0
Q8RWJ5;O80774	Q8RWJ5;O80774	3;3	3;3	3;3		At1g29310;At2g34250	tr|Q8RWJ5|Q8RWJ5_ARATH SecY protein transport family protein OS=Arabidopsis thaliana OX=3702 GN=At1g29310 PE=2 SV=1;tr|O80774|O80774_ARATH AT2G34250 protein OS=Arabidopsis thaliana OX=3702 GN=At2g34250 PE=2 SV=1	2	3	3	3	2	1	1	1	2	1	0	0	0	0	0	0	0	1	0	0	0	0	0	0	0	0	0	1	0	0	0	1	1	2	1	1	1	2	1	0	0	0
O80837	O80837	7	7	7	Remorin	DBP	sp|O80837|REMO_ARATH Remorin OS=Arabidopsis thaliana OX=3702 GN=DBP PE=1 SV=1	1	7	7	7	4	2	3	3	0	4	0	1	0	0	1	0	1	2	0	1	0	2	2	1	0	2	0	2	0	0	0	1	1	4	2	3	3	0	4	0	1	0
O80840	O80840	5	5	5	Phosphomannomutase	PMM	sp|O80840|PMM_ARATH Phosphomannomutase OS=Arabidopsis thaliana OX=3702 GN=PMM PE=1 SV=1	1	5	5	5	0	1	1	1	0	1	0	2	0	0	0	1	0	2	0	1	0	1	0	1	1	2	0	2	0	0	1	1	2	0	1	1	1	0	1	0	2	0
O80842	O80842	2	2	2	Cell division protein FtsY homolog, chloroplastic	CPFTSY	sp|O80842|CFTSY_ARATH Cell division protein FtsY homolog, chloroplastic OS=Arabidopsis thaliana OX=3702 GN=CPFTSY PE=1 SV=2	1	2	2	2	0	0	0	0	0	1	0	0	0	0	0	0	1	0	0	0	0	0	0	0	0	0	0	0	0	0	0	0	0	0	0	0	0	0	1	0	0	0
O80845;Q9LQ73	O80845	3;1	3;1	2;0	Peroxisomal membrane protein 11D	PEX11D	sp|O80845|PX11D_ARATH Peroxisomal membrane protein 11D OS=Arabidopsis thaliana OX=3702 GN=PEX11D PE=1 SV=2	2	3	3	2	1	3	2	2	2	2	0	2	0	0	1	2	2	2	0	2	0	0	2	2	2	2	0	2	0	1	0	2	2	1	3	2	2	2	2	0	2	0
O80852	O80852	9	9	8	Glutathione S-transferase F9	GSTF9	sp|O80852|GSTF9_ARATH Glutathione S-transferase F9 OS=Arabidopsis thaliana OX=3702 GN=GSTF9 PE=1 SV=1	1	9	9	8	2	2	3	2	2	7	1	6	1	3	5	5	5	7	3	6	2	6	4	6	5	7	2	6	2	5	5	5	6	2	2	3	2	2	7	1	6	1
O80858	O80858	6	6	6			tr|O80858|O80858_ARATH Expressed protein OS=Arabidopsis thaliana OX=3702 GN=At2g30930 PE=1 SV=1	1	6	6	6	5	3	3	5	4	5	0	5	0	5	5	5	5	5	0	5	0	5	5	5	5	5	0	5	0	5	5	5	5	5	3	3	5	4	5	0	5	0
O80934	O80934	10	10	9	Uncharacterized protein At2g37660, chloroplastic		sp|O80934|Y2766_ARATH Uncharacterized protein At2g37660, chloroplastic OS=Arabidopsis thaliana OX=3702 GN=At2g37660 PE=1 SV=2	1	10	10	9	2	1	2	1	1	8	3	8	0	8	4	7	4	6	1	5	0	7	5	5	5	8	1	7	1	6	4	8	6	2	1	2	1	1	8	3	8	0
O80950	O80950	8	8	8	Jacalin-related lectin 22	JAL22	sp|O80950|JAL22_ARATH Jacalin-related lectin 22 OS=Arabidopsis thaliana OX=3702 GN=JAL22 PE=1 SV=1	1	8	8	8	2	1	2	1	0	3	0	4	0	2	2	2	3	5	0	5	0	3	1	3	2	4	0	2	0	3	2	4	4	2	1	2	1	0	3	0	4	0
O80988	O80988	22	6	6	Glycine dehydrogenase (decarboxylating) 2, mitochondrial	GLDP2	sp|O80988|GCSP2_ARATH Glycine dehydrogenase (decarboxylating) 2, mitochondrial OS=Arabidopsis thaliana OX=3702 GN=GLDP2 PE=1 SV=1	1	22	6	6	12	7	12	12	8	10	0	12	0	7	9	13	10	10	2	10	0	10	11	14	13	11	2	13	0	13	11	14	11	3	1	2	3	1	3	0	2	0
O81014	O81014	1	1	1	4-diphosphocytidyl-2-C-methyl-D-erythritol kinase, chloroplastic	ISPE	sp|O81014|ISPE_ARATH 4-diphosphocytidyl-2-C-methyl-D-erythritol kinase, chloroplastic OS=Arabidopsis thaliana OX=3702 GN=ISPE PE=2 SV=1	1	1	1	1	0	0	0	0	0	1	0	0	0	0	0	0	0	1	0	0	0	0	0	0	0	1	0	0	0	0	0	0	0	0	0	0	0	0	1	0	0	0
O81146	O81146	9	9	5	Proteasome subunit alpha type-6-A	PAA1	sp|O81146|PSA6A_ARATH Proteasome subunit alpha type-6-A OS=Arabidopsis thaliana OX=3702 GN=PAA1 PE=1 SV=2	1	9	9	5	7	4	7	4	7	7	0	4	0	3	4	4	5	7	0	4	0	4	4	4	4	6	0	6	0	4	5	5	4	7	4	7	4	7	7	0	4	0
O81147;A0A1P8B073;F4IIA5	O81147;A0A1P8B073;F4IIA5	7;5;5	3;2;2	3;2;2	Proteasome subunit alpha type-6-B	PAA2	sp|O81147|PSA6B_ARATH Proteasome subunit alpha type-6-B OS=Arabidopsis thaliana OX=3702 GN=PAA2 PE=1 SV=1;tr|A0A1P8B073|A0A1P8B073_ARATH Proteasome subunit alpha type OS=Arabidopsis thaliana OX=3702 GN=PAA2 PE=1 SV=1;tr|F4IIA5|F4IIA5_ARATH Proteasome subun	3	7	3	3	7	4	5	1	6	5	0	2	0	2	1	1	2	3	0	2	0	1	1	3	2	2	0	4	0	2	2	3	2	3	1	2	0	3	1	0	1	0
O81148;F4JJE5	O81148	10;2	10;2	10;2	Proteasome subunit alpha type-4-A	PAC1	sp|O81148|PSA4A_ARATH Proteasome subunit alpha type-4-A OS=Arabidopsis thaliana OX=3702 GN=PAC1 PE=1 SV=1	2	10	10	10	8	4	6	6	6	2	1	4	0	2	1	3	1	2	2	3	0	5	2	3	2	3	1	2	1	2	2	2	2	8	4	6	6	6	2	1	4	0
O81149	O81149	9	9	2	Proteasome subunit alpha type-5-A	PAE1	sp|O81149|PSA5A_ARATH Proteasome subunit alpha type-5-A OS=Arabidopsis thaliana OX=3702 GN=PAE1 PE=1 SV=1	1	9	9	2	6	3	7	4	7	6	1	6	1	3	5	5	3	7	1	5	2	6	5	6	5	6	1	5	2	5	4	5	7	6	3	7	4	7	6	1	6	1
Q9XI05;O81153	Q9XI05;O81153	2;2	2;2	2;2	Proteasome subunit beta type-3-A;Proteasome subunit beta type-3-B	PBC1;PBC2	sp|Q9XI05|PSB3A_ARATH Proteasome subunit beta type-3-A OS=Arabidopsis thaliana OX=3702 GN=PBC1 PE=1 SV=2;sp|O81153|PSB3B_ARATH Proteasome subunit beta type-3-B OS=Arabidopsis thaliana OX=3702 GN=PBC2 PE=1 SV=1	2	2	2	2	1	1	1	1	1	1	0	2	0	2	1	2	2	1	0	2	0	2	1	1	2	1	0	2	0	2	2	2	2	1	1	1	1	1	1	0	2	0
O81283	O81283	18	18	18	Translocase of chloroplast 159, chloroplastic	TOC159	sp|O81283|TC159_ARATH Translocase of chloroplast 159, chloroplastic OS=Arabidopsis thaliana OX=3702 GN=TOC159 PE=1 SV=1	1	18	18	18	7	11	12	5	10	2	0	2	0	0	1	1	2	4	0	2	0	1	0	3	1	4	0	4	0	2	0	2	1	7	11	12	5	10	2	0	2	0
O81296;Q9SRX5	O81296;Q9SRX5	2;1	2;1	2;1		T14P8.18;F22D16.19	tr|O81296|O81296_ARATH AT4g02370 protein OS=Arabidopsis thaliana OX=3702 GN=At4g02370 PE=1 SV=1;tr|Q9SRX5|Q9SRX5_ARATH F22D16.19 protein OS=Arabidopsis thaliana OX=3702 GN=F22D16.19 PE=1 SV=1	2	2	2	2	0	0	0	0	0	2	0	1	0	1	1	1	1	1	0	1	0	1	1	1	1	1	0	1	0	1	1	1	1	0	0	0	0	0	2	0	1	0
O81439	O81439	4	4	3	Probable plastid-lipid-associated protein 1, chloroplastic	PAP1	sp|O81439|PAP1_ARATH Probable plastid-lipid-associated protein 1, chloroplastic OS=Arabidopsis thaliana OX=3702 GN=PAP1 PE=1 SV=1	1	4	4	3	0	0	0	0	0	2	0	3	0	2	1	3	3	2	0	4	0	2	1	2	2	1	0	4	0	3	1	4	3	0	0	0	0	0	2	0	3	0
O81493;F4JZS7;F4JZS4	O81493	9;2;1	8;1;1	7;0;1		F9D12.8	tr|O81493|O81493_ARATH F9D12.8 protein OS=Arabidopsis thaliana OX=3702 GN=F9D12.8 PE=1 SV=1	3	9	8	7	0	0	1	0	1	6	0	8	0	6	6	7	7	6	1	7	0	5	6	6	7	4	0	6	0	5	7	7	5	0	0	1	0	0	5	0	7	0
O81629	O81629	1	1	1		F8M12.21	sp|O81629|KLCR1_ARATH Protein KINESIN LIGHT CHAIN-RELATED 1 OS=Arabidopsis thaliana OX=3702 GN=KLCR1 PE=1 SV=1	1	1	1	1	0	0	0	0	0	0	0	1	0	1	0	1	0	0	0	1	0	0	0	1	0	0	0	1	0	0	1	1	1	0	0	0	0	0	0	0	1	0
O81644	O81644	3	3	3	Villin-2	VLN2	sp|O81644|VILI2_ARATH Villin-2 OS=Arabidopsis thaliana OX=3702 GN=VLN2 PE=1 SV=2	1	3	3	3	0	0	0	0	0	1	0	1	0	1	1	0	1	0	0	1	0	1	1	1	1	2	0	1	0	1	1	1	1	0	0	0	0	0	1	0	1	0
Q9LD28;O81826;Q9C681;Q9LHQ5;Q9S9K7;O04848	Q9LD28;O81826;Q9C681;Q9LHQ5;Q9S9K7;O04848	3;3;3;2;2;2	2;2;2;1;1;1	2;2;2;1;1;1	Histone H2A.6;Probable histone H2A.3;Probable histone H2A.1;Probable histone H2A.2;Probable histone H2AXb;Probable histone H2AXa	RAT5	sp|Q9LD28|H2A6_ARATH Histone H2A.6 OS=Arabidopsis thaliana OX=3702 GN=RAT5 PE=1 SV=1;sp|O81826|H2A3_ARATH Probable histone H2A.3 OS=Arabidopsis thaliana OX=3702 GN=At4g27230 PE=1 SV=1;sp|Q9C681|H2A1_ARATH Probable histone H2A.1 OS=Arabidopsis thaliana OX=3	6	3	2	2	0	0	0	0	0	2	1	2	0	1	1	1	1	2	1	3	0	1	1	1	1	1	1	1	0	2	2	1	1	0	0	0	0	0	1	0	1	0
O81845	O81845	7	7	7	Mitochondrial uncoupling protein 1	PUMP1	sp|O81845|PUMP1_ARATH Mitochondrial uncoupling protein 1 OS=Arabidopsis thaliana OX=3702 GN=PUMP1 PE=1 SV=1	1	7	7	7	2	5	3	2	0	4	0	2	0	1	1	1	2	3	0	0	0	1	1	1	1	3	0	0	0	1	1	1	1	2	5	3	2	0	4	0	2	0
O81852	O81852	1	1	1	Bifunctional aspartokinase/homoserine dehydrogenase 2, chloroplastic;Aspartokinase;Homoserine dehydrogenase	AKHSDH2	sp|O81852|AKH2_ARATH Bifunctional aspartokinase/homoserine dehydrogenase 2, chloroplastic OS=Arabidopsis thaliana OX=3702 GN=AKHSDH2 PE=1 SV=1	1	1	1	1	0	0	0	0	0	0	0	0	0	0	0	0	0	1	0	0	0	0	0	0	0	0	0	0	0	0	0	0	0	0	0	0	0	0	0	0	0	0
O82089;A0A1I9LNC0	O82089;A0A1I9LNC0	6;5	6;5	6;5	Copper transport protein CCH	CCH	sp|O82089|CCH_ARATH Copper transport protein CCH OS=Arabidopsis thaliana OX=3702 GN=CCH PE=1 SV=1;tr|A0A1I9LNC0|A0A1I9LNC0_ARATH Copper chaperone OS=Arabidopsis thaliana OX=3702 GN=CCH PE=1 SV=1	2	6	6	6	4	2	3	2	1	5	1	4	1	4	4	3	3	3	0	4	0	4	4	4	4	4	0	5	0	4	4	4	4	4	2	3	2	1	5	1	4	1
O82179	O82179	1	1	1	Glycine cleavage system H protein 2, mitochondrial	GDH2	sp|O82179|GCSH2_ARATH Glycine cleavage system H protein 2, mitochondrial OS=Arabidopsis thaliana OX=3702 GN=GDH2 PE=2 SV=1	1	1	1	1	0	0	0	0	0	0	0	0	0	0	0	0	0	0	0	0	0	0	0	0	0	1	0	0	0	0	0	0	0	0	0	0	0	0	0	0	0	0
O82204	O82204	6	6	5	60S ribosomal protein L28-1	RPL28A	sp|O82204|RL281_ARATH 60S ribosomal protein L28-1 OS=Arabidopsis thaliana OX=3702 GN=RPL28A PE=1 SV=1	1	6	6	5	5	3	3	4	5	3	1	3	0	3	3	3	3	3	1	3	0	3	2	3	4	3	1	3	1	3	3	3	3	5	3	3	4	5	3	1	3	0
O82209	O82209	3	3	1			tr|O82209|O82209_ARATH Copia-like retroelement pol polyprotein OS=Arabidopsis thaliana OX=3702 GN=At2g19680 PE=1 SV=1	1	3	3	1	0	1	1	0	0	2	0	0	0	0	0	0	0	2	0	1	0	0	0	0	0	1	0	0	0	0	0	0	1	0	1	1	0	0	2	0	0	0
O82230	O82230	6	6	4		At2g24020	sp|O82230|EBFC2_ARATH Nucleoid-associated protein At2g24020, chloroplastic OS=Arabidopsis thaliana OX=3702 GN=STIC2 PE=1 SV=2	1	6	6	4	1	0	1	0	0	5	0	4	0	4	5	5	4	5	0	4	0	5	4	4	4	6	0	5	0	4	4	5	4	1	0	1	0	0	5	0	4	0
O82233	O82233	2	2	2	Eukaryotic translation initiation factor isoform 4G-2	EIF(ISO)4G2	sp|O82233|IF4G2_ARATH Eukaryotic translation initiation factor isoform 4G-2 OS=Arabidopsis thaliana OX=3702 GN=EIF(ISO)4G2 PE=1 SV=1	1	2	2	2	0	0	0	0	0	0	0	0	0	0	0	0	0	1	0	0	0	0	0	0	0	0	0	0	0	1	0	1	0	0	0	0	0	0	0	0	0	0
O82234	O82234	2	2	1	Translation initiation factor IF-3	At2g24060	sp|O82234|IF32_ARATH Translation initiation factor IF3-2, chloroplastic OS=Arabidopsis thaliana OX=3702 GN=IF3-2 PE=2 SV=1	1	2	2	1	0	0	0	0	0	1	0	1	0	0	1	2	1	2	0	1	0	2	2	2	2	1	0	1	0	0	1	2	2	0	0	0	0	0	1	0	1	0
O82240	O82240	2	2	2			tr|O82240|O82240_ARATH Adenine nucleotide alpha hydrolases-like superfamily protein OS=Arabidopsis thaliana OX=3702 GN=At2g47710 PE=1 SV=1	1	2	2	2	0	0	2	0	0	0	0	1	0	0	0	0	1	0	0	0	0	0	0	0	0	1	0	0	0	0	0	1	1	0	0	2	0	0	0	0	1	0
O82290	O82290	2	2	2	Probable inactive shikimate kinase like 2, chloroplastic	SKL2	sp|O82290|SKL2_ARATH Probable inactive shikimate kinase like 2, chloroplastic OS=Arabidopsis thaliana OX=3702 GN=SKL2 PE=2 SV=2	1	2	2	2	0	0	0	0	0	2	0	0	0	0	0	0	0	0	0	0	0	0	0	0	0	0	0	1	0	0	0	0	0	0	0	0	0	0	2	0	0	0
O82291	O82291	4	4	4	Probable plastid-lipid-associated protein 3, chloroplastic	PAP3	sp|O82291|PAP3_ARATH Probable plastid-lipid-associated protein 3, chloroplastic OS=Arabidopsis thaliana OX=3702 GN=PAP3 PE=1 SV=1	1	4	4	4	0	0	0	0	0	2	0	3	0	2	3	2	2	2	0	3	0	2	2	2	2	2	0	1	0	3	2	2	2	0	0	0	0	0	2	0	3	0
O82299	O82299	5	5	5			tr|O82299|O82299_ARATH Putative chloroplast RNA binding protein OS=Arabidopsis thaliana OX=3702 GN=At2g35410 PE=1 SV=1	1	5	5	5	0	0	0	0	0	4	0	3	0	4	0	3	3	4	0	2	0	2	3	4	4	4	0	3	0	3	3	4	3	0	0	0	0	0	4	0	3	0
O82399	O82399	4	3	3	Probable malate dehydrogenase, glyoxysomal		sp|O82399|MDHX1_ARATH Malate dehydrogenase 1, peroxisomal OS=Arabidopsis thaliana OX=3702 GN=PMDH1 PE=1 SV=1	1	4	3	3	0	0	0	0	0	2	0	1	1	1	1	1	1	3	0	3	0	1	1	2	2	3	1	2	0	1	1	2	2	0	0	0	0	0	2	0	1	1
O82462	O82462	2	2	2			sp|O82462|SYEC_ARATH Glutamate--tRNA ligase, cytoplasmic OS=Arabidopsis thaliana OX=3702 GN=At5g26710 PE=1 SV=1	1	2	2	2	0	0	0	0	0	1	0	1	0	0	0	0	0	0	0	1	0	0	0	0	0	1	0	1	0	0	0	0	0	0	0	0	0	0	1	0	1	0
O82487	O82487	1	1	1		T12H20.10	tr|O82487|O82487_ARATH Phosphoenolpyruvate carboxylase family protein OS=Arabidopsis thaliana OX=3702 GN=T12H20.10 PE=1 SV=1	1	1	1	1	0	0	0	0	0	1	0	1	0	0	0	0	0	1	0	1	0	0	0	0	0	0	0	1	0	0	1	1	1	0	0	0	0	0	1	0	1	0
O82514;F4KAP2	O82514;F4KAP2	7;4	7;4	7;4	Adenylate kinase 4	ADK1	sp|O82514|KAD4_ARATH Adenylate kinase 4 OS=Arabidopsis thaliana OX=3702 GN=ADK1 PE=1 SV=2;tr|F4KAP2|F4KAP2_ARATH ATP:AMP phosphotransferase OS=Arabidopsis thaliana OX=3702 GN=ADK1 PE=1 SV=1	2	7	7	7	6	5	5	4	0	4	1	6	0	3	5	4	5	4	0	6	0	5	4	6	5	6	0	6	1	5	5	6	6	6	5	5	4	0	4	1	6	0
Q93V56;O82597	Q93V56;O82597	2;2	2;2	2;2	Soluble inorganic pyrophosphatase 1;Soluble inorganic pyrophosphatase 5	PPA1;PPA5	sp|Q93V56|IPYR1_ARATH Soluble inorganic pyrophosphatase 1 OS=Arabidopsis thaliana OX=3702 GN=PPA1 PE=1 SV=1;sp|O82597|IPYR5_ARATH Soluble inorganic pyrophosphatase 5 OS=Arabidopsis thaliana OX=3702 GN=PPA5 PE=2 SV=1	2	2	2	2	0	0	0	0	0	2	0	2	0	1	1	2	2	2	0	2	0	1	1	2	1	1	0	2	0	2	2	2	2	0	0	0	0	0	2	0	2	0
O82628	O82628	6	6	6	V-type proton ATPase subunit G1	VHA-G1	sp|O82628|VATG1_ARATH V-type proton ATPase subunit G1 OS=Arabidopsis thaliana OX=3702 GN=VHA-G1 PE=1 SV=1	1	6	6	6	2	2	2	2	4	0	0	1	0	1	1	1	1	1	0	1	0	1	1	1	1	2	0	2	0	1	1	1	0	2	2	2	2	4	0	0	1	0
O82629	O82629	2	2	2	V-type proton ATPase subunit G2	VHA-G2	sp|O82629|VATG2_ARATH V-type proton ATPase subunit G2 OS=Arabidopsis thaliana OX=3702 GN=VHA-G2 PE=1 SV=2	1	2	2	2	1	0	1	2	2	0	0	0	0	0	0	0	0	0	0	0	0	0	0	0	0	0	0	0	0	0	0	0	0	1	0	1	2	2	0	0	0	0
O82659	O82659	1	1	1	Probable calcium-binding protein CML20	CML20	sp|O82659|CML20_ARATH Probable calcium-binding protein CML20 OS=Arabidopsis thaliana OX=3702 GN=CML20 PE=1 SV=1	1	1	1	1	0	0	0	1	0	0	0	0	0	0	0	0	0	0	0	0	0	0	0	0	0	0	0	0	0	0	0	0	0	0	0	0	1	0	0	0	0	0
O82662	O82662	13	13	13	Succinyl-CoA ligase [ADP-forming] subunit beta, mitochondrial		sp|O82662|SUCB_ARATH Succinate--CoA ligase [ADP-forming] subunit beta, mitochondrial OS=Arabidopsis thaliana OX=3702 GN=At2g20420 PE=1 SV=1	1	13	13	13	2	0	1	2	0	5	0	7	0	4	3	5	5	6	0	6	0	3	6	5	6	7	0	6	0	7	6	5	7	2	0	1	2	0	5	0	7	0
O82663	O82663	11	11	6	Succinate dehydrogenase [ubiquinone] flavoprotein subunit 1, mitochondrial	SDH1-1	sp|O82663|SDHA1_ARATH Succinate dehydrogenase [ubiquinone] flavoprotein subunit 1, mitochondrial OS=Arabidopsis thaliana OX=3702 GN=SDH1-1 PE=1 SV=1	1	11	11	6	6	8	8	8	0	4	1	4	0	3	2	3	2	4	0	5	0	3	4	4	4	3	1	5	0	2	3	3	4	6	8	8	8	0	4	1	4	0
O82762	O82762	5	5	5		At2g25970	tr|O82762|O82762_ARATH F17H15.1/F17H15.1 OS=Arabidopsis thaliana OX=3702 GN=At2g25970 PE=1 SV=1	1	5	5	5	0	0	0	0	0	2	0	2	0	0	0	0	1	2	0	1	0	0	0	1	1	2	0	1	0	0	0	1	2	0	0	0	0	0	2	0	2	0
P04778;Q8VZ87;P0CJ48	P04778;Q8VZ87;P0CJ48	9;8;8	3;2;2	3;2;2	Chlorophyll a-b binding protein 1, chloroplastic;Chlorophyll a-b binding protein 3, chloroplastic;Chlorophyll a-b binding protein 2, chloroplastic	LHCB1.3;LHCB1.2;LHCB1.1	sp|P04778|CB1C_ARATH Chlorophyll a-b binding protein 1, chloroplastic OS=Arabidopsis thaliana OX=3702 GN=LHCB1.3 PE=1 SV=1;sp|Q8VZ87|CB1B_ARATH Chlorophyll a-b binding protein 3, chloroplastic OS=Arabidopsis thaliana OX=3702 GN=LHCB1.2 PE=1 SV=2;sp|P0CJ48|	3	9	3	3	4	6	5	5	2	8	6	7	3	5	4	5	5	8	6	5	4	5	4	6	5	8	4	7	4	5	5	6	6	0	0	0	0	0	3	1	2	0
P09468	P09468	9	9	9	ATP synthase epsilon chain, chloroplastic	atpE	sp|P09468|ATPE_ARATH ATP synthase epsilon chain, chloroplastic OS=Arabidopsis thaliana OX=3702 GN=atpE PE=1 SV=2	1	9	9	9	0	2	1	0	0	7	1	6	1	6	7	8	7	5	2	7	1	6	6	6	7	7	1	9	2	7	6	7	7	0	2	1	0	0	7	1	6	1
P0C0B0	P0C0B0	1	1	1	Uncharacterized protein At1g24000		sp|P0C0B0|Y1400_ARATH Uncharacterized protein At1g24000 OS=Arabidopsis thaliana OX=3702 GN=At1g24000 PE=1 SV=1	1	1	1	1	0	0	0	0	0	0	0	0	0	1	0	0	0	0	0	0	0	0	0	0	0	0	0	0	0	0	0	0	0	0	0	0	0	0	0	0	0	0
P0CJ47;P0CJ46	P0CJ47;P0CJ46	12;12	3;3	2;2	Actin-3;Actin-1	ACT3;ACT1	sp|P0CJ47|ACT3_ARATH Actin-3 OS=Arabidopsis thaliana OX=3702 GN=ACT3 PE=1 SV=1;sp|P0CJ46|ACT1_ARATH Actin-1 OS=Arabidopsis thaliana OX=3702 GN=ACT1 PE=1 SV=1	2	12	3	2	4	2	4	4	2	9	3	10	0	7	7	7	7	9	1	9	0	7	7	6	9	6	0	9	0	6	8	8	9	1	1	1	1	1	1	1	2	0
P0CZ23	P0CZ23	2	2	1	Acyl-coenzyme A oxidase 3, peroxisomal	ACX3	sp|P0CZ23|ACOX3_ARATH Acyl-coenzyme A oxidase 3, peroxisomal OS=Arabidopsis thaliana OX=3702 GN=ACX3 PE=1 SV=1	1	2	2	1	0	0	1	0	0	1	0	0	0	0	0	1	0	2	0	0	0	0	0	0	0	1	0	1	0	0	0	0	0	0	0	1	0	0	1	0	0	0
Q9LQC8;P0DH91;Q9M1P5;A0A1P8BDK6;Q9LYJ3	Q9LQC8;P0DH91;Q9M1P5;A0A1P8BDK6;Q9LYJ3	10;10;9;9;9	10;10;9;9;9	1;1;0;0;0	ADP-ribosylation factor 2-A;ADP-ribosylation factor 2-B	ARF2-A;ARF2-B;T17J13.250;T15N1_160	sp|Q9LQC8|ARF2A_ARATH ADP-ribosylation factor 2-A OS=Arabidopsis thaliana OX=3702 GN=ARF2-A PE=2 SV=2;sp|P0DH91|ARF2B_ARATH ADP-ribosylation factor 2-B OS=Arabidopsis thaliana OX=3702 GN=ARF2-B PE=2 SV=1;tr|Q9M1P5|Q9M1P5_ARATH ADP-ribosylation factor A1E O	5	10	10	1	4	3	5	4	2	7	2	6	1	7	5	7	6	9	3	7	1	7	7	6	8	9	4	8	1	7	6	6	7	4	3	5	4	2	7	2	6	1
P0DH96;P0DH95;F4IEU4;F4K8M3;F4K8M2;A0A1P8BAP4;A0A1P8ANC4	P0DH96;P0DH95;F4IEU4;F4K8M3;F4K8M2;A0A1P8BAP4;A0A1P8ANC4	9;9;8;8;8;6;5	2;2;2;2;2;1;1	2;2;2;2;2;1;1	Calmodulin-4;Calmodulin-1	CAM4;CAM1	sp|P0DH96|CALM4_ARATH Calmodulin-4 OS=Arabidopsis thaliana OX=3702 GN=CAM4 PE=1 SV=1;sp|P0DH95|CALM1_ARATH Calmodulin-1 OS=Arabidopsis thaliana OX=3702 GN=CAM1 PE=1 SV=1;tr|F4IEU4|F4IEU4_ARATH Calmodulin 4 OS=Arabidopsis thaliana OX=3702 GN=CAM4 PE=4 SV=1;	7	9	2	2	5	4	4	5	5	6	0	3	0	5	4	3	5	6	0	3	0	5	3	5	5	5	0	4	0	5	4	4	4	1	0	0	1	1	1	0	0	0
Q8W4H7;Q8GTY0;Q0WL56;P0DH99;F4HUA0	Q8W4H7;Q8GTY0;Q0WL56;P0DH99;F4HUA0	17;17;17;17;14	17;17;17;17;14	17;17;17;17;14	Elongation factor 1-alpha 2;Elongation factor 1-alpha 4;Elongation factor 1-alpha 3;Elongation factor 1-alpha 1	A2;A4;A3;A1;At1g07930	sp|Q8W4H7|EF1A2_ARATH Elongation factor 1-alpha 2 OS=Arabidopsis thaliana OX=3702 GN=A2 PE=1 SV=2;sp|Q8GTY0|EF1A4_ARATH Elongation factor 1-alpha 4 OS=Arabidopsis thaliana OX=3702 GN=A4 PE=1 SV=2;sp|Q0WL56|EF1A3_ARATH Elongation factor 1-alpha 3 OS=Arabido	5	17	17	17	8	8	9	6	9	13	6	15	6	12	9	12	11	14	7	12	5	10	11	12	10	13	7	14	7	13	12	13	15	8	8	9	6	9	13	6	15	6
P0DKC4;P0DKC3;A0A1P8BHG5;Q8GWU0	P0DKC4;P0DKC3	10;10;1;1	10;10;1;1	10;10;1;1	Phosphoglycolate phosphatase 1B, chloroplastic;Phosphoglycolate phosphatase 1A, chloroplastic	PGLP1B;PGLP1A	sp|P0DKC4|PGP1B_ARATH Phosphoglycolate phosphatase 1B, chloroplastic OS=Arabidopsis thaliana OX=3702 GN=PGLP1B PE=1 SV=1;sp|P0DKC3|PGP1A_ARATH Phosphoglycolate phosphatase 1A, chloroplastic OS=Arabidopsis thaliana OX=3702 GN=PGLP1A PE=1 SV=1	4	10	10	10	3	2	2	1	1	5	0	6	0	6	6	6	7	6	0	5	0	8	6	6	7	5	1	7	0	6	7	7	7	3	2	2	1	1	5	0	6	0
P10795;F4HRR5	P10795	9;3	6;3	6;3	Ribulose bisphosphate carboxylase small chain 1A, chloroplastic	RBCS-1A	sp|P10795|RBS1A_ARATH Ribulose bisphosphate carboxylase small chain 1A, chloroplastic OS=Arabidopsis thaliana OX=3702 GN=RBCS-1A PE=1 SV=2	2	9	6	6	8	7	8	8	7	9	6	9	5	8	8	9	9	9	6	9	5	8	8	9	7	9	7	9	6	9	8	8	9	5	4	5	5	4	6	4	6	3
P10796	P10796	11	4	4	Ribulose bisphosphate carboxylase small chain 1B, chloroplastic	RBCS-1B	sp|P10796|RBS1B_ARATH Ribulose bisphosphate carboxylase small chain 1B, chloroplastic OS=Arabidopsis thaliana OX=3702 GN=RBCS-1B PE=1 SV=1	1	11	4	4	9	10	9	9	10	11	6	10	6	9	10	9	9	11	7	11	6	10	9	11	11	11	7	10	7	10	10	10	10	3	3	3	3	3	4	2	3	2
P10798;P10797;B3H5S2;F4KA76	P10798;P10797;B3H5S2;F4KA76	12;12;11;10	12;12;11;10	5;5;5;5	Ribulose bisphosphate carboxylase small chain 3B, chloroplastic;Ribulose bisphosphate carboxylase small chain 2B, chloroplastic;Ribulose bisphosphate carboxylase small chain	RBCS-3B;RBCS-2B;At5g38410	sp|P10798|RBS3B_ARATH Ribulose bisphosphate carboxylase small chain 3B, chloroplastic OS=Arabidopsis thaliana OX=3702 GN=RBCS-3B PE=1 SV=2;sp|P10797|RBS2B_ARATH Ribulose bisphosphate carboxylase small chain 2B, chloroplastic OS=Arabidopsis thaliana OX=3702	4	12	12	5	11	10	10	9	11	11	7	11	6	10	11	10	11	11	8	10	7	10	11	11	10	11	8	11	7	11	11	11	11	11	10	10	9	11	11	7	11	6
P10896;F4IVZ7	P10896;F4IVZ7	27;25	27;25	27;25	Ribulose bisphosphate carboxylase/oxygenase activase, chloroplastic	RCA	sp|P10896|RCA_ARATH Ribulose bisphosphate carboxylase/oxygenase activase, chloroplastic OS=Arabidopsis thaliana OX=3702 GN=RCA PE=1 SV=2;tr|F4IVZ7|F4IVZ7_ARATH Rubisco activase OS=Arabidopsis thaliana OX=3702 GN=RCA PE=1 SV=1	2	27	27	27	16	16	16	12	14	22	14	25	13	21	20	21	21	21	14	23	12	19	19	22	22	23	14	21	15	21	21	22	21	16	16	16	12	14	22	14	25	13
P11035	P11035	4	4	4	Nitrate reductase [NADH] 2	NIA2	sp|P11035|NIA2_ARATH Nitrate reductase [NADH] 2 OS=Arabidopsis thaliana OX=3702 GN=NIA2 PE=1 SV=1	1	4	4	4	0	0	0	0	0	1	0	2	0	0	0	0	0	1	0	1	0	0	0	0	0	0	0	0	0	0	0	0	1	0	0	0	0	0	1	0	2	0
P11574;Q8W4E2	P11574;Q8W4E2	25;24	25;24	6;5	V-type proton ATPase subunit B1;V-type proton ATPase subunit B3	VHA-B1;VHA-B3	sp|P11574|VATB1_ARATH V-type proton ATPase subunit B1 OS=Arabidopsis thaliana OX=3702 GN=VHA-B1 PE=2 SV=2;sp|Q8W4E2|VATB3_ARATH V-type proton ATPase subunit B3 OS=Arabidopsis thaliana OX=3702 GN=VHA-B3 PE=2 SV=1	2	25	25	6	19	19	22	16	17	15	3	18	2	17	17	18	16	16	4	17	1	15	16	17	16	15	5	16	3	18	18	17	16	19	19	22	16	17	15	3	18	2
P11829	P11829	1	1	1	Acyl carrier protein 1, chloroplastic	ACP1	sp|P11829|ACP1_ARATH Acyl carrier protein 1, chloroplastic OS=Arabidopsis thaliana OX=3702 GN=ACP1 PE=1 SV=1	1	1	1	1	0	0	0	0	0	1	1	1	1	1	1	1	1	1	1	1	0	1	1	1	0	1	1	1	1	1	1	1	1	0	0	0	0	0	1	1	1	1
P14671;P25269	P14671;P25269	5;5	5;5	5;5	Tryptophan synthase beta chain 1, chloroplastic;Tryptophan synthase beta chain 2, chloroplastic	TSB1;TSB2	sp|P14671|TRPB1_ARATH Tryptophan synthase beta chain 1, chloroplastic OS=Arabidopsis thaliana OX=3702 GN=TSB1 PE=2 SV=1;sp|P25269|TRBP2_ARATH Tryptophan synthase beta chain 2, chloroplastic OS=Arabidopsis thaliana OX=3702 GN=TSB2 PE=1 SV=2	2	5	5	5	0	0	0	0	0	2	0	2	0	2	2	2	1	1	0	2	0	2	2	1	2	2	0	2	0	1	2	3	1	0	0	0	0	0	2	0	2	0
P15458;P15459;P15460	P15458;P15459;P15460	2;1;1	2;1;1	2;1;1	2S seed storage protein 2;2S seed storage protein 2 small subunit;2S seed storage protein 2 large subunit;2S seed storage protein 3;2S seed storage protein 3 small subunit;2S seed storage protein 3 large subunit;2S seed storage protein 4;2S seed storage protein 4 small subunit;2S seed storage protein 4 large subunit	AT2S2;AT2S3;AT2S4	sp|P15458|2SS2_ARATH 2S seed storage protein 2 OS=Arabidopsis thaliana OX=3702 GN=AT2S2 PE=2 SV=1;sp|P15459|2SS3_ARATH 2S seed storage protein 3 OS=Arabidopsis thaliana OX=3702 GN=AT2S3 PE=1 SV=1;sp|P15460|2SS4_ARATH 2S seed storage protein 4 OS=Arabidopsi	3	2	2	2	0	0	0	0	0	0	0	0	0	0	0	0	0	2	0	0	0	1	0	0	0	2	0	0	0	0	0	1	1	0	0	0	0	0	0	0	0	0
P16127	P16127	15	15	7	Magnesium-chelatase subunit ChlI-1, chloroplastic	CHLI1	sp|P16127|CHLI1_ARATH Magnesium-chelatase subunit ChlI-1, chloroplastic OS=Arabidopsis thaliana OX=3702 GN=CHLI1 PE=1 SV=1	1	15	15	7	1	2	2	0	0	10	0	12	0	8	10	10	11	11	0	13	0	9	10	11	13	11	0	10	0	12	11	12	11	1	2	2	0	0	10	0	12	0
P16180	P16180	5	5	5	30S ribosomal protein S17, chloroplastic	RPS17	sp|P16180|RR17_ARATH 30S ribosomal protein S17, chloroplastic OS=Arabidopsis thaliana OX=3702 GN=RPS17 PE=1 SV=1	1	5	5	5	3	1	2	2	3	2	0	3	0	1	1	2	3	3	0	3	0	3	1	3	2	2	0	2	0	2	2	1	2	3	1	2	2	3	2	0	3	0
P16181	P16181	11	11	4	40S ribosomal protein S11-1	RPS11A	sp|P16181|RS111_ARATH 40S ribosomal protein S11-1 OS=Arabidopsis thaliana OX=3702 GN=RPS11A PE=2 SV=1	1	11	11	4	6	5	5	7	6	2	0	3	0	2	2	3	4	3	0	3	0	3	3	3	4	3	0	5	0	4	4	4	4	6	5	5	7	6	2	0	3	0
P16972	P16972	1	1	1	Ferredoxin-2, chloroplastic	FD2	sp|P16972|FER2_ARATH Ferredoxin-2, chloroplastic OS=Arabidopsis thaliana OX=3702 GN=FD2 PE=1 SV=1	1	1	1	1	1	0	0	0	0	1	1	0	1	0	0	0	0	1	1	1	1	1	1	0	0	1	1	1	1	0	1	1	0	1	0	0	0	0	1	1	0	1
P17094;A8MQQ1;P22738	P17094;A8MQQ1	23;20;8	23;20;8	23;20;8	60S ribosomal protein L3-1	ARP1;RP1	sp|P17094|RL31_ARATH 60S ribosomal protein L3-1 OS=Arabidopsis thaliana OX=3702 GN=ARP1 PE=1 SV=5;tr|A8MQQ1|A8MQQ1_ARATH Ribosomal protein 1 OS=Arabidopsis thaliana OX=3702 GN=RP1 PE=1 SV=1	3	23	23	23	21	15	16	18	19	17	0	15	0	9	9	10	9	15	1	13	1	14	8	10	11	14	0	13	0	11	12	9	10	21	15	16	18	19	17	0	15	0
P17562	P17562	10	2	2	S-adenosylmethionine synthase 2	SAM2	sp|P17562|METK2_ARATH S-adenosylmethionine synthase 2 OS=Arabidopsis thaliana OX=3702 GN=SAM2 PE=1 SV=1	1	10	2	2	2	2	3	2	2	8	0	7	1	5	4	6	6	8	1	8	0	7	4	6	4	8	1	8	1	5	4	6	7	0	1	1	0	0	2	0	1	0
P17745	P17745	22	22	21	Elongation factor Tu, chloroplastic	TUFA	sp|P17745|EFTU_ARATH Elongation factor Tu, chloroplastic OS=Arabidopsis thaliana OX=3702 GN=TUFA PE=1 SV=1	1	22	22	21	9	10	11	7	7	16	12	18	5	15	13	13	13	16	10	17	9	15	14	13	13	15	12	16	10	15	15	17	15	9	10	11	7	7	16	12	18	5
P18612	P18612	1	1	1	Stress-induced protein KIN1	KIN1	sp|P18612|KIN1_ARATH Stress-induced protein KIN1 OS=Arabidopsis thaliana OX=3702 GN=KIN1 PE=2 SV=1	1	1	1	1	1	0	0	0	0	0	0	0	0	0	0	0	0	1	0	0	0	0	0	0	0	1	0	0	0	0	0	0	0	1	0	0	0	0	0	0	0	0
P19366	P19366	35	35	34	ATP synthase subunit beta, chloroplastic	atpB	sp|P19366|ATPB_ARATH ATP synthase subunit beta, chloroplastic OS=Arabidopsis thaliana OX=3702 GN=atpB PE=1 SV=2	1	35	35	34	17	17	17	13	9	32	20	31	16	28	25	29	27	32	20	32	16	28	28	28	28	33	20	33	19	28	29	29	29	17	17	17	13	9	32	20	31	16
P19456;F4JPJ7;P20431;A0A1P8BD43;A0A1P8B2U9;A0A1P8B2Y6;Q43128;Q9SJB3;A0A1P8B2V0;A0A1I9LS30;Q9LY32;Q9T0E0	P19456;F4JPJ7	37;36;11;7;5;5;5;5;4;4;4;1	37;36;11;7;5;5;5;5;4;4;4;1	9;9;0;0;0;0;0;0;0;0;0;0	ATPase 2, plasma membrane-type	AHA2;HA2	sp|P19456|PMA2_ARATH ATPase 2, plasma membrane-type OS=Arabidopsis thaliana OX=3702 GN=AHA2 PE=1 SV=2;tr|F4JPJ7|F4JPJ7_ARATH Plasma membrane ATPase OS=Arabidopsis thaliana OX=3702 GN=HA2 PE=1 SV=1	12	37	37	9	27	31	31	31	24	18	0	16	0	14	15	14	16	16	0	18	0	16	14	16	16	19	0	18	0	17	15	15	16	27	31	31	31	24	18	0	16	0
P20115;A0A1I9LSJ6;Q9M1D3	P20115	8;2;2	8;2;2	8;2;2	Citrate synthase 4, mitochondrial	CSY4	sp|P20115|CISY4_ARATH Citrate synthase 4, mitochondrial OS=Arabidopsis thaliana OX=3702 GN=CSY4 PE=1 SV=3	3	8	8	8	0	0	0	0	0	3	0	3	0	2	2	3	6	1	0	3	0	4	5	4	6	1	0	2	0	2	3	4	5	0	0	0	0	0	3	0	3	0
P20649;A0A1P8AYX4	P20649;A0A1P8AYX4	32;29	5;4	5;4	ATPase 1, plasma membrane-type	AHA1	sp|P20649|PMA1_ARATH ATPase 1, plasma membrane-type OS=Arabidopsis thaliana OX=3702 GN=AHA1 PE=1 SV=3;tr|A0A1P8AYX4|A0A1P8AYX4_ARATH Plasma membrane ATPase OS=Arabidopsis thaliana OX=3702 GN=HA1 PE=1 SV=1	2	32	5	5	21	26	25	24	19	16	0	13	0	12	13	13	12	16	0	14	0	13	12	13	14	19	0	13	0	13	13	12	13	2	3	2	1	1	2	0	2	0
P21218;Q42536	P21218	16;7	16;7	14;6	Protochlorophyllide reductase B, chloroplastic	PORB	sp|P21218|PORB_ARATH Protochlorophyllide reductase B, chloroplastic OS=Arabidopsis thaliana OX=3702 GN=PORB PE=1 SV=3	2	16	16	14	1	1	1	0	1	12	1	13	0	10	11	13	12	13	0	12	1	13	11	13	12	13	3	11	1	13	10	12	11	1	1	1	0	1	12	1	13	0
P21238	P21238	29	28	28	Chaperonin 60 subunit alpha 1, chloroplastic	CPN60A1	sp|P21238|CPNA1_ARATH Chaperonin 60 subunit alpha 1, chloroplastic OS=Arabidopsis thaliana OX=3702 GN=CPN60A1 PE=1 SV=2	1	29	28	28	19	13	17	12	14	21	5	21	4	18	18	19	19	23	6	20	3	19	19	20	22	20	6	18	5	19	18	20	18	19	13	17	12	14	21	5	21	4
P21240	P21240	32	32	5	Chaperonin 60 subunit beta 1, chloroplastic	CPN60B1	sp|P21240|CPNB1_ARATH Chaperonin 60 subunit beta 1, chloroplastic OS=Arabidopsis thaliana OX=3702 GN=CPN60B1 PE=1 SV=3	1	32	32	5	21	17	15	13	18	20	6	19	5	15	16	18	16	19	5	22	4	17	18	19	17	18	6	18	2	18	17	18	18	21	17	15	13	18	20	6	19	5
P21276;F4JRV2	P21276;F4JRV2	4;3	4;3	4;3	Superoxide dismutase [Fe] 1, chloroplastic;Superoxide dismutase	FSD1	sp|P21276|SODF1_ARATH Superoxide dismutase [Fe] 1, chloroplastic OS=Arabidopsis thaliana OX=3702 GN=FSD1 PE=1 SV=4;tr|F4JRV2|F4JRV2_ARATH Superoxide dismutase OS=Arabidopsis thaliana OX=3702 GN=FSD1 PE=1 SV=1	2	4	4	4	2	2	3	2	2	2	1	2	1	2	2	2	2	2	1	3	1	2	2	3	1	3	1	2	1	3	2	2	2	2	2	3	2	2	2	1	2	1
P22953;F4KCE5	P22953;F4KCE5	32;29	32;29	11;10	Probable mediator of RNA polymerase II transcription subunit 37e	MED37E;HSC70-1	sp|P22953|HS701_ARATH Heat shock 70 kDa protein 1 OS=Arabidopsis thaliana OX=3702 GN=HSP70-1 PE=1 SV=3;tr|F4KCE5|F4KCE5_ARATH Heat shock cognate protein 70-1 OS=Arabidopsis thaliana OX=3702 GN=HSC70-1 PE=1 SV=1	2	32	32	11	26	21	23	22	23	26	8	23	2	19	18	20	18	25	12	23	3	20	20	21	20	25	11	25	8	21	20	21	20	26	21	23	22	23	26	8	23	2
P23321	P23321	19	19	6	Oxygen-evolving enhancer protein 1-1, chloroplastic	PSBO1	sp|P23321|PSBO1_ARATH Oxygen-evolving enhancer protein 1-1, chloroplastic OS=Arabidopsis thaliana OX=3702 GN=PSBO1 PE=1 SV=2	1	19	19	6	8	9	6	7	4	16	6	16	4	10	15	13	16	17	7	15	6	13	13	16	15	16	7	16	5	17	16	15	15	8	9	6	7	4	16	6	16	4
P23586	P23586	2	2	2	Sugar transport protein 1	STP1	sp|P23586|STP1_ARATH Sugar transport protein 1 OS=Arabidopsis thaliana OX=3702 GN=STP1 PE=1 SV=2	1	2	2	2	0	0	0	1	0	0	0	0	0	0	1	0	0	0	0	0	0	0	0	0	2	0	0	0	0	0	0	0	0	0	0	0	1	0	0	0	0	0
P23686	P23686	11	4	2	S-adenosylmethionine synthase 1	SAM1	sp|P23686|METK1_ARATH S-adenosylmethionine synthase 1 OS=Arabidopsis thaliana OX=3702 GN=SAM1 PE=1 SV=2	1	11	4	2	2	1	2	2	2	9	0	9	1	5	5	7	8	9	1	9	0	8	6	9	5	7	1	10	1	8	6	7	8	1	0	1	1	0	4	0	3	0
P24102;O80912;Q9LVL1;Q9FX85	P24102;O80912	4;2;1;1	4;2;1;1	4;2;1;1	Peroxidase 22;Peroxidase 23	PER22;PER23	sp|P24102|PER22_ARATH Peroxidase 22 OS=Arabidopsis thaliana OX=3702 GN=PER22 PE=1 SV=2;sp|O80912|PER23_ARATH Peroxidase 23 OS=Arabidopsis thaliana OX=3702 GN=PER23 PE=2 SV=1	4	4	4	4	3	3	2	2	3	2	0	2	0	2	2	2	2	2	0	2	0	2	2	2	3	2	0	2	0	2	2	2	2	3	3	2	2	3	2	0	2	0
P24636	P24636	20	8	4	Tubulin beta-4 chain	TUBB4	sp|P24636|TBB4_ARATH Tubulin beta-4 chain OS=Arabidopsis thaliana OX=3702 GN=TUBB4 PE=2 SV=2	1	20	8	4	8	7	7	8	5	13	8	12	3	13	16	13	15	11	8	14	7	13	14	16	15	15	8	11	4	13	14	13	15	2	2	1	2	1	2	0	3	0
P24704;Q9FK60	P24704;Q9FK60	2;1	2;1	2;1	Superoxide dismutase [Cu-Zn] 1;Superoxide dismutase [Cu-Zn] 3	CSD1;CSD3	sp|P24704|SODC1_ARATH Superoxide dismutase [Cu-Zn] 1 OS=Arabidopsis thaliana OX=3702 GN=CSD1 PE=1 SV=2;sp|Q9FK60|SODC3_ARATH Superoxide dismutase [Cu-Zn] 3 OS=Arabidopsis thaliana OX=3702 GN=CSD3 PE=1 SV=1	2	2	2	2	0	0	1	0	0	1	0	2	0	1	1	1	0	1	0	0	0	1	2	2	2	1	0	0	0	2	2	2	2	0	0	1	0	0	1	0	2	0
P24806	P24806	1	1	1	Xyloglucan endotransglucosylase/hydrolase protein 24	XTH24	sp|P24806|XTH24_ARATH Xyloglucan endotransglucosylase/hydrolase protein 24 OS=Arabidopsis thaliana OX=3702 GN=XTH24 PE=1 SV=2	1	1	1	1	0	0	0	0	0	1	0	1	0	1	1	1	1	1	0	1	0	1	1	1	1	1	0	1	0	1	1	1	1	0	0	0	0	0	1	0	1	0
P25696;A0A1P8B1N1	P25696;A0A1P8B1N1	20;19	20;19	20;19	Bifunctional enolase 2/transcriptional activator	ENO2	sp|P25696|ENO2_ARATH Bifunctional enolase 2/transcriptional activator OS=Arabidopsis thaliana OX=3702 GN=ENO2 PE=1 SV=1;tr|A0A1P8B1N1|A0A1P8B1N1_ARATH Phosphopyruvate hydratase OS=Arabidopsis thaliana OX=3702 GN=LOS2 PE=1 SV=1	2	20	20	20	9	8	11	8	5	15	7	17	2	13	14	14	14	15	7	17	2	14	13	14	13	16	6	15	4	15	14	14	15	9	8	11	8	5	15	7	17	2
P25697	P25697	19	19	19	Phosphoribulokinase, chloroplastic		sp|P25697|KPPR_ARATH Phosphoribulokinase, chloroplastic OS=Arabidopsis thaliana OX=3702 GN=At1g32060 PE=1 SV=1	1	19	19	19	10	7	7	4	5	14	4	15	3	13	12	13	12	15	7	12	4	14	13	15	13	15	5	15	5	12	13	12	14	10	7	7	4	5	14	4	15	3
P25701	P25701	2	1	1	Acyl carrier protein 2, chloroplastic	ACP2	sp|P25701|ACP2_ARATH Acyl carrier protein 2, chloroplastic OS=Arabidopsis thaliana OX=3702 GN=ACP2 PE=1 SV=2	1	2	1	1	0	0	0	0	0	2	1	0	0	0	0	0	0	2	0	1	0	0	0	0	0	2	1	0	0	0	0	0	0	0	0	0	0	0	1	1	0	0
P25702;F4HWZ6	P25702;F4HWZ6	2;1	2;1	1;0	Acyl carrier protein 3, chloroplastic	ACP3	sp|P25702|ACP3_ARATH Acyl carrier protein 3, chloroplastic OS=Arabidopsis thaliana OX=3702 GN=ACP3 PE=1 SV=2;tr|F4HWZ6|F4HWZ6_ARATH Acyl carrier protein 3 OS=Arabidopsis thaliana OX=3702 GN=ACP3 PE=4 SV=1	2	2	2	1	0	0	1	0	0	2	1	1	0	0	0	0	0	2	1	2	1	0	0	1	1	2	1	1	1	0	0	1	1	0	0	1	0	0	2	1	1	0
P25818	P25818	1	1	1	Aquaporin TIP1-1;Aquaporin TIP1-1, N-terminally processed	TIP1-1	sp|P25818|TIP11_ARATH Aquaporin TIP1-1 OS=Arabidopsis thaliana OX=3702 GN=TIP1-1 PE=1 SV=1	1	1	1	1	1	0	1	1	0	0	0	0	0	0	0	0	0	0	0	0	0	0	0	0	0	0	0	0	0	0	0	0	0	1	0	1	1	0	0	0	0	0
P25851	P25851	13	13	13	Fructose-1,6-bisphosphatase, chloroplastic	FBP	sp|P25851|F16P1_ARATH Fructose-1,6-bisphosphatase 1, chloroplastic OS=Arabidopsis thaliana OX=3702 GN=CFBP1 PE=1 SV=2	1	13	13	13	4	6	6	1	1	8	1	9	1	9	9	9	9	9	1	9	1	9	8	9	9	10	2	9	1	9	9	9	9	4	6	6	1	1	8	1	9	1
P25855	P25855	5	5	2	Glycine cleavage system H protein 1, mitochondrial	GDH1	sp|P25855|GCSH1_ARATH Glycine cleavage system H protein 1, mitochondrial OS=Arabidopsis thaliana OX=3702 GN=GDH1 PE=1 SV=1	1	5	5	2	2	0	3	2	2	4	0	3	0	0	1	0	0	4	0	3	0	2	2	2	2	4	0	2	0	1	0	0	2	2	0	3	2	2	4	0	3	0
P25856	P25856	20	15	8	Glyceraldehyde-3-phosphate dehydrogenase GAPA1, chloroplastic	GAPA1	sp|P25856|G3PA1_ARATH Glyceraldehyde-3-phosphate dehydrogenase GAPA1, chloroplastic OS=Arabidopsis thaliana OX=3702 GN=GAPA1 PE=1 SV=3	1	20	15	8	12	12	13	12	14	15	9	16	7	13	14	14	14	17	9	17	6	14	15	15	14	16	9	17	9	15	13	15	14	11	11	11	11	12	12	8	13	6
P25857	P25857	22	22	17	Glyceraldehyde-3-phosphate dehydrogenase GAPB, chloroplastic	GAPB	sp|P25857|G3PB_ARATH Glyceraldehyde-3-phosphate dehydrogenase GAPB, chloroplastic OS=Arabidopsis thaliana OX=3702 GN=GAPB PE=1 SV=2	1	22	22	17	15	13	16	12	14	18	4	19	2	18	17	17	17	20	7	19	3	18	18	18	18	19	6	20	2	19	17	17	18	15	13	16	12	14	18	4	19	2
P25858	P25858	25	25	2	Glyceraldehyde-3-phosphate dehydrogenase GAPC1, cytosolic	GAPC1	sp|P25858|G3PC1_ARATH Glyceraldehyde-3-phosphate dehydrogenase GAPC1, cytosolic OS=Arabidopsis thaliana OX=3702 GN=GAPC1 PE=1 SV=2	1	25	25	2	16	13	16	16	12	16	7	17	6	14	12	15	16	15	7	17	6	14	15	15	17	18	7	16	7	15	15	16	14	16	13	16	16	12	16	7	17	6
P25864	P25864	6	6	6	50S ribosomal protein L9, chloroplastic	RPL9	sp|P25864|RK9_ARATH 50S ribosomal protein L9, chloroplastic OS=Arabidopsis thaliana OX=3702 GN=RPL9 PE=2 SV=1	1	6	6	6	4	4	4	4	5	5	1	6	1	5	6	4	6	5	1	5	1	5	6	6	6	5	1	6	1	6	6	6	6	4	4	4	4	5	5	1	6	1
P25873	P25873	10	10	10	50S ribosomal protein L15, chloroplastic	RPL15	sp|P25873|RK15_ARATH 50S ribosomal protein L15, chloroplastic OS=Arabidopsis thaliana OX=3702 GN=RPL15 PE=1 SV=2	1	10	10	10	6	4	5	6	5	6	0	7	0	7	7	7	7	9	0	7	0	7	7	7	7	6	0	7	0	5	7	7	6	6	4	5	6	5	6	0	7	0
P27140	P27140	17	9	1	Beta carbonic anhydrase 1, chloroplastic	BCA1	sp|P27140|BCA1_ARATH Beta carbonic anhydrase 1, chloroplastic OS=Arabidopsis thaliana OX=3702 GN=BCA1 PE=1 SV=2	1	17	9	1	14	14	14	15	14	13	7	12	6	11	12	11	12	13	7	12	5	11	12	11	10	13	8	12	4	11	11	11	12	6	7	7	7	7	7	4	7	2
P27202	P27202	2	2	2	Photosystem II 10 kDa polypeptide, chloroplastic	PSBR	sp|P27202|PSBR_ARATH Photosystem II 10 kDa polypeptide, chloroplastic OS=Arabidopsis thaliana OX=3702 GN=PSBR PE=1 SV=1	1	2	2	2	0	1	0	1	0	2	0	2	0	1	2	2	2	2	0	2	0	2	2	2	2	2	0	2	0	2	2	2	2	0	1	0	1	0	2	0	2	0
P27521	P27521	9	9	9	Chlorophyll a-b binding protein 4, chloroplastic	LHCA4	sp|P27521|CA4_ARATH Chlorophyll a-b binding protein 4, chloroplastic OS=Arabidopsis thaliana OX=3702 GN=LHCA4 PE=1 SV=1	1	9	9	9	2	2	2	2	0	6	3	4	2	4	4	4	4	6	5	6	2	3	4	3	6	6	3	7	1	5	4	4	5	2	2	2	2	0	6	3	4	2
P28185	P28185	2	2	2	Ras-related protein RABA1a	RABA1A	sp|P28185|RAA1A_ARATH Ras-related protein RABA1a OS=Arabidopsis thaliana OX=3702 GN=RABA1A PE=1 SV=1	1	2	2	2	0	0	1	0	1	1	0	1	0	0	0	0	0	0	0	0	0	0	0	0	0	0	0	0	0	0	0	0	0	0	0	1	0	1	1	0	1	0
P28186;Q9LZD4;Q9SF91	P28186;Q9LZD4;Q9SF91	3;2;2	1;0;0	1;0;0	Ras-related protein RABE1c;Ras-related protein RABE1d;Ras-related protein RABE1e	RABE1C;RABE1D;RABE1E	sp|P28186|RAE1C_ARATH Ras-related protein RABE1c OS=Arabidopsis thaliana OX=3702 GN=RABE1C PE=1 SV=1;sp|Q9LZD4|RAE1D_ARATH Ras-related protein RABE1d OS=Arabidopsis thaliana OX=3702 GN=RABE1D PE=1 SV=1;sp|Q9SF91|RAE1E_ARATH Ras-related protein RABE1e OS=Ar	3	3	1	1	2	1	2	3	2	2	0	2	0	2	2	1	2	1	0	1	0	2	2	2	2	1	0	2	0	2	2	2	2	0	0	0	1	0	0	0	0	0
P28297	P28297	6	6	6	Isocitrate lyase	ICL	sp|P28297|ACEA_ARATH Isocitrate lyase OS=Arabidopsis thaliana OX=3702 GN=ICL PE=1 SV=2	1	6	6	6	2	5	6	0	2	0	0	0	0	0	0	0	0	1	0	0	0	0	0	0	0	0	0	0	0	0	0	0	0	2	5	6	0	2	0	0	0	0
P28769	P28769	11	11	11	T-complex protein 1 subunit alpha	CCT1	sp|P28769|TCPA_ARATH T-complex protein 1 subunit alpha OS=Arabidopsis thaliana OX=3702 GN=CCT1 PE=1 SV=1	1	11	11	11	0	0	0	0	0	4	2	5	0	7	3	7	3	4	1	7	1	6	4	4	4	5	1	4	0	4	4	5	4	0	0	0	0	0	4	2	5	0
P29197	P29197	19	19	8	Chaperonin CPN60, mitochondrial	CPN60	sp|P29197|CH60A_ARATH Chaperonin CPN60, mitochondrial OS=Arabidopsis thaliana OX=3702 GN=CPN60 PE=1 SV=2	1	19	19	8	10	10	9	8	1	8	0	8	0	6	7	7	8	8	1	8	0	7	7	7	6	7	1	12	0	9	8	9	10	10	10	9	8	1	8	0	8	0
P29402;F4K6M8;Q38798	P29402	10;2;2	10;2;2	10;2;2	Calnexin homolog 1	CNX1	sp|P29402|CALX1_ARATH Calnexin homolog 1 OS=Arabidopsis thaliana OX=3702 GN=CNX1 PE=1 SV=1	3	10	10	10	6	8	8	7	8	7	0	5	0	5	5	5	5	5	0	5	0	6	5	5	5	6	0	6	0	6	6	6	6	6	8	8	7	8	7	0	5	0
P29511;B9DFF8	P29511;B9DFF8	24;18	1;1	1;1	Tubulin alpha-6 chain	TUBA6;TUA6	sp|P29511|TBA6_ARATH Tubulin alpha-6 chain OS=Arabidopsis thaliana OX=3702 GN=TUBA6 PE=1 SV=1;tr|B9DFF8|B9DFF8_ARATH Tubulin alpha chain OS=Arabidopsis thaliana OX=3702 GN=TUA6 PE=1 SV=1	2	24	1	1	10	7	10	8	7	17	6	16	3	15	15	16	15	18	10	16	5	16	16	17	15	17	8	17	5	16	18	15	16	0	0	0	0	0	0	0	0	0
P29513	P29513	19	9	5	Tubulin beta-5 chain	TUBB5	sp|P29513|TBB5_ARATH Tubulin beta-5 chain OS=Arabidopsis thaliana OX=3702 GN=TUBB5 PE=2 SV=1	1	19	9	5	6	3	6	6	3	13	6	12	3	10	11	11	12	13	5	13	5	11	11	13	12	13	5	12	3	12	12	13	13	3	1	3	4	2	5	1	6	1
P29514	P29514	16	2	2	Tubulin beta-6 chain	TUBB6	sp|P29514|TBB6_ARATH Tubulin beta-6 chain OS=Arabidopsis thaliana OX=3702 GN=TUBB6 PE=2 SV=1	1	16	2	2	6	3	7	6	3	13	6	12	3	10	12	10	11	13	5	13	5	11	10	11	11	13	6	11	3	10	12	11	12	0	0	0	1	0	1	0	1	0
P29515	P29515	18	4	2	Tubulin beta-7 chain	TUBB7	sp|P29515|TBB7_ARATH Tubulin beta-7 chain OS=Arabidopsis thaliana OX=3702 GN=TUBB7 PE=2 SV=1	1	18	4	2	7	4	7	8	4	15	7	13	3	12	15	12	15	15	7	13	6	13	14	13	14	16	6	12	3	13	13	13	15	1	0	1	1	0	3	0	2	0
P29516	P29516	18	1	1	Tubulin beta-8 chain	TUBB8	sp|P29516|TBB8_ARATH Tubulin beta-8 chain OS=Arabidopsis thaliana OX=3702 GN=TUBB8 PE=2 SV=2	1	18	1	1	8	4	8	7	4	15	7	13	3	10	13	11	13	12	7	12	6	11	13	12	13	14	7	11	3	11	12	11	14	0	0	0	0	0	1	0	0	0
P29517	P29517	18	2	2	Tubulin beta-9 chain	TUBB9	sp|P29517|TBB9_ARATH Tubulin beta-9 chain OS=Arabidopsis thaliana OX=3702 GN=TUBB9 PE=1 SV=1	1	18	2	2	6	6	7	8	4	13	8	12	3	13	15	13	15	12	8	14	7	13	14	15	14	14	8	11	4	13	14	13	15	0	0	1	2	0	1	0	2	0
P30184;F4INR3	P30184;F4INR3	23;20	23;20	16;13	Leucine aminopeptidase 1	PM25;At2g24200	sp|P30184|AMPL1_ARATH Leucine aminopeptidase 1 OS=Arabidopsis thaliana OX=3702 GN=LAP1 PE=1 SV=1;tr|F4INR3|F4INR3_ARATH Cytosol aminopeptidase family protein OS=Arabidopsis thaliana OX=3702 GN=LAP1 PE=1 SV=1	2	23	23	16	6	3	6	1	3	16	0	16	1	12	9	15	13	17	3	15	1	14	12	16	11	16	2	16	1	13	14	13	14	6	3	6	1	3	16	0	16	1
P30186;Q2V3Q0	P30186;Q2V3Q0	7;6	7;6	2;1	Proteasome subunit alpha type-7-A	PAD1	sp|P30186|PSA7A_ARATH Proteasome subunit alpha type-7-A OS=Arabidopsis thaliana OX=3702 GN=PAD1 PE=1 SV=1;tr|Q2V3Q0|Q2V3Q0_ARATH Proteasome subunit alpha type OS=Arabidopsis thaliana OX=3702 GN=PAD1 PE=1 SV=1	2	7	7	2	6	4	6	4	4	4	0	4	0	4	4	4	4	5	0	5	0	4	4	4	4	5	0	5	0	4	4	4	5	6	4	6	4	4	4	0	4	0
P31167	P31167	16	16	10	ADP,ATP carrier protein 1, mitochondrial	AAC1	sp|P31167|ADT1_ARATH ADP,ATP carrier protein 1, mitochondrial OS=Arabidopsis thaliana OX=3702 GN=AAC1 PE=1 SV=2	1	16	16	10	13	16	11	13	7	11	4	11	3	8	9	9	11	12	4	11	3	9	10	10	10	12	5	9	5	9	8	10	9	13	16	11	13	7	11	4	11	3
P31168	P31168	8	8	7	Dehydrin COR47	COR47	sp|P31168|COR47_ARATH Dehydrin COR47 OS=Arabidopsis thaliana OX=3702 GN=COR47 PE=1 SV=2	1	8	8	7	2	1	0	4	2	7	0	4	0	1	3	4	5	7	1	5	1	4	3	3	5	7	1	5	1	5	3	4	4	2	1	0	4	2	7	0	4	0
P31169	P31169	3	3	3	Stress-induced protein KIN2	KIN2	sp|P31169|KIN2_ARATH Stress-induced protein KIN2 OS=Arabidopsis thaliana OX=3702 GN=KIN2 PE=2 SV=1	1	3	3	3	1	0	1	0	0	3	0	3	0	1	1	3	2	3	0	3	0	2	2	1	3	3	0	2	0	1	2	3	3	1	0	1	0	0	3	0	3	0
P31265	P31265	8	8	8	Translationally-controlled tumor protein homolog	TCTP	sp|P31265|TCTP1_ARATH Translationally-controlled tumor protein 1 OS=Arabidopsis thaliana OX=3702 GN=TCTP1 PE=1 SV=2	1	8	8	8	3	1	1	2	1	5	1	7	0	5	5	5	4	5	1	6	0	7	5	7	4	7	1	8	1	6	5	8	7	3	1	1	2	1	5	1	7	0
P31414;A8MQH1	P31414;A8MQH1	16;10	16;10	16;10	Pyrophosphate-energized vacuolar membrane proton pump 1	AVP1	sp|P31414|AVP1_ARATH Pyrophosphate-energized vacuolar membrane proton pump 1 OS=Arabidopsis thaliana OX=3702 GN=AVP1 PE=1 SV=1;tr|A8MQH1|A8MQH1_ARATH H(+)-exporting diphosphatase OS=Arabidopsis thaliana OX=3702 GN=AVP1 PE=1 SV=1	2	16	16	16	11	9	10	10	12	8	0	5	0	5	4	5	5	9	0	5	0	4	5	4	5	7	0	6	0	4	6	4	5	11	9	10	10	12	8	0	5	0
P32961;Q8LFU8	P32961	11;5	11;5	5;0	Nitrilase 1	NIT1	sp|P32961|NRL1_ARATH Nitrilase 1 OS=Arabidopsis thaliana OX=3702 GN=NIT1 PE=1 SV=2	2	11	11	5	9	8	8	9	9	7	0	5	1	5	3	6	5	7	0	6	0	5	5	5	5	8	0	5	0	5	5	5	7	9	8	8	9	9	7	0	5	1
P32962	P32962	6	1	1	Nitrilase 2	NIT2	sp|P32962|NRL2_ARATH Nitrilase 2 OS=Arabidopsis thaliana OX=3702 GN=NIT2 PE=1 SV=1	1	6	1	1	6	5	6	5	6	3	0	4	0	4	2	4	4	3	0	4	0	4	4	4	4	3	0	4	0	4	4	4	5	1	0	1	0	1	0	0	0	0
P33207	P33207	7	7	7	3-oxoacyl-[acyl-carrier-protein] reductase, chloroplastic		sp|P33207|FABG_ARATH 3-oxoacyl-[acyl-carrier-protein] reductase, chloroplastic OS=Arabidopsis thaliana OX=3702 GN=At1g24360 PE=1 SV=2	1	7	7	7	0	0	0	0	0	4	0	4	0	3	3	4	4	2	0	4	0	5	3	6	4	2	1	4	0	5	5	4	5	0	0	0	0	0	4	0	4	0
P34066;O23712	P34066;O23712	6;4	6;4	6;4	Proteasome subunit alpha type-1-A;Proteasome subunit alpha type-1-B	PAF1;PAF2	sp|P34066|PSA1A_ARATH Proteasome subunit alpha type-1-A OS=Arabidopsis thaliana OX=3702 GN=PAF1 PE=1 SV=3;sp|O23712|PSA1B_ARATH Proteasome subunit alpha type-1-B OS=Arabidopsis thaliana OX=3702 GN=PAF2 PE=1 SV=2	2	6	6	6	4	4	5	4	4	2	0	2	0	1	1	2	1	3	0	2	0	2	1	1	1	3	0	1	0	1	1	1	1	4	4	5	4	4	2	0	2	0
P34788	P34788	6	6	6	40S ribosomal protein S18	RPS18A	sp|P34788|RS18_ARATH 40S ribosomal protein S18 OS=Arabidopsis thaliana OX=3702 GN=RPS18A PE=1 SV=1	1	6	6	6	6	5	4	5	4	6	3	6	1	5	5	6	5	6	2	6	1	5	6	6	6	6	3	5	1	5	6	6	6	6	5	4	5	4	6	3	6	1
P34789	P34789	1	1	1	40S ribosomal protein S28-2	RPS28C	sp|P34789|RS282_ARATH 40S ribosomal protein S28-2 OS=Arabidopsis thaliana OX=3702 GN=RPS28C PE=3 SV=1	1	1	1	1	1	1	1	1	1	1	0	1	0	1	1	1	1	1	0	1	0	1	1	1	1	1	0	1	0	1	1	1	1	1	1	1	1	1	1	0	1	0
P34790;Q9SKQ0	P34790;Q9SKQ0	5;3	5;3	5;3	Peptidyl-prolyl cis-trans isomerase CYP18-3;Peptidyl-prolyl cis-trans isomerase CYP19-2	CYP18-3;CYP19-2	sp|P34790|CP18C_ARATH Peptidyl-prolyl cis-trans isomerase CYP18-3 OS=Arabidopsis thaliana OX=3702 GN=CYP18-3 PE=1 SV=1;sp|Q9SKQ0|CP19B_ARATH Peptidyl-prolyl cis-trans isomerase CYP19-2 OS=Arabidopsis thaliana OX=3702 GN=CYP19-2 PE=2 SV=1	2	5	5	5	2	1	1	1	1	4	1	4	0	3	3	4	3	3	1	4	1	3	4	4	4	3	1	4	1	4	4	4	3	2	1	1	1	1	4	1	4	0
P34802	P34802	2	2	2	Heterodimeric geranylgeranyl pyrophosphate synthase large subunit 1, chloroplastic	GGPPS1	sp|P34802|GGPP1_ARATH Heterodimeric geranylgeranyl pyrophosphate synthase large subunit 1, chloroplastic OS=Arabidopsis thaliana OX=3702 GN=GGPPS1 PE=1 SV=2	1	2	2	2	0	0	0	0	0	0	0	0	0	0	0	0	1	0	0	0	0	0	0	0	1	0	1	0	0	0	0	1	1	0	0	0	0	0	0	0	0	0
P34893;A0A1P8AUX7	P34893;A0A1P8AUX7	6;5	6;5	6;5	10 kDa chaperonin	CPN10	sp|P34893|CH10_ARATH 10 kDa chaperonin, mitochondrial OS=Arabidopsis thaliana OX=3702 GN=CPN10 PE=1 SV=1;tr|A0A1P8AUX7|A0A1P8AUX7_ARATH Chaperonin 10 OS=Arabidopsis thaliana OX=3702 GN=CPN10 PE=1 SV=1	2	6	6	6	3	1	2	2	0	3	0	4	0	2	2	2	3	2	0	4	0	2	1	4	3	3	0	3	0	2	4	4	4	3	1	2	2	0	3	0	4	0
P36212;P36210	P36212;P36210	5;5	5;5	5;5	50S ribosomal protein L12-3, chloroplastic;50S ribosomal protein L12-1, chloroplastic	RPL12C;RPL12A	sp|P36212|RK123_ARATH 50S ribosomal protein L12-3, chloroplastic OS=Arabidopsis thaliana OX=3702 GN=RPL12C PE=2 SV=2;sp|P36210|RK121_ARATH 50S ribosomal protein L12-1, chloroplastic OS=Arabidopsis thaliana OX=3702 GN=RPL12A PE=2 SV=1	2	5	5	5	3	4	4	3	3	5	3	4	2	4	4	4	4	5	3	4	1	4	4	4	4	5	4	4	3	4	4	4	4	3	4	4	3	3	5	3	4	2
Q6ID97;P36397	Q6ID97;P36397	10;10	1;1	1;1	ADP-ribosylation factor 1	ARFA1F;ARF1	tr|Q6ID97|Q6ID97_ARATH ADP-ribosylation factor A1F OS=Arabidopsis thaliana OX=3702 GN=ARFA1F PE=2 SV=1;sp|P36397|ARF1_ARATH ADP-ribosylation factor 1 OS=Arabidopsis thaliana OX=3702 GN=ARF1 PE=1 SV=2	2	10	1	1	4	3	5	4	2	7	2	6	2	7	5	7	6	9	2	7	1	7	7	6	8	9	3	8	0	7	6	6	7	0	0	0	0	0	0	1	0	1
P36428;F4I4Z2	P36428;F4I4Z2	5;4	5;4	5;4	Alanine--tRNA ligase	ALATS	sp|P36428|SYA_ARATH Alanine--tRNA ligase OS=Arabidopsis thaliana OX=3702 GN=ALATS PE=1 SV=3;tr|F4I4Z2|F4I4Z2_ARATH Alanine--tRNA ligase OS=Arabidopsis thaliana OX=3702 GN=ALATS PE=1 SV=2	2	5	5	5	0	0	0	0	1	3	0	4	0	2	3	3	3	2	0	2	0	3	2	3	5	3	0	2	0	4	4	3	3	0	0	0	0	1	3	0	4	0
P37107	P37107	5	5	5	Signal recognition particle 54 kDa protein, chloroplastic	FFC	sp|P37107|SR54C_ARATH Signal recognition particle 54 kDa protein, chloroplastic OS=Arabidopsis thaliana OX=3702 GN=FFC PE=1 SV=1	1	5	5	5	0	0	0	0	0	1	0	4	0	2	4	3	4	2	0	3	0	3	4	4	3	2	0	3	0	5	5	5	4	0	0	0	0	0	1	0	4	0
P37702	P37702	17	17	16	Myrosinase 1	TGG1	sp|P37702|BGL38_ARATH Myrosinase 1 OS=Arabidopsis thaliana OX=3702 GN=TGG1 PE=1 SV=1	1	17	17	16	5	4	4	2	4	15	6	13	4	10	11	11	10	13	6	15	4	11	11	13	12	14	5	14	6	12	13	14	13	5	4	4	2	4	15	6	13	4
P38666	P38666	3	3	1	60S ribosomal protein L24-2	RPL24B	sp|P38666|RL242_ARATH 60S ribosomal protein L24-2 OS=Arabidopsis thaliana OX=3702 GN=RPL24B PE=1 SV=2	1	3	3	1	3	3	2	3	3	1	2	3	0	2	3	3	3	1	2	2	2	3	3	3	3	1	2	2	1	3	3	3	3	3	3	2	3	3	1	2	3	0
P39207	P39207	7	7	7	Nucleoside diphosphate kinase 1	NDK1	sp|P39207|NDK1_ARATH Nucleoside diphosphate kinase 1 OS=Arabidopsis thaliana OX=3702 GN=NDK1 PE=1 SV=1	1	7	7	7	4	4	4	4	4	6	2	5	0	4	4	4	6	5	1	4	0	5	4	5	4	5	1	6	1	4	4	4	5	4	4	4	4	4	6	2	5	0
P40941;O49447	P40941;O49447	10;6	4;1	4;1	ADP,ATP carrier protein 2, mitochondrial;ADP,ATP carrier protein 3, mitochondrial	AAC2;AAC3	sp|P40941|ADT2_ARATH ADP,ATP carrier protein 2, mitochondrial OS=Arabidopsis thaliana OX=3702 GN=AAC2 PE=1 SV=2;sp|O49447|ADT3_ARATH ADP,ATP carrier protein 3, mitochondrial OS=Arabidopsis thaliana OX=3702 GN=AAC3 PE=1 SV=1	2	10	4	4	7	9	6	5	4	7	2	6	1	4	4	5	6	8	3	6	2	5	4	5	5	7	1	6	2	4	4	5	4	1	3	2	1	1	1	0	1	0
P41088	P41088	1	1	1	Chalcone--flavonone isomerase 1	CHI1	sp|P41088|CFI1_ARATH Chalcone--flavonone isomerase 1 OS=Arabidopsis thaliana OX=3702 GN=CHI1 PE=1 SV=2	1	1	1	1	0	0	0	0	0	0	0	1	0	0	0	1	0	0	0	1	0	0	0	1	1	0	0	1	0	1	1	1	1	0	0	0	0	0	0	0	1	0
P41376;A8MRZ7;F4JEL5	P41376;A8MRZ7;F4JEL5	21;20;20	21;20;20	0;0;0	Eukaryotic initiation factor 4A-1	TIF4A-1;EIF4A1	sp|P41376|IF4A1_ARATH Eukaryotic initiation factor 4A-1 OS=Arabidopsis thaliana OX=3702 GN=EIF4A1 PE=1 SV=1;tr|A8MRZ7|A8MRZ7_ARATH Eukaryotic translation initiation factor 4A1 OS=Arabidopsis thaliana OX=3702 GN=EIF4A1 PE=1 SV=1;tr|F4JEL5|F4JEL5_ARATH Eukar	3	21	21	0	6	6	6	5	6	15	3	15	2	14	13	16	15	12	4	14	3	14	14	14	17	12	6	16	3	14	16	16	15	6	6	6	5	6	15	3	15	2
P41377;F4HV96	P41377;F4HV96	19;18	4;4	4;4	Eukaryotic initiation factor 4A-2	TIF4A-2;EIF4A-2	sp|P41377|IF4A2_ARATH Eukaryotic initiation factor 4A-2 OS=Arabidopsis thaliana OX=3702 GN=TIF4A-2 PE=1 SV=1;tr|F4HV96|F4HV96_ARATH Eif4a-2 OS=Arabidopsis thaliana OX=3702 GN=EIF4A-2 PE=1 SV=1	2	19	4	4	6	6	5	5	6	14	4	12	2	12	11	14	12	12	4	12	3	12	12	11	14	12	6	13	3	12	13	13	13	0	0	0	0	0	3	1	1	0
Q9FFV1;Q94JV4;P41568;Q9FFT6	Q9FFV1;Q94JV4;P41568;Q9FFT6	2;2;2;1	2;2;2;1	2;2;2;1	Protein translation factor SUI1 homolog 2;Protein translation factor SUI1 homolog 1	At5g54760;At5g54940	tr|Q9FFV1|Q9FFV1_ARATH At5g54760 OS=Arabidopsis thaliana OX=3702 GN=MBG8.2 PE=1 SV=1;sp|Q94JV4|SUI12_ARATH Protein translation factor SUI1 homolog 2 OS=Arabidopsis thaliana OX=3702 GN=At1g54290 PE=3 SV=1;sp|P41568|SUI11_ARATH Protein translation factor SUI	4	2	2	2	0	0	0	0	0	0	0	0	0	0	0	1	1	0	0	0	0	0	1	1	1	0	0	0	0	0	0	0	1	0	0	0	0	0	0	0	0	0
P41916;Q8H156;P41917	P41916;Q8H156;P41917	9;8;8	9;8;8	9;8;8	GTP-binding nuclear protein Ran-1;GTP-binding nuclear protein Ran-3;GTP-binding nuclear protein Ran-2	RAN1;RAN3;RAN2	sp|P41916|RAN1_ARATH GTP-binding nuclear protein Ran-1 OS=Arabidopsis thaliana OX=3702 GN=RAN1 PE=1 SV=1;sp|Q8H156|RAN3_ARATH GTP-binding nuclear protein Ran-3 OS=Arabidopsis thaliana OX=3702 GN=RAN3 PE=1 SV=2;sp|P41917|RAN2_ARATH GTP-binding nuclear prote	3	9	9	9	6	5	5	5	5	6	1	6	0	5	8	5	7	7	2	6	0	4	7	8	7	6	0	6	0	7	7	8	8	6	5	5	5	5	6	1	6	0
P42036	P42036	8	1	1	40S ribosomal protein S14-3	RPS14C	sp|P42036|RS143_ARATH 40S ribosomal protein S14-3 OS=Arabidopsis thaliana OX=3702 GN=RPS14C PE=2 SV=2	1	8	1	1	7	5	7	8	7	4	0	4	0	2	3	2	4	4	0	4	0	3	2	3	3	4	0	3	0	3	2	4	3	1	1	1	1	1	1	0	1	0
P42643;F4JJ94	P42643;F4JJ94	13;12	10;9	7;6	14-3-3-like protein GF14 chi	GRF1	sp|P42643|14331_ARATH 14-3-3-like protein GF14 chi OS=Arabidopsis thaliana OX=3702 GN=GRF1 PE=1 SV=3;tr|F4JJ94|F4JJ94_ARATH General regulatory factor 1 OS=Arabidopsis thaliana OX=3702 GN=GRF1 PE=1 SV=1	2	13	10	7	6	9	10	12	6	12	4	12	2	11	11	11	12	11	4	12	2	9	10	10	12	12	5	10	4	10	10	11	10	4	7	8	10	4	9	3	9	1
P42644	P42644	13	8	6	14-3-3-like protein GF14 psi	GRF3	sp|P42644|14333_ARATH 14-3-3-like protein GF14 psi OS=Arabidopsis thaliana OX=3702 GN=GRF3 PE=1 SV=2	1	13	8	6	8	9	9	9	6	11	2	11	2	9	10	10	13	11	4	11	2	9	9	10	11	12	5	10	3	9	9	10	9	5	5	5	5	3	6	0	7	0
P42645	P42645	10	1	1	14-3-3-like protein GF14 upsilon	GRF5	sp|P42645|14335_ARATH 14-3-3-like protein GF14 upsilon OS=Arabidopsis thaliana OX=3702 GN=GRF5 PE=1 SV=2	1	10	1	1	5	6	5	6	5	8	2	7	2	4	6	6	8	7	3	8	2	5	5	5	8	8	3	6	2	6	6	6	7	0	0	0	0	0	1	0	0	0
P42699	P42699	2	2	2	Plastocyanin major isoform, chloroplastic	DRT112	sp|P42699|PLAS2_ARATH Plastocyanin major isoform, chloroplastic OS=Arabidopsis thaliana OX=3702 GN=DRT112 PE=1 SV=2	1	2	2	2	1	1	1	1	1	1	0	1	0	1	1	1	1	1	1	1	0	1	1	1	1	1	1	1	0	1	1	1	1	1	1	1	1	1	1	0	1	0
P42731	P42731	3	3	3	Polyadenylate-binding protein 2	PAB2	sp|P42731|PABP2_ARATH Polyadenylate-binding protein 2 OS=Arabidopsis thaliana OX=3702 GN=PAB2 PE=1 SV=1	1	3	3	3	0	0	0	0	0	1	0	0	0	0	0	0	0	1	0	1	0	0	1	0	0	1	0	0	0	0	0	1	0	0	0	0	0	0	1	0	0	0
P42732;B3H631	P42732;B3H631	9;6	9;6	9;6	30S ribosomal protein S13, chloroplastic	RPS13;At5g14320	sp|P42732|RR13_ARATH 30S ribosomal protein S13, chloroplastic OS=Arabidopsis thaliana OX=3702 GN=RPS13 PE=2 SV=1;tr|B3H631|B3H631_ARATH Ribosomal protein S13/S18 family OS=Arabidopsis thaliana OX=3702 GN=EMB3137 PE=1 SV=1	2	9	9	9	7	4	4	6	5	4	0	4	0	3	5	4	4	5	0	4	0	3	4	5	4	4	0	4	0	4	5	6	5	7	4	4	6	5	4	0	4	0
P42733	P42733	8	3	3	40S ribosomal protein S11-3	RPS11C	sp|P42733|RS113_ARATH 40S ribosomal protein S11-3 OS=Arabidopsis thaliana OX=3702 GN=RPS11C PE=2 SV=2	1	8	3	3	6	4	4	5	6	2	0	4	0	3	4	3	5	4	0	5	0	3	3	5	4	3	0	4	0	5	4	4	4	3	2	2	2	2	1	0	1	0
P42734	P42734	11	11	11	Probable cinnamyl alcohol dehydrogenase 9	CAD9	sp|P42734|CADH9_ARATH Probable cinnamyl alcohol dehydrogenase 9 OS=Arabidopsis thaliana OX=3702 GN=CAD9 PE=2 SV=2	1	11	11	11	2	0	2	2	0	7	1	6	0	5	4	6	5	8	0	7	0	7	5	7	5	8	1	6	0	6	6	6	5	2	0	2	2	0	7	1	6	0
P42737;A8MQY4;F4K875;F4K873	P42737;A8MQY4;F4K875;F4K873	18;17;17;17	18;17;17;17	10;10;10;10	Beta carbonic anhydrase 2, chloroplastic;Carbonic anhydrase	BCA2;CA2	sp|P42737|BCA2_ARATH Beta carbonic anhydrase 2, chloroplastic OS=Arabidopsis thaliana OX=3702 GN=BCA2 PE=1 SV=3;tr|A8MQY4|A8MQY4_ARATH Carbonic anhydrase OS=Arabidopsis thaliana OX=3702 GN=CA2 PE=1 SV=1;tr|F4K875|F4K875_ARATH Carbonic anhydrase OS=Arabidop	4	18	18	10	15	14	13	15	12	13	5	13	4	10	10	11	13	12	6	13	5	11	12	11	11	13	6	13	4	10	11	13	13	15	14	13	15	12	13	5	13	4
P42761	P42761	8	7	7	Glutathione S-transferase F10	GSTF10	sp|P42761|GSTFA_ARATH Glutathione S-transferase F10 OS=Arabidopsis thaliana OX=3702 GN=GSTF10 PE=1 SV=3	1	8	7	7	3	3	4	4	5	6	1	5	0	5	5	5	4	7	3	6	1	5	6	5	5	6	1	6	0	6	6	6	4	3	3	4	4	5	6	1	5	0
P42763	P42763	6	5	5	Dehydrin ERD14	ERD14	sp|P42763|ERD14_ARATH Dehydrin ERD14 OS=Arabidopsis thaliana OX=3702 GN=ERD14 PE=1 SV=1	1	6	5	5	4	3	4	4	5	4	0	4	0	3	3	4	4	4	1	4	1	4	4	4	4	4	1	4	1	3	4	4	4	3	2	4	3	4	3	0	3	0
P42770	P42770	7	7	7	Glutathione reductase, chloroplastic	EMB2360	sp|P42770|GSHRP_ARATH Glutathione reductase, chloroplastic OS=Arabidopsis thaliana OX=3702 GN=EMB2360 PE=2 SV=1	1	7	7	7	0	0	0	0	0	2	0	0	0	3	1	2	1	4	0	1	0	2	2	0	1	3	0	1	0	1	1	1	1	0	0	0	0	0	2	0	0	0
P42795;P42794	P42795;P42794	5;5	5;5	5;5	60S ribosomal protein L11-1;60S ribosomal protein L11-2	RPL11A;RPL11B	sp|P42795|RL111_ARATH 60S ribosomal protein L11-1 OS=Arabidopsis thaliana OX=3702 GN=RPL11A PE=2 SV=2;sp|P42794|RL112_ARATH 60S ribosomal protein L11-2 OS=Arabidopsis thaliana OX=3702 GN=RPL11B PE=2 SV=2	2	5	5	5	4	5	5	5	5	4	2	5	0	5	5	5	5	4	1	5	1	5	5	5	5	4	1	5	1	5	5	5	5	4	5	5	5	5	4	2	5	0
P42798;O80646	P42798	7;2	7;2	2;1	40S ribosomal protein S15a-1	RPS15AA	sp|P42798|R15A1_ARATH 40S ribosomal protein S15a-1 OS=Arabidopsis thaliana OX=3702 GN=RPS15AA PE=2 SV=2	2	7	7	2	4	4	5	6	5	5	2	5	0	4	4	5	4	5	0	5	0	5	5	5	5	5	0	5	0	6	6	5	5	4	4	5	6	5	5	2	5	0
P42799;A0A1P8BGJ8	P42799;A0A1P8BGJ8	11;10	3;3	3;3	Glutamate-1-semialdehyde 2,1-aminomutase 1, chloroplastic	GSA1	sp|P42799|GSA1_ARATH Glutamate-1-semialdehyde 2,1-aminomutase 1, chloroplastic OS=Arabidopsis thaliana OX=3702 GN=GSA1 PE=1 SV=1;tr|A0A1P8BGJ8|A0A1P8BGJ8_ARATH Glutamate-1-semialdehyde 2,1-aminomutase OS=Arabidopsis thaliana OX=3702 GN=GSA1 PE=1 SV=1	2	11	3	3	3	3	4	2	1	7	2	8	0	7	6	6	7	7	2	8	0	7	7	7	6	8	1	7	0	7	6	7	7	0	1	1	0	0	2	0	3	0
P43286	P43286	6	6	4	Aquaporin PIP2-1;Aquaporin PIP2-1, N-terminally processed	PIP2-1	sp|P43286|PIP21_ARATH Aquaporin PIP2-1 OS=Arabidopsis thaliana OX=3702 GN=PIP2-1 PE=1 SV=1	1	6	6	4	6	6	6	5	5	5	0	5	0	4	3	3	5	5	0	4	0	4	4	5	4	5	0	5	0	3	5	4	4	6	6	6	5	5	5	0	5	0
P43287;A0A1P8AYA1	P43287;A0A1P8AYA1	4;3	3;2	3;2	Aquaporin PIP2-2;Aquaporin PIP2-2, N-terminally processed	PIP2-2	sp|P43287|PIP22_ARATH Aquaporin PIP2-2 OS=Arabidopsis thaliana OX=3702 GN=PIP2-2 PE=1 SV=2;tr|A0A1P8AYA1|A0A1P8AYA1_ARATH Plasma membrane intrinsic protein 2 OS=Arabidopsis thaliana OX=3702 GN=PIP2B PE=1 SV=1	2	4	3	3	3	3	2	4	3	1	0	2	0	2	2	1	2	1	0	1	0	2	2	2	2	1	0	1	0	2	2	2	1	2	2	1	3	2	0	0	1	0
P43296	P43296	2	2	2	Cysteine proteinase RD19a	RD19A	sp|P43296|RD19A_ARATH Cysteine protease RD19A OS=Arabidopsis thaliana OX=3702 GN=RD19A PE=1 SV=1	1	2	2	2	0	0	0	0	0	0	0	0	0	0	0	0	0	0	0	0	0	0	0	0	0	1	0	0	0	0	0	0	1	0	0	0	0	0	0	0	0	0
P43297	P43297	7	7	7	Cysteine proteinase RD21a	RD21A	sp|P43297|RD21A_ARATH Cysteine proteinase RD21A OS=Arabidopsis thaliana OX=3702 GN=RD21A PE=1 SV=1	1	7	7	7	3	4	3	2	2	3	0	3	0	3	3	4	3	3	0	3	0	3	1	3	4	4	0	5	0	4	3	4	5	3	4	3	2	2	3	0	3	0
P45432	P45432	1	1	1	COP9 signalosome complex subunit 1	CSN1	sp|P45432|CSN1_ARATH COP9 signalosome complex subunit 1 OS=Arabidopsis thaliana OX=3702 GN=CSN1 PE=1 SV=2	1	1	1	1	0	0	0	0	0	1	0	0	0	0	0	0	0	1	0	0	0	0	0	0	0	1	0	0	0	0	0	0	0	0	0	0	0	0	1	0	0	0
P45434;F4IGI4	P45434;F4IGI4	3;2	3;2	3;2	Translocon-associated protein subunit alpha	At2g21160	sp|P45434|SSRA_ARATH Translocon-associated protein subunit alpha OS=Arabidopsis thaliana OX=3702 GN=At2g21160 PE=2 SV=3;tr|F4IGI4|F4IGI4_ARATH Signal sequence receptor subunit alpha OS=Arabidopsis thaliana OX=3702 GN=At2g21160 PE=1 SV=1	2	3	3	3	3	2	2	2	2	0	0	0	0	0	0	0	0	0	0	0	0	0	0	0	0	1	0	0	0	0	0	0	0	3	2	2	2	2	0	0	0	0
P46010	P46010	5	3	3	Nitrilase 3	NIT3	sp|P46010|NRL3_ARATH Nitrilase 3 OS=Arabidopsis thaliana OX=3702 GN=NIT3 PE=1 SV=1	1	5	3	3	3	2	4	3	3	3	0	2	0	2	1	2	2	2	0	3	0	2	2	2	2	2	0	2	0	2	2	2	3	2	1	3	2	2	1	0	1	0
P46011	P46011	1	1	1	Bifunctional nitrilase/nitrile hydratase NIT4	NIT4	sp|P46011|NRL4_ARATH Bifunctional nitrilase/nitrile hydratase NIT4 OS=Arabidopsis thaliana OX=3702 GN=NIT4 PE=1 SV=1	1	1	1	1	1	1	1	1	1	0	0	0	0	0	0	0	0	1	0	0	0	1	0	0	0	1	0	1	0	0	1	1	0	1	1	1	1	1	0	0	0	0
P46032;Q9LFB8	P46032;Q9LFB8	2;1	2;1	2;1	Protein NRT1/ PTR FAMILY 8.3;Protein NRT1/ PTR FAMILY 8.2	NPF8.3;NPF8.2	sp|P46032|PTR2_ARATH Protein NRT1/ PTR FAMILY 8.3 OS=Arabidopsis thaliana OX=3702 GN=NPF8.3 PE=1 SV=1;sp|Q9LFB8|PTR5_ARATH Protein NRT1/ PTR FAMILY 8.2 OS=Arabidopsis thaliana OX=3702 GN=NPF8.2 PE=2 SV=1	2	2	2	2	0	0	2	0	2	0	0	0	0	0	0	1	0	1	0	1	0	0	0	1	0	1	0	0	0	0	0	0	1	0	0	2	0	2	0	0	0	0
P46283	P46283	16	16	16	Sedoheptulose-1,7-bisphosphatase, chloroplastic		sp|P46283|S17P_ARATH Sedoheptulose-1,7-bisphosphatase, chloroplastic OS=Arabidopsis thaliana OX=3702 GN=At3g55800 PE=2 SV=1	1	16	16	16	3	4	4	3	3	13	4	13	1	10	10	10	13	11	4	13	1	12	8	11	10	10	0	13	1	12	10	11	12	3	4	4	3	3	13	4	13	1
P46286;Q4PSL7	P46286	7;1	7;1	2;0	60S ribosomal protein L8-1	RPL8A	sp|P46286|RL81_ARATH 60S ribosomal protein L8-1 OS=Arabidopsis thaliana OX=3702 GN=RPL8A PE=1 SV=2	2	7	7	2	5	6	6	6	6	5	1	6	0	5	5	6	5	6	1	6	0	5	5	4	6	4	1	5	1	5	5	6	4	5	6	6	6	6	5	1	6	0
P46309;F4JMS5	P46309;F4JMS5	6;5	6;5	6;5	Glutamate--cysteine ligase, chloroplastic	GSH1	sp|P46309|GSH1_ARATH Glutamate--cysteine ligase, chloroplastic OS=Arabidopsis thaliana OX=3702 GN=GSH1 PE=1 SV=2;tr|F4JMS5|F4JMS5_ARATH Glutamate--cysteine ligase OS=Arabidopsis thaliana OX=3702 GN=GSH1 PE=1 SV=1	2	6	6	6	0	0	1	0	0	2	0	4	0	3	3	4	3	3	0	4	0	4	3	3	4	4	1	3	0	3	4	4	2	0	0	1	0	0	2	0	4	0
P46421	P46421	2	2	2	Glutathione S-transferase U5	GSTU5	sp|P46421|GSTU5_ARATH Glutathione S-transferase U5 OS=Arabidopsis thaliana OX=3702 GN=GSTU5 PE=2 SV=1	1	2	2	2	0	0	0	0	0	1	0	1	0	1	2	2	2	1	0	0	0	0	2	0	1	0	0	0	0	0	2	1	2	0	0	0	0	0	1	0	1	0
P46422;Q9SLM6	P46422;Q9SLM6	10;5	9;4	8;3	Glutathione S-transferase F2;Glutathione S-transferase F3	GSTF2;GSTF3	sp|P46422|GSTF2_ARATH Glutathione S-transferase F2 OS=Arabidopsis thaliana OX=3702 GN=GSTF2 PE=1 SV=3;sp|Q9SLM6|GSTF3_ARATH Glutathione S-transferase F3 OS=Arabidopsis thaliana OX=3702 GN=GSTF3 PE=2 SV=1	2	10	9	8	7	4	6	6	4	6	1	8	0	8	6	8	7	6	0	8	0	7	7	9	7	6	0	6	0	7	7	6	8	6	3	5	5	3	5	1	7	0
P46643	P46643	12	12	12	Aspartate aminotransferase, mitochondrial	ASP1	sp|P46643|AAT1_ARATH Aspartate aminotransferase, mitochondrial OS=Arabidopsis thaliana OX=3702 GN=ASP1 PE=1 SV=1	1	12	12	12	3	2	4	3	2	4	0	5	0	6	6	3	7	3	0	5	0	5	6	6	4	4	0	5	0	5	5	6	6	3	2	4	3	2	4	0	5	0
P46644	P46644	8	5	5	Aspartate aminotransferase 3, chloroplastic	ASP3	sp|P46644|AAT3_ARATH Aspartate aminotransferase 3, chloroplastic OS=Arabidopsis thaliana OX=3702 GN=ASP3 PE=1 SV=1	1	8	5	5	1	1	3	0	2	5	0	5	0	5	3	5	5	4	0	4	0	4	3	6	6	4	0	4	0	3	5	5	6	0	0	1	0	1	3	0	2	0
P46645	P46645	9	9	6	Aspartate aminotransferase, cytoplasmic isozyme 1	ASP2	sp|P46645|AAT2_ARATH Aspartate aminotransferase, cytoplasmic isozyme 1 OS=Arabidopsis thaliana OX=3702 GN=ASP2 PE=1 SV=2	1	9	9	6	2	2	3	1	1	3	0	4	0	4	4	6	4	2	0	3	0	3	4	6	5	3	0	3	0	3	5	6	5	2	2	3	1	1	3	0	4	0
P47998;Q9LJA0	P47998	12;3	12;3	11;2	Cysteine synthase 1	OASA1	sp|P47998|CYSK1_ARATH Cysteine synthase 1 OS=Arabidopsis thaliana OX=3702 GN=OASA1 PE=1 SV=2	2	12	12	11	4	2	6	4	6	11	1	10	0	9	8	10	8	11	1	10	1	8	9	10	10	10	1	10	1	9	11	10	10	4	2	6	4	6	11	1	10	0
P47999	P47999	15	15	13	Cysteine synthase, chloroplastic/chromoplastic	OASB	sp|P47999|CYSKP_ARATH Cysteine synthase, chloroplastic/chromoplastic OS=Arabidopsis thaliana OX=3702 GN=OASB PE=1 SV=2	1	15	15	13	3	0	3	0	0	10	3	11	0	11	8	11	11	10	2	11	0	12	10	13	11	11	3	12	0	12	11	11	12	3	0	3	0	0	10	3	11	0
P48347;F4I1C1;F4I1B8;F4I1B7	P48347;F4I1C1	11;10;1;1	10;9;1;1	8;7;1;1	14-3-3-like protein GF14 epsilon	GRF10	sp|P48347|14310_ARATH 14-3-3-like protein GF14 epsilon OS=Arabidopsis thaliana OX=3702 GN=GRF10 PE=1 SV=1;tr|F4I1C1|F4I1C1_ARATH General regulatory factor 10 OS=Arabidopsis thaliana OX=3702 GN=GRF10 PE=1 SV=1	4	11	10	8	6	4	6	7	4	7	0	8	1	6	6	7	6	8	1	7	1	8	7	8	8	7	1	8	1	8	7	8	9	5	3	5	6	3	6	0	7	0
P48348;F4KHY7	P48348;F4KHY7	12;11	4;4	4;4	14-3-3-like protein GF14 kappa	GRF8	sp|P48348|14338_ARATH 14-3-3-like protein GF14 kappa OS=Arabidopsis thaliana OX=3702 GN=GRF8 PE=1 SV=2;tr|F4KHY7|F4KHY7_ARATH General regulatory factor 8 OS=Arabidopsis thaliana OX=3702 GN=GRF8 PE=1 SV=1	2	12	4	4	3	3	6	5	4	8	1	6	1	4	4	5	6	8	3	6	1	6	6	4	7	11	2	6	1	4	7	4	6	0	0	2	1	1	2	0	1	0
P48349;F4KGV2;F4KGV5	P48349;F4KGV2;F4KGV5	14;13;13	14;13;13	6;6;6	14-3-3-like protein GF14 lambda	GRF6	sp|P48349|14336_ARATH 14-3-3-like protein GF14 lambda OS=Arabidopsis thaliana OX=3702 GN=GRF6 PE=1 SV=1;tr|F4KGV2|F4KGV2_ARATH G-box regulating factor 6 OS=Arabidopsis thaliana OX=3702 GN=GRF6 PE=1 SV=1;tr|F4KGV5|F4KGV5_ARATH G-box regulating factor 6 OS=A	3	14	14	6	6	6	7	8	7	10	1	10	1	9	8	7	8	10	2	10	1	9	7	7	11	11	2	10	1	7	11	7	9	6	6	7	8	7	10	1	10	1
P48491	P48491	15	15	14	Triosephosphate isomerase, cytosolic	CTIMC	sp|P48491|TPIS_ARATH Triosephosphate isomerase, cytosolic OS=Arabidopsis thaliana OX=3702 GN=CTIMC PE=1 SV=2	1	15	15	14	10	5	8	7	5	11	5	12	2	9	10	12	9	13	6	12	4	11	9	9	9	12	6	12	3	7	9	11	9	10	5	8	7	5	11	5	12	2
P48523	P48523	7	7	7	Cinnamyl alcohol dehydrogenase 4	CAD4	sp|P48523|CADH4_ARATH Cinnamyl alcohol dehydrogenase 4 OS=Arabidopsis thaliana OX=3702 GN=CAD4 PE=1 SV=1	1	7	7	7	1	0	1	0	1	4	0	3	0	2	3	2	1	5	0	4	0	3	3	4	3	4	0	4	0	4	4	3	4	1	0	1	0	1	4	0	3	0
Q07100;P48578;F4IN36;F4IN38;A0A1P8AYV1;A0A1P8AYS4	Q07100;P48578;F4IN36	3;3;2;1;1;1	3;3;2;1;1;1	3;3;2;1;1;1	Serine/threonine-protein phosphatase PP2A-4 catalytic subunit;Serine/threonine-protein phosphatase PP2A-3 catalytic subunit;Serine/threonine-protein phosphatase	PP2A4;PP2A3;PP2A-3	sp|Q07100|PP2A3_ARATH Serine/threonine-protein phosphatase PP2A-3 catalytic subunit OS=Arabidopsis thaliana OX=3702 GN=PP2A3 PE=1 SV=2;sp|P48578|PP2A4_ARATH Serine/threonine-protein phosphatase PP2A-4 catalytic subunit OS=Arabidopsis thaliana OX=3702 GN=PP	6	3	3	3	0	0	0	0	0	2	0	1	0	0	0	1	0	3	0	2	0	0	0	1	1	3	0	2	0	1	0	1	1	0	0	0	0	0	2	0	1	0
P48641	P48641	5	5	5	Glutathione reductase, cytosolic		sp|P48641|GSHRC_ARATH Glutathione reductase, cytosolic OS=Arabidopsis thaliana OX=3702 GN=At3g24170 PE=1 SV=1	1	5	5	5	1	1	2	1	0	3	0	3	0	2	2	4	3	3	0	3	0	4	4	4	3	2	0	4	0	4	3	3	3	1	1	2	1	0	3	0	3	0
P49077	P49077	1	1	1	Aspartate carbamoyltransferase, chloroplastic	PYRB	sp|P49077|PYRB_ARATH Aspartate carbamoyltransferase, chloroplastic OS=Arabidopsis thaliana OX=3702 GN=PYRB PE=2 SV=2	1	1	1	1	0	1	0	0	0	1	0	1	0	1	1	1	1	0	0	1	0	1	1	1	1	0	0	1	0	1	1	1	1	0	1	0	0	0	1	0	1	0
P49078;F4JBH6;F4JBH5;A0A1I9LPY0	P49078;F4JBH6;F4JBH5;A0A1I9LPY0	4;3;3;2	3;2;2;1	3;2;2;1	Asparagine synthetase [glutamine-hydrolyzing] 1	ASN1	sp|P49078|ASNS1_ARATH Asparagine synthetase [glutamine-hydrolyzing] 1 OS=Arabidopsis thaliana OX=3702 GN=ASN1 PE=2 SV=2;tr|F4JBH6|F4JBH6_ARATH Asparagine synthetase [glutamine-hydrolyzing] OS=Arabidopsis thaliana OX=3702 GN=ASN1 PE=1 SV=1;tr|F4JBH5|F4JBH5_	4	4	3	3	0	0	0	0	0	3	0	2	0	1	2	2	3	2	0	2	0	1	2	1	2	1	0	2	0	2	2	3	2	0	0	0	0	0	2	0	1	0
P49107;F4KC80	P49107;F4KC80	6;3	6;3	6;3	Photosystem I reaction center subunit N, chloroplastic	PSAN	sp|P49107|PSAN_ARATH Photosystem I reaction center subunit N, chloroplastic OS=Arabidopsis thaliana OX=3702 GN=PSAN PE=1 SV=2;tr|F4KC80|F4KC80_ARATH Photosystem I reaction center subunit PSI-N, chloroplast, putative / PSI-N, putative (PSAN) OS=Arabidopsis	2	6	6	6	1	0	0	1	0	5	2	5	1	5	5	5	6	6	2	5	1	4	6	6	6	6	3	5	2	5	6	6	5	1	0	0	1	0	5	2	5	1
P49200	P49200	6	6	2	40S ribosomal protein S20-1	RPS20A	sp|P49200|RS201_ARATH 40S ribosomal protein S20-1 OS=Arabidopsis thaliana OX=3702 GN=RPS20A PE=2 SV=2	1	6	6	2	4	4	5	5	3	3	1	2	1	2	2	2	2	5	1	3	1	3	2	3	2	5	1	2	1	3	2	3	2	4	4	5	5	3	3	1	2	1
P49201;Q9SF35	P49201;Q9SF35	6;5	6;5	6;5	40S ribosomal protein S23-2;40S ribosomal protein S23-1	RPS23B;RPS23A	sp|P49201|RS232_ARATH 40S ribosomal protein S23-2 OS=Arabidopsis thaliana OX=3702 GN=RPS23B PE=2 SV=2;sp|Q9SF35|RS231_ARATH 40S ribosomal protein S23-1 OS=Arabidopsis thaliana OX=3702 GN=RPS23A PE=2 SV=2	2	6	6	6	5	4	5	4	4	1	0	2	1	1	2	1	1	1	1	3	2	1	2	2	1	2	1	2	2	1	1	1	2	5	4	5	4	4	1	0	2	1
P49209	P49209	12	12	8	60S ribosomal protein L9-1	RPL9B	sp|P49209|RL91_ARATH 60S ribosomal protein L9-1 OS=Arabidopsis thaliana OX=3702 GN=RPL9B PE=1 SV=3	1	12	12	8	11	9	9	11	10	11	1	9	0	8	10	8	9	10	2	11	0	9	9	11	10	10	3	9	0	11	10	11	9	11	9	9	11	10	11	1	9	0
P49211	P49211	6	6	3	60S ribosomal protein L32-1	RPL32A	sp|P49211|RL321_ARATH 60S ribosomal protein L32-1 OS=Arabidopsis thaliana OX=3702 GN=RPL32A PE=2 SV=2	1	6	6	3	5	4	5	5	4	3	0	4	0	2	3	4	1	3	0	3	0	3	2	2	2	4	0	3	0	3	4	3	4	5	4	5	5	4	3	0	4	0
P49227	P49227	12	2	2	60S ribosomal protein L5-2	RPL5B	sp|P49227|RL52_ARATH 60S ribosomal protein L5-2 OS=Arabidopsis thaliana OX=3702 GN=RPL5B PE=2 SV=3	1	12	2	2	8	4	8	8	6	4	3	4	2	3	5	3	4	6	3	5	2	4	3	5	5	6	3	5	3	4	5	4	5	2	1	1	1	1	1	0	1	0
P49688;Q9SCM3	P49688	13;5	13;5	5;0	40S ribosomal protein S2-3	RPS2C	sp|P49688|RS23_ARATH 40S ribosomal protein S2-3 OS=Arabidopsis thaliana OX=3702 GN=RPS2C PE=1 SV=2	2	13	13	5	10	7	9	9	11	8	2	8	2	6	8	8	8	10	2	6	2	8	8	8	9	9	2	7	2	9	7	10	9	10	7	9	9	11	8	2	8	2
P49689	P49689	2	2	2	40S ribosomal protein S30	RPS30A	sp|P49689|RS30_ARATH 40S ribosomal protein S30 OS=Arabidopsis thaliana OX=3702 GN=RPS30A PE=3 SV=3	1	2	2	2	2	2	1	2	2	1	1	1	0	1	1	1	1	1	0	1	0	1	1	1	1	1	0	1	0	1	1	1	1	2	2	1	2	2	1	1	1	0
P49692;Q9LZH9	P49692;Q9LZH9	13;11	13;11	13;11	60S ribosomal protein L7a-1;60S ribosomal protein L7a-2	RPL7AA;RPL7AB	sp|P49692|RL7A1_ARATH 60S ribosomal protein L7a-1 OS=Arabidopsis thaliana OX=3702 GN=RPL7AA PE=2 SV=2;sp|Q9LZH9|RL7A2_ARATH 60S ribosomal protein L7a-2 OS=Arabidopsis thaliana OX=3702 GN=RPL7AB PE=1 SV=1	2	13	13	13	12	9	7	10	9	6	1	6	0	4	6	7	6	6	1	6	0	5	6	6	5	6	0	7	0	4	6	4	6	12	9	7	10	9	6	1	6	0
P49693	P49693	4	3	3	60S ribosomal protein L19-3	RPL19C	sp|P49693|RL193_ARATH 60S ribosomal protein L19-3 OS=Arabidopsis thaliana OX=3702 GN=RPL19C PE=2 SV=3	1	4	3	3	1	3	3	4	3	1	0	0	0	0	0	1	0	1	0	1	0	0	0	0	1	1	0	1	0	1	0	1	0	1	2	2	3	2	0	0	0	0
P50883	P50883	8	8	1	60S ribosomal protein L12-1	RPL12A	sp|P50883|RL121_ARATH 60S ribosomal protein L12-1 OS=Arabidopsis thaliana OX=3702 GN=RPL12A PE=2 SV=2	1	8	8	1	6	6	6	7	6	5	1	7	0	5	5	6	6	5	1	7	1	4	6	6	6	6	1	7	1	6	6	7	6	6	6	6	7	6	5	1	7	0
P51407;F4IGR5;F4IGR4;A0A1P8B2C7	P51407;F4IGR5;F4IGR4;A0A1P8B2C7	8;6;6;4	8;6;6;4	6;4;4;2	60S acidic ribosomal protein P2-1	RPP2A;At2g27720	sp|P51407|RLA21_ARATH 60S acidic ribosomal protein P2-1 OS=Arabidopsis thaliana OX=3702 GN=RPP2A PE=3 SV=2;tr|F4IGR5|F4IGR5_ARATH 60S acidic ribosomal protein family OS=Arabidopsis thaliana OX=3702 GN=At2g27720 PE=1 SV=1;tr|F4IGR4|F4IGR4_ARATH 60S acidic r	4	8	8	6	5	5	5	5	4	4	1	5	1	3	2	3	2	4	2	5	2	4	2	4	2	5	2	5	1	4	4	4	2	5	5	5	5	4	4	1	5	1
P51412	P51412	5	5	5	50S ribosomal protein L21, chloroplastic	RPL21	sp|P51412|RK21_ARATH 50S ribosomal protein L21, chloroplastic OS=Arabidopsis thaliana OX=3702 GN=RPL21 PE=2 SV=1	1	5	5	5	3	2	2	4	3	3	0	2	0	2	2	3	2	3	0	2	0	2	2	2	2	3	0	4	0	3	2	4	4	3	2	2	4	3	3	0	2	0
P51414;Q9FJX2	P51414	7;2	7;2	7;2	60S ribosomal protein L26-1	RPL26A	sp|P51414|RL261_ARATH 60S ribosomal protein L26-1 OS=Arabidopsis thaliana OX=3702 GN=RPL26A PE=2 SV=2	2	7	7	7	7	7	7	7	7	6	0	5	0	3	4	4	5	6	0	4	0	4	4	4	5	4	0	6	1	5	4	4	4	7	7	7	7	7	6	0	5	0
Q9STR1;Q9SLL7;P51420;A8MR49	Q9STR1;Q9SLL7;P51420;A8MR49	2;2;2;1	2;2;2;1	2;2;2;1	60S ribosomal protein L31-2;60S ribosomal protein L31-1;60S ribosomal protein L31-3	RPL31B;RPL31A;RPL31C;At5g56710	sp|Q9STR1|RL312_ARATH 60S ribosomal protein L31-2 OS=Arabidopsis thaliana OX=3702 GN=RPL31B PE=3 SV=1;sp|Q9SLL7|RL311_ARATH 60S ribosomal protein L31-1 OS=Arabidopsis thaliana OX=3702 GN=RPL31A PE=3 SV=1;sp|P51420|RL313_ARATH 60S ribosomal protein L31-3 OS	4	2	2	2	1	1	1	1	1	1	1	2	1	0	0	1	1	2	0	2	1	1	0	2	1	1	0	2	1	1	1	2	1	1	1	1	1	1	1	1	2	1
P51422;Q9C912;Q9LMK0	P51422;Q9C912;Q9LMK0	3;3;2	1;1;0	1;1;0	60S ribosomal protein L35a-4;60S ribosomal protein L35a-3;60S ribosomal protein L35a-1	RPL35AD;RPL35AC;RPL35AA	sp|P51422|R35A4_ARATH 60S ribosomal protein L35a-4 OS=Arabidopsis thaliana OX=3702 GN=RPL35AD PE=3 SV=2;sp|Q9C912|R35A3_ARATH 60S ribosomal protein L35a-3 OS=Arabidopsis thaliana OX=3702 GN=RPL35AC PE=3 SV=1;sp|Q9LMK0|R35A1_ARATH 60S ribosomal protein L35a	3	3	1	1	3	3	2	2	3	1	0	1	0	2	0	1	1	1	0	1	0	1	1	1	2	0	0	1	0	1	1	2	1	1	1	1	1	1	0	0	0	0
P51424	P51424	1	1	1	60S ribosomal protein L39-1	RPL39A	sp|P51424|RL391_ARATH 60S ribosomal protein L39-1 OS=Arabidopsis thaliana OX=3702 GN=RPL39A PE=3 SV=2	1	1	1	1	1	1	1	1	1	0	0	0	0	0	0	0	0	0	0	0	0	0	0	0	0	1	0	0	0	0	0	0	0	1	1	1	1	1	0	0	0	0
P51427	P51427	7	1	1	40S ribosomal protein S5-2	RPS5B	sp|P51427|RS52_ARATH 40S ribosomal protein S5-2 OS=Arabidopsis thaliana OX=3702 GN=RPS5B PE=1 SV=2	1	7	1	1	6	5	6	5	5	3	1	3	1	4	3	3	3	2	1	5	1	3	4	4	4	3	0	3	1	4	4	5	3	1	1	1	1	1	1	1	1	0
P51430;F4KGU2	P51430;F4KGU2	11;9	11;9	5;3	40S ribosomal protein S6-2	RPS6B;EMB3010	sp|P51430|RS62_ARATH 40S ribosomal protein S6-2 OS=Arabidopsis thaliana OX=3702 GN=RPS6B PE=1 SV=3;tr|F4KGU2|F4KGU2_ARATH Ribosomal protein S6e OS=Arabidopsis thaliana OX=3702 GN=EMB3010 PE=1 SV=1	2	11	11	5	10	9	9	10	8	5	1	4	1	4	4	5	5	5	0	6	0	4	4	4	5	6	0	5	1	4	4	5	5	10	9	9	10	8	5	1	4	1
P51818;O03986;P27323	P51818;O03986	29;23;6	2;2;0	2;2;0	Heat shock protein 90-3;Heat shock protein 90-4	HSP90-3;HSP90-4	sp|P51818|HS903_ARATH Heat shock protein 90-3 OS=Arabidopsis thaliana OX=3702 GN=HSP90-3 PE=1 SV=2;sp|O03986|HS904_ARATH Heat shock protein 90-4 OS=Arabidopsis thaliana OX=3702 GN=HSP90-4 PE=1 SV=1	3	29	2	2	8	6	10	5	6	19	5	19	1	12	16	14	15	20	6	20	2	19	13	16	16	17	5	21	4	17	17	18	18	0	0	0	0	0	1	0	1	0
P52032;Q9SZ54	P52032	6;2	6;2	5;1	Phospholipid hydroperoxide glutathione peroxidase 1, chloroplastic	GPX1	sp|P52032|GPX1_ARATH Phospholipid hydroperoxide glutathione peroxidase 1, chloroplastic OS=Arabidopsis thaliana OX=3702 GN=GPX1 PE=2 SV=2	2	6	6	5	0	0	0	0	0	6	0	4	0	4	3	4	3	6	1	6	0	3	3	4	4	6	0	4	0	3	3	5	4	0	0	0	0	0	6	0	4	0
P52839	P52839	1	1	1	Cytosolic sulfotransferase 12	SOT12	sp|P52839|SOT12_ARATH Cytosolic sulfotransferase 12 OS=Arabidopsis thaliana OX=3702 GN=SOT12 PE=1 SV=2	1	1	1	1	0	0	0	0	0	1	0	0	0	0	0	0	0	0	0	0	0	0	0	1	0	0	0	1	0	1	1	1	0	0	0	0	0	0	1	0	0	0
P53492;A0A1P8AY15;Q8GWA5	P53492	17;1;1	10;1;1	5;0;0	Actin-7	ACT7	sp|P53492|ACT7_ARATH Actin-7 OS=Arabidopsis thaliana OX=3702 GN=ACT7 PE=1 SV=1	3	17	10	5	7	6	8	8	5	16	4	16	1	13	13	14	15	14	3	15	1	14	13	14	14	13	2	15	2	12	14	14	15	3	3	5	4	2	9	2	9	0
P53496	P53496	12	1	0	Actin-11	ACT11	sp|P53496|ACT11_ARATH Actin-11 OS=Arabidopsis thaliana OX=3702 GN=ACT11 PE=1 SV=1	1	12	1	0	5	3	6	5	3	11	3	11	0	8	9	9	10	10	2	11	0	9	9	8	10	9	0	11	0	7	9	9	10	0	0	0	0	0	0	0	0	0
P54150	P54150	2	2	2	Peptide methionine sulfoxide reductase A4, chloroplastic	MSR4	sp|P54150|MSRA4_ARATH Peptide methionine sulfoxide reductase A4, chloroplastic OS=Arabidopsis thaliana OX=3702 GN=MSR4 PE=1 SV=2	1	2	2	2	1	0	0	0	0	1	0	1	0	1	2	2	1	2	0	1	0	2	2	1	1	2	0	0	0	1	1	1	2	1	0	0	0	0	1	0	1	0
P54609;Q9LZF6;Q9SCN8	P54609;Q9LZF6;Q9SCN8	30;24;18	30;24;18	30;24;18	Cell division control protein 48 homolog A;Cell division control protein 48 homolog E;Cell division control protein 48 homolog D	CDC48A;CDC48E;CDC48D	sp|P54609|CD48A_ARATH Cell division control protein 48 homolog A OS=Arabidopsis thaliana OX=3702 GN=CDC48A PE=1 SV=1;sp|Q9LZF6|CD48E_ARATH Cell division control protein 48 homolog E OS=Arabidopsis thaliana OX=3702 GN=CDC48E PE=2 SV=2;sp|Q9SCN8|CD48D_ARATH	3	30	30	30	14	9	12	8	6	13	0	14	0	12	9	13	10	13	0	11	0	10	10	11	13	16	0	14	0	11	11	11	12	14	9	12	8	6	13	0	14	0
P54873	P54873	2	2	2	Hydroxymethylglutaryl-CoA synthase	HMGS	sp|P54873|HMCS_ARATH Hydroxymethylglutaryl-CoA synthase OS=Arabidopsis thaliana OX=3702 GN=HMGS PE=1 SV=2	1	2	2	2	0	0	0	0	0	1	0	1	0	0	0	0	0	1	0	0	0	0	0	0	0	1	0	2	0	0	0	1	0	0	0	0	0	0	1	0	1	0
P54904	P54904	1	1	1	Pyrroline-5-carboxylate reductase	PROC1	sp|P54904|P5CR1_ARATH Pyrroline-5-carboxylate reductase OS=Arabidopsis thaliana OX=3702 GN=PROC1 PE=2 SV=1	1	1	1	1	0	0	0	0	1	0	0	0	0	0	0	0	0	0	0	0	0	0	0	0	0	0	0	0	0	0	0	0	0	0	0	0	0	1	0	0	0	0
P55034	P55034	5	5	5	26S proteasome non-ATPase regulatory subunit 4 homolog	RPN10	sp|P55034|PSMD4_ARATH 26S proteasome non-ATPase regulatory subunit 4 homolog OS=Arabidopsis thaliana OX=3702 GN=RPN10 PE=1 SV=1	1	5	5	5	3	1	2	1	1	2	0	2	0	1	1	2	3	3	0	3	0	1	1	1	2	3	0	2	0	1	1	2	2	3	1	2	1	1	2	0	2	0
P55217	P55217	2	2	2	Cystathionine gamma-synthase 1, chloroplastic	CGS1	sp|P55217|CGS1_ARATH Cystathionine gamma-synthase 1, chloroplastic OS=Arabidopsis thaliana OX=3702 GN=CGS1 PE=1 SV=3	1	2	2	2	0	0	0	0	0	0	0	1	0	1	1	1	1	0	0	0	0	0	1	1	1	1	0	0	0	1	1	1	1	0	0	0	0	0	0	0	1	0
P55228	P55228	12	12	12	Glucose-1-phosphate adenylyltransferase small subunit, chloroplastic	APS1	sp|P55228|GLGS_ARATH Glucose-1-phosphate adenylyltransferase small subunit, chloroplastic OS=Arabidopsis thaliana OX=3702 GN=APS1 PE=2 SV=2	1	12	12	12	2	1	2	1	1	7	0	9	0	7	8	8	9	7	0	9	0	8	7	7	9	7	0	8	0	7	7	8	9	2	1	2	1	1	7	0	9	0
P55229	P55229	7	7	7	Glucose-1-phosphate adenylyltransferase large subunit 1, chloroplastic	ADG2	sp|P55229|GLGL1_ARATH Glucose-1-phosphate adenylyltransferase large subunit 1, chloroplastic OS=Arabidopsis thaliana OX=3702 GN=ADG2 PE=1 SV=3	1	7	7	7	1	1	0	0	0	4	0	6	0	4	4	5	4	6	0	5	0	4	4	5	6	4	0	5	0	4	5	5	5	1	1	0	0	0	4	0	6	0
P55737;F4K6B6	P55737;F4K6B6	29;28	29;28	2;2	Heat shock protein 90-2	HSP90-2;HSP81-2	sp|P55737|HS902_ARATH Heat shock protein 90-2 OS=Arabidopsis thaliana OX=3702 GN=HSP90-2 PE=1 SV=1;tr|F4K6B6|F4K6B6_ARATH Heat shock protein 81-2 OS=Arabidopsis thaliana OX=3702 GN=HSP81-2 PE=1 SV=1	2	29	29	2	9	7	11	6	6	19	5	19	1	12	16	14	15	20	6	20	2	19	13	16	16	18	5	21	4	17	17	18	18	9	7	11	6	6	19	5	19	1
P55826	P55826	4	4	4	Protoporphyrinogen oxidase 1, chloroplastic	PPOX1	sp|P55826|PPOC_ARATH Protoporphyrinogen oxidase 1, chloroplastic OS=Arabidopsis thaliana OX=3702 GN=PPOX1 PE=1 SV=1	1	4	4	4	0	0	0	0	0	1	0	0	0	0	0	2	2	2	0	2	0	0	1	1	1	2	0	1	0	1	1	1	1	0	0	0	0	0	1	0	0	0
P55852;Q9FLP6	P55852;Q9FLP6	1;1	1;1	1;1	Small ubiquitin-related modifier 1;Small ubiquitin-related modifier 2	SUMO1;SUMO2	sp|P55852|SUMO1_ARATH Small ubiquitin-related modifier 1 OS=Arabidopsis thaliana OX=3702 GN=SUMO1 PE=1 SV=2;sp|Q9FLP6|SUMO2_ARATH Small ubiquitin-related modifier 2 OS=Arabidopsis thaliana OX=3702 GN=SUMO2 PE=1 SV=1	2	1	1	1	0	0	0	0	0	0	0	1	0	1	1	1	1	0	0	1	0	1	1	1	1	0	0	1	0	1	1	1	1	0	0	0	0	0	0	0	1	0
P56753	P56753	2	2	2	NAD(P)H-quinone oxidoreductase subunit H, chloroplastic	ndhH	sp|P56753|NDHH_ARATH NAD(P)H-quinone oxidoreductase subunit H, chloroplastic OS=Arabidopsis thaliana OX=3702 GN=ndhH PE=1 SV=1	1	2	2	2	0	0	0	0	0	0	0	0	0	1	2	2	1	1	0	1	0	2	0	1	1	1	0	0	0	0	1	1	1	0	0	0	0	0	0	0	0	0
P56757	P56757	21	20	20	ATP synthase subunit alpha, chloroplastic	atpA	sp|P56757|ATPA_ARATH ATP synthase subunit alpha, chloroplastic OS=Arabidopsis thaliana OX=3702 GN=atpA PE=1 SV=1	1	21	20	20	10	12	10	10	7	17	14	16	11	17	16	17	16	16	13	16	12	17	16	17	15	16	16	18	12	16	16	17	17	9	11	9	9	6	16	13	15	11
P56759	P56759	9	9	9	ATP synthase subunit b, chloroplastic	atpF	sp|P56759|ATPF_ARATH ATP synthase subunit b, chloroplastic OS=Arabidopsis thaliana OX=3702 GN=atpF PE=3 SV=1	1	9	9	9	0	3	3	1	0	7	2	8	0	8	6	9	7	8	2	8	0	7	8	8	6	8	2	6	2	8	9	8	7	0	3	3	1	0	7	2	8	0
P56761	P56761	9	9	9	Photosystem II D2 protein	psbD	sp|P56761|PSBD_ARATH Photosystem II D2 protein OS=Arabidopsis thaliana OX=3702 GN=psbD PE=1 SV=3	1	9	9	9	3	5	4	5	2	9	9	9	8	9	8	8	9	9	9	9	9	8	8	9	8	8	9	9	7	9	9	8	9	3	5	4	5	2	9	9	9	8
P56762	P56762	2	2	2	DNA-directed RNA polymerase subunit alpha	rpoA	sp|P56762|RPOA_ARATH DNA-directed RNA polymerase subunit alpha OS=Arabidopsis thaliana OX=3702 GN=rpoA PE=3 SV=1	1	2	2	2	0	0	0	0	0	1	0	1	0	1	1	1	1	1	0	1	0	1	1	1	1	1	0	2	0	1	1	1	1	0	0	0	0	0	1	0	1	0
P56765	P56765	5	5	5	Acetyl-coenzyme A carboxylase carboxyl transferase subunit beta, chloroplastic	accD	sp|P56765|ACCD_ARATH Acetyl-coenzyme A carboxylase carboxyl transferase subunit beta, chloroplastic OS=Arabidopsis thaliana OX=3702 GN=accD PE=1 SV=2	1	5	5	5	0	2	2	2	2	4	0	2	0	1	1	2	2	4	0	3	0	2	2	2	2	3	0	3	0	0	1	2	2	0	2	2	2	2	4	0	2	0
P56766	P56766	15	15	15	Photosystem I P700 chlorophyll a apoprotein A1	psaA	sp|P56766|PSAA_ARATH Photosystem I P700 chlorophyll a apoprotein A1 OS=Arabidopsis thaliana OX=3702 GN=psaA PE=2 SV=1	1	15	15	15	4	5	4	4	1	13	3	10	2	8	9	11	7	10	3	11	3	10	9	10	9	12	4	11	3	9	8	10	10	4	5	4	4	1	13	3	10	2
P56767	P56767	13	13	13	Photosystem I P700 chlorophyll a apoprotein A2	psaB	sp|P56767|PSAB_ARATH Photosystem I P700 chlorophyll a apoprotein A2 OS=Arabidopsis thaliana OX=3702 GN=psaB PE=3 SV=1	1	13	13	13	4	5	6	4	2	10	3	9	3	8	9	8	8	9	3	10	0	8	8	9	8	12	4	9	3	8	8	8	9	4	5	6	4	2	10	3	9	3
P56771	P56771	15	15	15	Cytochrome f	petA	sp|P56771|CYF_ARATH Cytochrome f OS=Arabidopsis thaliana OX=3702 GN=petA PE=3 SV=1	1	15	15	15	1	5	3	1	1	12	4	12	2	10	10	13	9	10	5	13	2	9	9	8	10	13	5	11	2	9	10	10	11	1	5	3	1	1	12	4	12	2
P56772	P56772	4	4	4	ATP-dependent Clp protease proteolytic subunit 1	clpP1	sp|P56772|CLPP1_ARATH Chloroplastic ATP-dependent Clp protease proteolytic subunit 1 OS=Arabidopsis thaliana OX=3702 GN=clpP1 PE=1 SV=2	1	4	4	4	3	2	3	3	2	2	1	2	0	1	1	2	2	4	1	2	0	2	1	2	2	3	2	3	1	1	2	2	2	3	2	3	3	2	2	1	2	0
P56773	P56773	5	5	5	Cytochrome b6	petB	sp|P56773|CYB6_ARATH Cytochrome b6 OS=Arabidopsis thaliana OX=3702 GN=petB PE=1 SV=1	1	5	5	5	1	2	1	1	0	5	3	5	2	5	5	5	5	5	3	5	1	5	5	5	5	4	3	5	3	5	5	5	5	1	2	1	1	0	5	3	5	2
P56774	P56774	2	2	2	Cytochrome b6-f complex subunit 4	petD	sp|P56774|PETD_ARATH Cytochrome b6-f complex subunit 4 OS=Arabidopsis thaliana OX=3702 GN=petD PE=3 SV=1	1	2	2	2	0	1	0	0	0	1	0	2	0	2	2	1	2	2	0	2	0	2	2	2	2	2	0	2	0	2	2	2	2	0	1	0	0	0	1	0	2	0
P56777	P56777	14	14	14	Photosystem II CP47 reaction center protein	psbB	sp|P56777|PSBB_ARATH Photosystem II CP47 reaction center protein OS=Arabidopsis thaliana OX=3702 GN=psbB PE=1 SV=1	1	14	14	14	6	9	8	9	2	13	10	13	8	11	12	10	13	13	9	12	8	12	12	12	13	13	10	13	8	13	12	12	13	6	9	8	9	2	13	10	13	8
P56778	P56778	14	14	14	Photosystem II CP43 reaction center protein	psbC	sp|P56778|PSBC_ARATH Photosystem II CP43 reaction center protein OS=Arabidopsis thaliana OX=3702 GN=psbC PE=1 SV=3	1	14	14	14	6	7	8	7	2	14	6	14	6	12	13	12	14	13	9	14	6	13	13	13	13	12	7	14	6	13	14	13	14	6	7	8	7	2	14	6	14	6
P56779	P56779	4	4	4	Cytochrome b559 subunit alpha	psbE	sp|P56779|PSBE_ARATH Cytochrome b559 subunit alpha OS=Arabidopsis thaliana OX=3702 GN=psbE PE=1 SV=4	1	4	4	4	1	2	1	2	0	3	3	2	2	1	3	3	3	3	2	3	2	2	2	3	4	3	2	3	2	2	3	2	3	1	2	1	2	0	3	3	2	2
P56785	P56785	7	7	7	Protein TIC 214	TIC214	sp|P56785|TI214_ARATH Protein TIC 214 OS=Arabidopsis thaliana OX=3702 GN=TIC214 PE=1 SV=1	1	7	7	7	0	3	1	0	6	0	0	0	0	0	0	0	0	0	0	0	0	0	0	0	0	0	0	0	0	0	0	0	0	0	3	1	0	6	0	0	0	0
P56788	P56788	1	1	1	Photosystem I assembly protein Ycf4	ycf4	sp|P56788|YCF4_ARATH Photosystem I assembly protein Ycf4 OS=Arabidopsis thaliana OX=3702 GN=ycf4 PE=3 SV=1	1	1	1	1	0	0	1	0	0	1	0	1	0	0	0	0	0	1	0	0	0	0	0	1	0	1	0	1	0	0	0	1	1	0	0	1	0	0	1	0	1	0
P56791	P56791	6	6	6	50S ribosomal protein L2, chloroplastic	rpl2-A	sp|P56791|RK2_ARATH 50S ribosomal protein L2, chloroplastic OS=Arabidopsis thaliana OX=3702 GN=rpl2-A PE=3 SV=1	1	6	6	6	5	4	5	4	4	5	0	3	0	4	4	3	4	5	0	5	0	5	4	4	4	5	0	4	0	4	4	4	4	5	4	5	4	4	5	0	3	0
P56792	P56792	6	6	6	50S ribosomal protein L14, chloroplastic	rpl14	sp|P56792|RK14_ARATH 50S ribosomal protein L14, chloroplastic OS=Arabidopsis thaliana OX=3702 GN=rpl14 PE=3 SV=1	1	6	6	6	4	3	5	3	4	5	0	5	0	5	3	2	4	3	0	5	0	3	3	3	4	4	0	5	0	5	4	3	4	4	3	5	3	4	5	0	5	0
P56793;Q84WZ8	P56793	3;1	3;1	3;1	50S ribosomal protein L16, chloroplastic	rpl16	sp|P56793|RK16_ARATH 50S ribosomal protein L16, chloroplastic OS=Arabidopsis thaliana OX=3702 GN=rpl16 PE=3 SV=1	2	3	3	3	1	1	1	1	1	1	0	0	0	1	1	2	2	1	0	1	0	1	0	3	0	1	0	1	0	1	1	1	1	1	1	1	1	1	1	0	0	0
P56794	P56794	4	4	4	50S ribosomal protein L20, chloroplastic	rpl20	sp|P56794|RK20_ARATH 50S ribosomal protein L20, chloroplastic OS=Arabidopsis thaliana OX=3702 GN=rpl20 PE=3 SV=1	1	4	4	4	0	0	0	1	0	2	0	2	0	1	2	2	2	3	1	2	0	1	1	1	1	2	1	1	0	3	1	3	2	0	0	0	1	0	2	0	2	0
P56795	P56795	2	2	2	50S ribosomal protein L22, chloroplastic	rpl22	sp|P56795|RK22_ARATH 50S ribosomal protein L22, chloroplastic OS=Arabidopsis thaliana OX=3702 GN=rpl22 PE=3 SV=1	1	2	2	2	0	0	0	0	0	0	0	1	0	0	0	0	0	0	0	0	0	0	0	0	0	1	0	0	0	0	0	0	0	0	0	0	0	0	0	0	1	0
P56796	P56796	1	1	1	50S ribosomal protein L33, chloroplastic	rpl33	sp|P56796|RK33_ARATH 50S ribosomal protein L33, chloroplastic OS=Arabidopsis thaliana OX=3702 GN=rpl33 PE=3 SV=1	1	1	1	1	0	0	0	0	0	0	0	0	0	0	0	0	0	0	0	0	0	0	0	0	0	0	0	0	1	1	0	0	0	0	0	0	0	0	0	0	0	0
P56797	P56797	5	5	5	30S ribosomal protein S2, chloroplastic	rps2	sp|P56797|RR2_ARATH 30S ribosomal protein S2, chloroplastic OS=Arabidopsis thaliana OX=3702 GN=rps2 PE=3 SV=1	1	5	5	5	4	1	4	3	2	3	0	4	0	3	4	3	4	4	0	3	0	4	4	4	5	4	0	4	0	4	4	3	5	4	1	4	3	2	3	0	4	0
P56798	P56798	12	12	12	30S ribosomal protein S3, chloroplastic	rps3	sp|P56798|RR3_ARATH 30S ribosomal protein S3, chloroplastic OS=Arabidopsis thaliana OX=3702 GN=rps3 PE=3 SV=1	1	12	12	12	8	1	5	5	3	7	0	7	0	6	6	8	6	7	0	8	0	6	6	7	7	7	0	6	0	8	6	6	7	8	1	5	5	3	7	0	7	0
P56799	P56799	9	9	9	30S ribosomal protein S4, chloroplastic	rps4	sp|P56799|RR4_ARATH 30S ribosomal protein S4, chloroplastic OS=Arabidopsis thaliana OX=3702 GN=rps4 PE=3 SV=1	1	9	9	9	5	0	2	3	2	5	0	5	0	5	5	5	5	6	0	5	0	5	5	5	4	6	1	5	0	5	5	5	4	5	0	2	3	2	5	0	5	0
P56801	P56801	4	4	4	30S ribosomal protein S8, chloroplastic	rps8	sp|P56801|RR8_ARATH 30S ribosomal protein S8, chloroplastic OS=Arabidopsis thaliana OX=3702 GN=rps8 PE=3 SV=1	1	4	4	4	4	2	2	3	4	2	0	2	0	2	3	2	2	2	0	2	0	3	3	3	3	2	0	2	0	3	2	3	3	4	2	2	3	4	2	0	2	0
P56802	P56802	5	5	5	30S ribosomal protein S11, chloroplastic	rps11	sp|P56802|RR11_ARATH 30S ribosomal protein S11, chloroplastic OS=Arabidopsis thaliana OX=3702 GN=rps11 PE=3 SV=1	1	5	5	5	4	3	4	3	3	3	0	3	0	3	3	3	3	3	0	3	0	3	3	3	3	3	0	3	0	3	3	3	3	4	3	4	3	3	3	0	3	0
P56804	P56804	3	3	3	30S ribosomal protein S14, chloroplastic	rps14	sp|P56804|RR14_ARATH 30S ribosomal protein S14, chloroplastic OS=Arabidopsis thaliana OX=3702 GN=rps14 PE=2 SV=2	1	3	3	3	1	0	2	2	1	2	0	1	0	1	1	1	1	1	0	1	0	1	1	1	1	2	0	1	0	1	1	1	1	1	0	2	2	1	2	0	1	0
P56805	P56805	5	5	5	30S ribosomal protein S15, chloroplastic	rps15	sp|P56805|RR15_ARATH 30S ribosomal protein S15, chloroplastic OS=Arabidopsis thaliana OX=3702 GN=rps15 PE=3 SV=1	1	5	5	5	4	1	3	1	0	2	0	3	0	2	4	2	2	3	0	2	0	2	2	2	2	3	1	2	0	3	2	2	2	4	1	3	1	0	2	0	3	0
P56807	P56807	3	3	3	30S ribosomal protein S18, chloroplastic	rps18	sp|P56807|RR18_ARATH 30S ribosomal protein S18, chloroplastic OS=Arabidopsis thaliana OX=3702 GN=rps18 PE=3 SV=1	1	3	3	3	0	0	0	0	0	2	0	2	0	2	2	3	2	2	0	2	0	2	2	2	2	2	0	2	0	2	2	2	2	0	0	0	0	0	2	0	2	0
P56808	P56808	3	3	3	30S ribosomal protein S19, chloroplastic	rps19	sp|P56808|RR19_ARATH 30S ribosomal protein S19, chloroplastic OS=Arabidopsis thaliana OX=3702 GN=rps19 PE=3 SV=1	1	3	3	3	2	0	1	0	0	3	0	2	0	2	2	2	1	3	0	1	0	2	1	2	2	1	1	3	0	2	2	2	2	2	0	1	0	0	3	0	2	0
Q9FKV6;P56820	Q9FKV6;P56820	2;2	2;2	2;2	Eukaryotic translation initiation factor 3 subunit D	At5g44320;TIF3D1	tr|Q9FKV6|Q9FKV6_ARATH Eukaryotic translation initiation factor 3 subunit D OS=Arabidopsis thaliana OX=3702 GN=At5g44320 PE=1 SV=1;sp|P56820|EIF3D_ARATH Eukaryotic translation initiation factor 3 subunit D OS=Arabidopsis thaliana OX=3702 GN=TIF3D1 PE=1 SV=	2	2	2	2	0	0	0	0	2	0	0	0	0	0	0	0	0	0	0	0	0	0	0	0	0	0	0	0	0	0	0	0	0	0	0	0	0	2	0	0	0	0
P57742	P57742	2	2	2	Probable prefoldin subunit 5		sp|P57742|PFD5_ARATH Probable prefoldin subunit 5 OS=Arabidopsis thaliana OX=3702 GN=At5g23290 PE=2 SV=1	1	2	2	2	0	0	0	0	0	0	0	0	0	0	0	0	0	0	0	1	0	0	0	0	0	2	0	1	0	0	0	0	0	0	0	0	0	0	0	0	0	0
P57751;A0A1P8BC93;A0A1P8BC98;F4KGY8	P57751;A0A1P8BC93;A0A1P8BC98;F4KGY8	18;13;13;13	7;4;4;4	7;4;4;4	UTP--glucose-1-phosphate uridylyltransferase 1	UGP2	sp|P57751|UGPA1_ARATH UTP--glucose-1-phosphate uridylyltransferase 1 OS=Arabidopsis thaliana OX=3702 GN=UGP1 PE=2 SV=1;tr|A0A1P8BC93|A0A1P8BC93_ARATH UTP--glucose-1-phosphate uridylyltransferase OS=Arabidopsis thaliana OX=3702 GN=UGP2 PE=1 SV=1;tr|A0A1P8BC	4	18	7	7	4	2	4	2	1	11	1	8	0	7	7	8	6	9	2	9	0	7	9	9	10	12	0	10	0	9	8	8	8	0	0	0	0	0	3	0	1	0
P57752	P57752	4	4	4	Acyl-CoA-binding domain-containing protein 6	ACBP6	sp|P57752|ACBP6_ARATH Acyl-CoA-binding domain-containing protein 6 OS=Arabidopsis thaliana OX=3702 GN=ACBP6 PE=1 SV=1	1	4	4	4	4	1	1	2	1	3	1	4	0	2	3	3	3	3	1	3	0	2	3	3	3	2	1	3	0	3	3	3	3	4	1	1	2	1	3	1	4	0
P59223	P59223	9	1	1	40S ribosomal protein S13-1	RPS13A	sp|P59223|RS131_ARATH 40S ribosomal protein S13-1 OS=Arabidopsis thaliana OX=3702 GN=RPS13A PE=2 SV=1	1	9	1	1	8	6	4	8	5	5	0	6	0	4	5	6	5	6	0	6	0	6	4	6	5	5	1	6	1	6	6	6	6	1	1	1	1	1	1	0	1	0
P59224	P59224	9	9	1	40S ribosomal protein S13-2	RPS13B	sp|P59224|RS132_ARATH 40S ribosomal protein S13-2 OS=Arabidopsis thaliana OX=3702 GN=RPS13B PE=2 SV=1	1	9	9	1	8	6	4	8	5	5	0	6	0	4	4	6	5	6	0	6	0	6	4	6	5	6	1	6	1	6	5	6	6	8	6	4	8	5	5	0	6	0
P59226;Q9FX60;Q9FXI7;Q9FKQ3	P59226;Q9FX60;Q9FXI7;Q9FKQ3	3;2;2;2	3;2;2;2	1;1;1;1	Histone H3.2;Histone H3-like 1;Histone H3-like 2;Histone H3-like 5	HTR2;MGH3	sp|P59226|H32_ARATH Histone H3.2 OS=Arabidopsis thaliana OX=3702 GN=HTR2 PE=1 SV=2;sp|Q9FX60|H3L1_ARATH Histone H3-like 1 OS=Arabidopsis thaliana OX=3702 GN=At1g13370 PE=2 SV=3;sp|Q9FXI7|H3L2_ARATH Histone H3-like 2 OS=Arabidopsis thaliana OX=3702 GN=MGH3	4	3	3	1	0	0	0	0	0	3	0	3	0	2	2	2	2	3	0	2	0	2	2	2	2	3	0	3	0	2	2	2	2	0	0	0	0	0	3	0	3	0
P59230	P59230	8	8	3	60S ribosomal protein L10a-2	RPL10AB	sp|P59230|R10A2_ARATH 60S ribosomal protein L10a-2 OS=Arabidopsis thaliana OX=3702 GN=RPL10AB PE=1 SV=1	1	8	8	3	4	5	4	4	3	4	0	4	0	4	3	2	4	3	0	3	0	3	4	3	3	5	0	3	0	3	3	3	4	4	5	4	4	3	4	0	4	0
P59232;P59233;P59271;A0A1P8BGQ7;Q9FHQ6;Q3EAA5;F4I9X6;Q42202;Q8H159;P0CH32;Q1EC66;F4JGM3;Q3E7T8;B9DHA6;Q3E7K8;P0CH33;Q39256	P59232;P59233;P59271;A0A1P8BGQ7;Q9FHQ6;Q3EAA5;F4I9X6;Q42202;Q8H159;P0CH32;Q1EC66;F4JGM3;Q3E7T8;B9DHA6;Q3E7K8;P0CH33	9;9;6;5;5;5;5;5;5;5;5;5;5;5;5;5;3	9;9;6;5;5;5;5;5;5;5;5;5;5;5;5;5;3	4;4;1;0;0;0;0;0;0;0;0;0;0;0;0;0;0	Ubiquitin-40S ribosomal protein S27a-2;Ubiquitin;40S ribosomal protein S27a-2;Ubiquitin-40S ribosomal protein S27a-3;Ubiquitin;40S ribosomal protein S27a-3;Ubiquitin-40S ribosomal protein S27a-1;Ubiquitin;40S ribosomal protein S27a-1;Polyubiquitin 9;Ubiquitin-related 1;Ubiquitin-related 2;Ubiquitin-related 3;Ubiquitin-related 4;Ubiquitin-60S ribosomal protein L40-2;Ubiquitin;60S ribosomal protein…	RPS27AB;RPS27AC;RPS27AA;UBQ9;UBQ10;UBQ13;RPL40B;UBQ4;UBQ3;UBQ11;UBQ14;RPL40A;UBQ12	sp|P59232|R27AB_ARATH Ubiquitin-40S ribosomal protein S27a-2 OS=Arabidopsis thaliana OX=3702 GN=RPS27AB PE=2 SV=2;sp|P59233|R27AC_ARATH Ubiquitin-40S ribosomal protein S27a-3 OS=Arabidopsis thaliana OX=3702 GN=RPS27AC PE=2 SV=2;sp|P59271|R27AA_ARATH Ubiqui	17	9	9	4	6	7	6	7	8	5	1	6	1	4	4	6	6	6	1	6	1	5	4	6	3	4	1	4	1	4	5	5	6	6	7	6	7	8	5	1	6	1
P59259;A8MRV1	P59259;A8MRV1	9;7	9;7	9;7	Histone H4	At1g07660	sp|P59259|H4_ARATH Histone H4 OS=Arabidopsis thaliana OX=3702 GN=At1g07660 PE=1 SV=2;tr|A8MRV1|A8MRV1_ARATH Histone H4 OS=Arabidopsis thaliana OX=3702 GN=At1g07660 PE=1 SV=1	2	9	9	9	0	0	0	0	0	6	3	3	0	5	4	5	4	5	3	6	2	4	5	5	5	5	3	5	2	4	3	5	3	0	0	0	0	0	6	3	3	0
P60040;A8MRH4	P60040;A8MRH4	11;6	11;6	6;2	60S ribosomal protein L7-2	RPL7B;At2g01250	sp|P60040|RL72_ARATH 60S ribosomal protein L7-2 OS=Arabidopsis thaliana OX=3702 GN=RPL7B PE=1 SV=1;tr|A8MRH4|A8MRH4_ARATH AT2G01250 protein OS=Arabidopsis thaliana OX=3702 GN=At2g01250 PE=1 SV=1	2	11	11	6	5	6	6	5	5	7	2	10	0	6	7	7	9	7	2	5	1	6	7	7	8	7	2	6	1	7	9	8	9	5	6	6	5	5	7	2	10	0
P61837;Q9SV31;Q8LAA6	P61837	4;1;1	2;1;1	1;0;0	Aquaporin PIP1-1	PIP1-1	sp|P61837|PIP11_ARATH Aquaporin PIP1-1 OS=Arabidopsis thaliana OX=3702 GN=PIP1-1 PE=1 SV=1	3	4	2	1	2	3	2	4	2	3	0	2	0	2	2	2	2	3	0	3	0	1	1	3	2	3	0	3	0	2	1	2	3	1	2	1	2	1	2	0	2	0
P61841	P61841	7	7	7	30S ribosomal protein S7, chloroplastic	rps7-A	sp|P61841|RR7_ARATH 30S ribosomal protein S7, chloroplastic OS=Arabidopsis thaliana OX=3702 GN=rps7-A PE=1 SV=1	1	7	7	7	3	2	4	2	2	5	0	7	0	6	7	7	7	6	0	7	0	7	7	7	7	4	0	6	0	7	6	7	7	3	2	4	2	2	5	0	7	0
P61845	P61845	1	1	1	50S ribosomal protein L23, chloroplastic	rpl23-A	sp|P61845|RK23_ARATH 50S ribosomal protein L23, chloroplastic OS=Arabidopsis thaliana OX=3702 GN=rpl23-A PE=3 SV=1	1	1	1	1	0	0	0	1	1	1	0	1	0	1	1	1	1	1	0	1	0	1	0	1	1	1	0	1	0	1	1	1	1	0	0	0	1	1	1	0	1	0
P62090	P62090	6	6	6	Photosystem I iron-sulfur center	psaC	sp|P62090|PSAC_ARATH Photosystem I iron-sulfur center OS=Arabidopsis thaliana OX=3702 GN=psaC PE=3 SV=2	1	6	6	6	2	3	2	4	0	6	1	6	1	5	6	6	6	6	2	5	2	6	5	5	6	6	2	5	1	5	5	6	6	2	3	2	4	0	6	1	6	1
P68209;B3H632;Q8LAD2;A0A1P8BEZ0	P68209;B3H632;Q8LAD2	5;3;3;2	5;3;3;2	5;3;3;2	Succinyl-CoA ligase [ADP-forming] subunit alpha-1, mitochondrial;Succinyl-CoA ligase [ADP-forming] subunit alpha-2, mitochondrial	At5g23250	sp|P68209|SUCA1_ARATH Succinate--CoA ligase [ADP-forming] subunit alpha-1, mitochondrial OS=Arabidopsis thaliana OX=3702 GN=At5g08300 PE=1 SV=1;tr|B3H632|B3H632_ARATH Succinate--CoA ligase [ADP-forming] subunit alpha, mitochondrial OS=Arabidopsis thaliana	4	5	5	5	1	0	0	0	0	2	1	2	0	1	1	1	1	2	1	2	0	1	1	1	1	3	1	2	1	1	1	1	1	1	0	0	0	0	2	1	2	0
P82538	P82538	4	4	4	PsbP-like protein 1, chloroplastic	PPL1	sp|P82538|PPL1_ARATH PsbP-like protein 1, chloroplastic OS=Arabidopsis thaliana OX=3702 GN=PPL1 PE=1 SV=1	1	4	4	4	0	0	0	0	0	2	0	2	0	2	0	1	1	1	0	2	0	1	1	3	3	1	0	2	0	3	1	1	1	0	0	0	0	0	2	0	2	0
P82658	P82658	4	4	4	Thylakoid lumenal 19 kDa protein, chloroplastic		sp|P82658|TL19_ARATH Thylakoid lumenal 19 kDa protein, chloroplastic OS=Arabidopsis thaliana OX=3702 GN=At3g63540 PE=1 SV=2	1	4	4	4	0	0	0	0	0	2	0	1	0	0	1	0	3	2	0	2	0	1	1	0	2	3	0	2	0	1	0	2	3	0	0	0	0	0	2	0	1	0
P82873;A0A1P8AUU7	P82873;A0A1P8AUU7	2;1	2;1	2;1	Mitochondrial import receptor subunit TOM20-2	TOM20-2	sp|P82873|TO202_ARATH Mitochondrial import receptor subunit TOM20-2 OS=Arabidopsis thaliana OX=3702 GN=TOM20-2 PE=1 SV=2;tr|A0A1P8AUU7|A0A1P8AUU7_ARATH Translocase outer membrane 20-2 OS=Arabidopsis thaliana OX=3702 GN=TOM20-2 PE=1 SV=1	2	2	2	2	0	1	0	0	0	1	0	0	0	0	0	0	0	1	0	0	0	0	0	0	0	1	0	1	0	0	0	0	0	0	1	0	0	0	1	0	0	0
P83483;P83484;Q9C5A9	P83483;P83484;Q9C5A9	26;26;26	25;25;25	25;25;25	ATP synthase subunit beta-1, mitochondrial;ATP synthase subunit beta-2, mitochondrial;ATP synthase subunit beta-3, mitochondrial		sp|P83483|ATPBM_ARATH ATP synthase subunit beta-1, mitochondrial OS=Arabidopsis thaliana OX=3702 GN=At5g08670 PE=1 SV=1;sp|P83484|ATPBN_ARATH ATP synthase subunit beta-2, mitochondrial OS=Arabidopsis thaliana OX=3702 GN=At5g08690 PE=1 SV=1;sp|Q9C5A9|ATPBO_	3	26	25	25	19	21	18	19	8	19	10	18	6	21	17	19	17	19	11	20	6	20	18	18	18	20	10	19	7	18	17	18	16	18	20	17	18	8	18	9	17	5
P83755	P83755	8	8	8	Photosystem II protein D1	psbA	sp|P83755|PSBA_ARATH Photosystem II protein D1 OS=Arabidopsis thaliana OX=3702 GN=psbA PE=1 SV=2	1	8	8	8	3	5	1	2	1	7	4	8	1	8	7	8	8	8	3	8	2	8	7	7	8	8	4	8	2	8	8	8	8	3	5	1	2	1	7	4	8	1
P92939	P92939	7	7	1	Calcium-transporting ATPase 1, endoplasmic reticulum-type	ECA1	sp|P92939|ECA1_ARATH Calcium-transporting ATPase 1, endoplasmic reticulum-type OS=Arabidopsis thaliana OX=3702 GN=ECA1 PE=1 SV=2	1	7	7	1	0	1	5	0	4	0	0	0	0	0	0	0	0	0	0	0	0	1	0	0	0	0	0	0	0	0	0	0	0	0	1	5	0	4	0	0	0	0
P92941;F4KIT3;P92942	P92941;F4KIT3	9;7;4	9;7;4	9;7;4	Chloride channel protein CLC-a;Chloride channel protein	CLC-A	sp|P92941|CLCA_ARATH Chloride channel protein CLC-a OS=Arabidopsis thaliana OX=3702 GN=CLC-A PE=1 SV=2;tr|F4KIT3|F4KIT3_ARATH Chloride channel A OS=Arabidopsis thaliana OX=3702 GN=CLC-A PE=1 SV=1	3	9	9	9	5	6	7	7	8	0	0	0	0	0	0	0	0	0	0	1	0	0	0	1	0	0	0	1	0	0	0	0	0	5	6	7	7	8	0	0	0	0
P92959;F4K1S8	P92959;F4K1S8	4;3	4;3	4;3	50S ribosomal protein L24, chloroplastic	RPL24;At5g54600	sp|P92959|RK24_ARATH 50S ribosomal protein L24, chloroplastic OS=Arabidopsis thaliana OX=3702 GN=RPL24 PE=2 SV=2;tr|F4K1S8|F4K1S8_ARATH Translation protein SH3-like family protein OS=Arabidopsis thaliana OX=3702 GN=RPL24 PE=1 SV=1	2	4	4	4	2	1	1	1	1	2	0	1	0	1	1	2	2	2	0	1	0	2	1	2	2	3	0	2	0	1	1	2	1	2	1	1	1	1	2	0	1	0
P92963;O23561	P92963	8;2	8;2	4;0	Ras-related protein RABB1c	RABB1C	sp|P92963|RAB1C_ARATH Ras-related protein RABB1c OS=Arabidopsis thaliana OX=3702 GN=RABB1C PE=1 SV=1	2	8	8	4	5	6	7	5	6	2	0	2	0	1	1	1	1	1	0	1	0	2	1	1	2	2	0	2	0	2	1	2	1	5	6	7	5	6	2	0	2	0
P92974	P92974	4	2	2	Ubiquitin-activating enzyme E1 2	UBA2	sp|P92974|UBE12_ARATH Ubiquitin-activating enzyme E1 2 OS=Arabidopsis thaliana OX=3702 GN=UBA2 PE=1 SV=1	1	4	2	2	1	0	0	0	0	1	0	0	0	0	0	0	1	1	0	0	0	0	0	1	1	1	0	1	0	0	0	1	2	1	0	0	0	0	0	0	0	0
P92985	P92985	2	1	1	Ran-binding protein 1 homolog c	RANBP1C	sp|P92985|RBP1C_ARATH Ran-binding protein 1 homolog c OS=Arabidopsis thaliana OX=3702 GN=RANBP1C PE=2 SV=1	1	2	1	1	1	1	1	1	1	1	0	2	0	2	2	2	1	1	0	1	0	1	2	2	2	1	0	1	0	2	2	2	2	0	0	0	0	0	0	0	1	0
P92994	P92994	10	10	10	Trans-cinnamate 4-monooxygenase	CYP73A5	sp|P92994|TCMO_ARATH Trans-cinnamate 4-monooxygenase OS=Arabidopsis thaliana OX=3702 GN=CYP73A5 PE=1 SV=1	1	10	10	10	6	8	8	7	7	2	0	1	0	1	1	1	2	2	0	1	0	1	1	1	2	1	0	2	0	1	1	2	2	6	8	8	7	7	2	0	1	0
P93004	P93004	5	4	4	Aquaporin PIP2-7;Aquaporin PIP2-7, N-terminally processed	PIP2-7	sp|P93004|PIP27_ARATH Aquaporin PIP2-7 OS=Arabidopsis thaliana OX=3702 GN=PIP2-7 PE=1 SV=2	1	5	4	4	2	4	3	3	1	2	1	2	1	2	1	1	3	2	1	3	1	1	2	3	2	2	1	2	0	1	1	2	2	1	3	2	2	0	1	0	1	0
P93014	P93014	9	9	9	30S ribosomal protein S5, chloroplastic	rps5	sp|P93014|RR5_ARATH 30S ribosomal protein S5, chloroplastic OS=Arabidopsis thaliana OX=3702 GN=rps5 PE=2 SV=1	1	9	9	9	6	3	5	5	4	6	1	4	0	3	3	3	4	5	1	5	0	2	2	2	2	6	1	3	1	2	1	2	3	6	3	5	5	4	6	1	4	0
P93017	P93017	3	3	3		At2g33830	sp|P93017|DRMH1_ARATH Dormancy-associated protein homolog 1 OS=Arabidopsis thaliana OX=3702 GN=DRMH1 PE=1 SV=1	1	3	3	3	0	0	0	0	0	2	0	2	0	1	1	1	1	2	0	2	0	1	1	1	1	3	0	2	0	1	1	2	2	0	0	0	0	0	2	0	2	0
P93028	P93028	11	11	9	Ubiquitin-activating enzyme E1 1	UBA1	sp|P93028|UBE11_ARATH Ubiquitin-activating enzyme E1 1 OS=Arabidopsis thaliana OX=3702 GN=UBA1 PE=1 SV=1	1	11	11	9	0	0	0	0	0	5	0	3	0	3	3	2	4	3	0	5	0	4	2	3	3	3	0	2	0	2	2	5	8	0	0	0	0	0	5	0	3	0
P93031	P93031	2	2	2	GDP-mannose 4,6 dehydratase 2	MUR1	sp|P93031|GMD2_ARATH GDP-mannose 4,6 dehydratase 2 OS=Arabidopsis thaliana OX=3702 GN=MUR1 PE=1 SV=3	1	2	2	2	0	0	1	1	0	1	0	1	0	0	0	0	0	2	0	1	0	0	0	0	0	2	0	1	0	0	0	1	1	0	0	1	1	0	1	0	1	0
P93032	P93032	5	2	2	Isocitrate dehydrogenase [NAD] regulatory subunit 2, mitochondrial	IDH2	sp|P93032|IDH2_ARATH Isocitrate dehydrogenase [NAD] regulatory subunit 2, mitochondrial OS=Arabidopsis thaliana OX=3702 GN=IDH2 PE=1 SV=2	1	5	2	2	0	1	1	0	0	2	0	1	0	2	0	2	2	2	0	1	0	1	1	2	2	3	0	1	0	2	2	1	1	0	0	0	0	0	0	0	0	0
P93033;Q9FI53;B3H477;A0A1P8BDR1	P93033	6;2;1;1	6;2;1;1	6;2;1;1	Fumarate hydratase 1, mitochondrial	FUM1	sp|P93033|FUM1_ARATH Fumarate hydratase 1, mitochondrial OS=Arabidopsis thaliana OX=3702 GN=FUM1 PE=1 SV=2	4	6	6	6	2	0	0	0	0	3	0	2	0	2	2	3	3	4	0	3	0	3	2	2	2	3	0	1	0	2	2	2	2	2	0	0	0	0	3	0	2	0
P93042;A0A1P8ASL0;Q9SSN0	P93042	6;2;2	6;2;2	6;2;2	Protein ROOT HAIR DEFECTIVE 3	RHD3	sp|P93042|RHD3_ARATH Protein ROOT HAIR DEFECTIVE 3 OS=Arabidopsis thaliana OX=3702 GN=RHD3 PE=1 SV=1	3	6	6	6	1	3	5	3	4	0	0	0	0	0	0	0	0	1	0	0	0	0	0	0	0	1	0	1	0	0	0	0	0	1	3	5	3	4	0	0	0	0
P93654;A8MS65;O04378;REV__A0A1I9LRY6;REV__A0A1I9LRY7;REV__Q9LSP8;REV__O23463	P93654;A8MS65;O04378	5;3;3;1;1;1;1	5;3;3;1;1;1;1	5;3;3;1;1;1;1	Syntaxin-22;Syntaxin-23	SYP22;SYP23	sp|P93654|SYP22_ARATH Syntaxin-22 OS=Arabidopsis thaliana OX=3702 GN=SYP22 PE=1 SV=1;tr|A8MS65|A8MS65_ARATH AT4G17730 protein OS=Arabidopsis thaliana OX=3702 GN=SYP23 PE=1 SV=1;sp|O04378|SYP23_ARATH Syntaxin-23 OS=Arabidopsis thaliana OX=3702 GN=SYP23 PE=1	7	5	5	5	2	1	3	5	2	0	0	0	0	0	0	0	0	0	0	0	0	0	0	0	0	0	0	0	0	0	0	0	0	2	1	3	5	2	0	0	0	0
P93736	P93736	5	5	5	Valine--tRNA ligase	VALRS	sp|P93736|SYVM1_ARATH Valine--tRNA ligase, mitochondrial 1 OS=Arabidopsis thaliana OX=3702 GN=TWN2 PE=1 SV=2	1	5	5	5	0	0	0	0	0	2	0	1	0	0	1	1	0	1	0	1	0	1	1	0	0	2	0	3	0	0	1	0	1	0	0	0	0	0	2	0	1	0
P93819;P57106;Q9FJU0;A0A178UAN5	P93819;P57106	16;8;1;1	16;8;1;1	16;8;1;1	Malate dehydrogenase, cytoplasmic 1;Malate dehydrogenase, cytoplasmic 2	MDH1;MDH2	sp|P93819|MDHC1_ARATH Malate dehydrogenase 1, cytoplasmic OS=Arabidopsis thaliana OX=3702 GN=MDH1 PE=1 SV=2;sp|P57106|MDHC2_ARATH Malate dehydrogenase 2, cytoplasmic OS=Arabidopsis thaliana OX=3702 GN=MDH2 PE=1 SV=1	4	16	16	16	8	4	10	6	7	11	5	11	4	10	10	12	11	11	4	11	3	12	12	11	11	12	4	11	4	11	10	11	11	8	4	10	6	7	11	5	11	4
P93832	P93832	3	1	1	3-isopropylmalate dehydrogenase 2, chloroplastic	IMDH2	sp|P93832|LEU32_ARATH 3-isopropylmalate dehydrogenase 2, chloroplastic OS=Arabidopsis thaliana OX=3702 GN=IMDH2 PE=1 SV=1	1	3	1	1	0	0	1	0	0	3	1	2	1	2	2	2	2	2	1	3	1	2	2	3	1	3	1	3	1	2	2	2	3	0	0	0	0	0	1	0	0	0
P93834;A8MRW9	P93834;A8MRW9	9;8	4;3	4;3	Hexokinase-2;Hexokinase	HXK2	sp|P93834|HXK2_ARATH Hexokinase-2 OS=Arabidopsis thaliana OX=3702 GN=HXK2 PE=1 SV=1;tr|A8MRW9|A8MRW9_ARATH Phosphotransferase OS=Arabidopsis thaliana OX=3702 GN=HXK2 PE=1 SV=1	2	9	4	4	2	7	7	2	0	0	0	1	0	1	1	1	1	1	0	1	0	1	1	1	2	2	0	2	0	1	1	1	1	0	3	2	0	0	0	0	0	0
P94014;Q3EAG0;Q9FZ27;Q9M263	P94014;Q3EAG0;Q9FZ27;Q9M263	2;1;1;1	2;1;1;1	2;1;1;1	Germin-like protein subfamily 2 member 1;Germin-like protein subfamily 2 member 2;Germin-like protein subfamily 2 member 4	GLP4;GLP10	sp|P94014|GL21_ARATH Germin-like protein subfamily 2 member 1 OS=Arabidopsis thaliana OX=3702 GN=GLP4 PE=2 SV=2;tr|Q3EAG0|Q3EAG0_ARATH Germin-like protein OS=Arabidopsis thaliana OX=3702 GN=GLP10 PE=1 SV=1;sp|Q9FZ27|GL22_ARATH Germin-like protein subfamily	4	2	2	2	0	0	0	0	0	2	0	0	0	0	0	0	0	2	0	1	0	0	0	0	0	1	0	1	0	0	0	0	0	0	0	0	0	0	2	0	0	0
P94040	P94040	4	4	4	Germin-like protein subfamily 3 member 1	GLP1	sp|P94040|GL31_ARATH Germin-like protein subfamily 3 member 1 OS=Arabidopsis thaliana OX=3702 GN=GLP1 PE=1 SV=1	1	4	4	4	0	0	0	0	0	3	0	1	0	0	1	1	1	1	0	1	0	1	1	1	2	1	0	1	0	0	0	1	1	0	0	0	0	0	3	0	1	0
P94072	P94072	4	4	4	Germin-like protein subfamily 3 member 3	GER3	sp|P94072|GL33_ARATH Germin-like protein subfamily 3 member 3 OS=Arabidopsis thaliana OX=3702 GN=GER3 PE=1 SV=1	1	4	4	4	1	1	1	0	1	3	1	3	1	2	3	3	3	4	1	3	1	3	3	3	3	4	1	2	2	2	3	3	3	1	1	1	0	1	3	1	3	1
P94078;A0A1I9LSB2;B3H6B8;A0A1I9LSB0;A0A1I9LSB1	P94078;A0A1I9LSB2;B3H6B8;A0A1I9LSB0;A0A1I9LSB1	3;2;2;2;2	3;2;2;2;2	3;2;2;2;2	Alpha-mannosidase	At3g26720	sp|P94078|MANA1_ARATH Alpha-mannosidase At3g26720 OS=Arabidopsis thaliana OX=3702 GN=At3g26720 PE=1 SV=1;tr|A0A1I9LSB2|A0A1I9LSB2_ARATH Alpha-mannosidase OS=Arabidopsis thaliana OX=3702 GN=At3g26720 PE=1 SV=1;tr|B3H6B8|B3H6B8_ARATH Alpha-mannosidase OS=Ara	5	3	3	3	0	0	0	0	0	1	0	1	0	1	0	0	0	1	0	0	0	0	0	0	0	1	0	1	0	1	1	1	1	0	0	0	0	0	1	0	1	0
Q00218;F4JIZ3;P29976	Q00218;F4JIZ3	6;5;1	6;5;1	5;4;1	Phospho-2-dehydro-3-deoxyheptonate aldolase 2, chloroplastic	DHS2	sp|Q00218|AROG_ARATH Phospho-2-dehydro-3-deoxyheptonate aldolase 2, chloroplastic OS=Arabidopsis thaliana OX=3702 GN=DHS2 PE=2 SV=2;tr|F4JIZ3|F4JIZ3_ARATH Phospho-2-dehydro-3-deoxyheptonate aldolase OS=Arabidopsis thaliana OX=3702 GN=DHS2 PE=1 SV=2	3	6	6	5	0	0	0	0	1	1	0	1	0	1	0	0	1	1	0	1	0	1	1	1	1	1	0	0	0	1	1	1	0	0	0	0	0	1	1	0	1	0
Q01474;Q8VYP7;O04834;O80489;Q3E6Q3	Q01474;Q8VYP7;O04834	6;4;4;2;1	6;4;4;2;1	6;4;4;2;1	GTP-binding protein SAR1B;GTP-binding protein SAR1A	SAR1B;At3g62560;SAR1A	sp|Q01474|SAR1B_ARATH GTP-binding protein SAR1B OS=Arabidopsis thaliana OX=3702 GN=SAR1B PE=1 SV=1;tr|Q8VYP7|Q8VYP7_ARATH Putative Sar1 GTP binding protein OS=Arabidopsis thaliana OX=3702 GN=At3g62560 PE=1 SV=1;sp|O04834|SAR1A_ARATH GTP-binding protein SAR	5	6	6	6	1	1	1	0	1	5	2	3	0	3	2	3	4	4	1	5	0	3	2	3	2	4	1	3	1	3	3	3	2	1	1	1	0	1	5	2	3	0
Q01525	Q01525	11	5	5	14-3-3-like protein GF14 omega	GRF2	sp|Q01525|14332_ARATH 14-3-3-like protein GF14 omega OS=Arabidopsis thaliana OX=3702 GN=GRF2 PE=1 SV=2	1	11	5	5	5	6	9	8	5	9	2	8	2	6	7	7	9	8	3	8	2	6	7	8	9	9	3	7	2	6	7	7	7	2	2	4	3	2	3	0	3	0
Q01908	Q01908	15	15	15	ATP synthase gamma chain 1, chloroplastic	ATPC1	sp|Q01908|ATPG1_ARATH ATP synthase gamma chain 1, chloroplastic OS=Arabidopsis thaliana OX=3702 GN=ATPC1 PE=1 SV=1	1	15	15	15	2	5	2	3	1	11	6	8	4	9	9	10	10	11	6	10	2	9	9	11	9	11	6	12	4	9	8	10	10	2	5	2	3	1	11	6	8	4
Q02166	Q02166	2	2	2	Anthranilate phosphoribosyltransferase, chloroplastic	PAT1	sp|Q02166|TRPD_ARATH Anthranilate phosphoribosyltransferase, chloroplastic OS=Arabidopsis thaliana OX=3702 GN=PAT1 PE=2 SV=1	1	2	2	2	0	0	0	0	0	1	1	0	0	0	0	0	0	1	1	0	0	0	0	0	0	1	1	1	0	0	0	0	0	0	0	0	0	0	1	1	0	0
Q03250;F4IHK9	Q03250;F4IHK9	9;8	9;8	7;6	Glycine-rich RNA-binding protein 7	RBG7;CCR2	sp|Q03250|RBG7_ARATH Glycine-rich RNA-binding protein 7 OS=Arabidopsis thaliana OX=3702 GN=RBG7 PE=1 SV=1;tr|F4IHK9|F4IHK9_ARATH Cold, circadian rhythm, and rna binding 2 OS=Arabidopsis thaliana OX=3702 GN=GRP7 PE=1 SV=1	2	9	9	7	4	3	5	3	2	6	2	6	0	5	6	6	7	7	2	6	1	6	7	6	6	8	4	6	0	6	6	6	6	4	3	5	3	2	6	2	6	0
Q03251;F4JVC0;F4JVB9;F4JVC1	Q03251;F4JVC0;F4JVB9;F4JVC1	6;5;5;5	4;3;3;3	4;3;3;3	Glycine-rich RNA-binding protein 8	RBG8;CCR1	sp|Q03251|RBG8_ARATH Glycine-rich RNA-binding protein 8 OS=Arabidopsis thaliana OX=3702 GN=RBG8 PE=1 SV=1;tr|F4JVC0|F4JVC0_ARATH Cold, circadian rhythm, and RNA binding 1 OS=Arabidopsis thaliana OX=3702 GN=CCR1 PE=1 SV=1;tr|F4JVB9|F4JVB9_ARATH Cold, circad	4	6	4	4	3	1	4	3	1	5	0	5	0	5	5	5	6	4	0	5	0	5	5	6	5	5	1	5	0	6	6	6	6	3	1	3	3	1	3	0	3	0
Q04836	Q04836	7	7	7	31 kDa ribonucleoprotein, chloroplastic	CP31A	sp|Q04836|CP31A_ARATH 31 kDa ribonucleoprotein, chloroplastic OS=Arabidopsis thaliana OX=3702 GN=CP31A PE=1 SV=1	1	7	7	7	3	2	2	2	2	3	1	5	0	4	5	5	5	4	0	4	0	4	4	5	3	4	0	5	0	3	3	4	4	3	2	2	2	2	3	1	5	0
Q05431;F4HU93	Q05431;F4HU93	14;13	14;13	13;12	L-ascorbate peroxidase 1, cytosolic	APX1	sp|Q05431|APX1_ARATH L-ascorbate peroxidase 1, cytosolic OS=Arabidopsis thaliana OX=3702 GN=APX1 PE=1 SV=2;tr|F4HU93|F4HU93_ARATH L-ascorbate peroxidase OS=Arabidopsis thaliana OX=3702 GN=APX1 PE=1 SV=1	2	14	14	13	7	6	7	7	5	9	1	8	0	8	9	9	9	12	2	9	1	8	7	10	10	10	1	10	1	10	10	8	10	7	6	7	7	5	9	1	8	0
Q05728	Q05728	3	3	3	Phosphoribosylformylglycinamidine cyclo-ligase, chloroplastic	PUR5	sp|Q05728|PUR5_ARATH Phosphoribosylformylglycinamidine cyclo-ligase, chloroplastic OS=Arabidopsis thaliana OX=3702 GN=PUR5 PE=1 SV=2	1	3	3	3	0	0	0	0	0	0	1	1	0	0	0	0	0	0	0	0	0	0	1	1	1	0	0	1	0	0	1	0	0	0	0	0	0	0	0	1	1	0
Q05758	Q05758	15	15	15	Ketol-acid reductoisomerase, chloroplastic		sp|Q05758|ILV5_ARATH Ketol-acid reductoisomerase, chloroplastic OS=Arabidopsis thaliana OX=3702 GN=At3g58610 PE=1 SV=2	1	15	15	15	4	5	3	1	0	10	3	10	1	10	8	10	9	10	2	10	3	10	11	11	10	10	3	10	3	10	10	10	11	4	5	3	1	0	10	3	10	1
Q06588	Q06588	5	4	4	1-aminocyclopropane-1-carboxylate oxidase 4	ACO4	sp|Q06588|ACCO4_ARATH 1-aminocyclopropane-1-carboxylate oxidase 4 OS=Arabidopsis thaliana OX=3702 GN=ACO4 PE=1 SV=2	1	5	4	4	0	0	0	1	1	3	0	3	0	2	2	2	1	3	0	4	0	2	2	3	2	3	0	4	0	3	1	2	2	0	0	0	1	1	2	0	3	0
Q07356	Q07356	2	2	2	15-cis-phytoene desaturase, chloroplastic/chromoplastic	PDS	sp|Q07356|PDS_ARATH 15-cis-phytoene desaturase, chloroplastic/chromoplastic OS=Arabidopsis thaliana OX=3702 GN=PDS PE=1 SV=1	1	2	2	2	0	0	0	0	0	1	0	1	0	1	0	0	2	1	0	1	0	0	0	0	0	1	0	1	0	0	0	0	1	0	0	0	0	0	1	0	1	0
Q07473	Q07473	8	4	4	Chlorophyll a-b binding protein CP29.1, chloroplastic	LHCB4.1	sp|Q07473|CB4A_ARATH Chlorophyll a-b binding protein CP29.1, chloroplastic OS=Arabidopsis thaliana OX=3702 GN=LHCB4.1 PE=1 SV=1	1	8	4	4	2	5	2	2	1	6	2	5	2	4	4	3	3	5	2	5	2	4	4	4	4	5	2	5	2	4	4	5	5	2	3	2	2	1	3	2	3	2
Q09152;F4JNF1;A0A1P8B4W4;Q43315	Q09152	3;1;1;1	3;1;1;1	3;1;1;1	Farnesyl pyrophosphate synthase 1, mitochondrial	FPS1	sp|Q09152|FPPS1_ARATH Farnesyl pyrophosphate synthase 1, mitochondrial OS=Arabidopsis thaliana OX=3702 GN=FPS1 PE=2 SV=2	4	3	3	3	0	0	0	0	0	1	0	0	0	0	0	0	0	2	0	0	0	0	0	0	0	1	0	0	0	0	0	1	0	0	0	0	0	0	1	0	0	0
Q0WLB5;REV__Q9ZRF9	Q0WLB5	42;1	5;0	5;0	Clathrin heavy chain 2	CHC2	sp|Q0WLB5|CLAH2_ARATH Clathrin heavy chain 2 OS=Arabidopsis thaliana OX=3702 GN=CHC2 PE=1 SV=1	2	42	5	5	16	14	25	27	23	16	1	18	0	14	15	14	19	16	1	17	1	13	15	14	18	16	1	19	1	18	17	18	15	0	0	4	2	3	1	0	1	0
Q0WMZ5	Q0WMZ5	1	1	1	Outer envelope pore protein 16-2, chloroplastic	OEP162	sp|Q0WMZ5|OP162_ARATH Outer envelope pore protein 16-2, chloroplastic OS=Arabidopsis thaliana OX=3702 GN=OEP162 PE=2 SV=1	1	1	1	1	0	1	0	0	0	1	0	0	0	0	0	0	0	1	0	1	0	0	0	0	0	0	0	1	0	0	1	0	0	0	1	0	0	0	1	0	0	0
Q0WNJ6	Q0WNJ6	45	45	8	Clathrin heavy chain 1	CHC1	sp|Q0WNJ6|CLAH1_ARATH Clathrin heavy chain 1 OS=Arabidopsis thaliana OX=3702 GN=CHC1 PE=1 SV=1	1	45	45	8	17	17	25	29	22	17	1	17	0	13	14	13	19	16	1	17	1	13	14	14	17	18	1	18	1	17	15	17	15	17	17	25	29	22	17	1	17	0
Q0WUY5	Q0WUY5	1	1	1		At3g07660	tr|Q0WUY5|Q0WUY5_ARATH Flocculation protein (DUF1296) OS=Arabidopsis thaliana OX=3702 GN=At3g07660 PE=1 SV=1	1	1	1	1	0	0	0	0	0	0	0	0	0	0	0	0	0	1	0	0	0	0	0	0	0	0	0	0	0	0	0	0	0	0	0	0	0	0	0	0	0	0
Q0WVF5	Q0WVF5	1	1	1	DNA replication licensing factor MCM4	MCM4	sp|Q0WVF5|MCM4_ARATH DNA replication licensing factor MCM4 OS=Arabidopsis thaliana OX=3702 GN=MCM4 PE=1 SV=1	1	1	1	1	1	0	0	1	0	0	1	0	0	0	0	1	0	0	0	0	0	0	0	0	0	1	1	0	1	1	0	0	0	1	0	0	1	0	0	1	0	0
Q0WW26	Q0WW26	14	14	14	Coatomer subunit gamma		sp|Q0WW26|COPG_ARATH Coatomer subunit gamma OS=Arabidopsis thaliana OX=3702 GN=At4g34450 PE=1 SV=2	1	14	14	14	0	0	2	0	0	5	1	8	0	4	5	7	9	7	1	8	1	6	5	8	9	8	0	7	1	7	5	9	7	0	0	2	0	0	5	1	8	0
Q1H583;Q9LJP2	Q1H583	10;1	9;1	9;1	GDSL esterase/lipase 22	GLL22	sp|Q1H583|GDL18_ARATH GDSL esterase/lipase 22 OS=Arabidopsis thaliana OX=3702 GN=GLL22 PE=1 SV=1	2	10	9	9	0	0	1	0	0	7	0	7	0	5	6	6	9	6	0	5	0	5	8	8	7	6	1	7	1	5	7	6	6	0	0	0	0	0	6	0	6	0
Q29Q34	Q29Q34	4	4	4		At5g19440	tr|Q29Q34|Q29Q34_ARATH At5g19440 OS=Arabidopsis thaliana OX=3702 GN=At5g19440 PE=1 SV=1	1	4	4	4	1	1	2	0	0	0	0	1	0	0	0	0	0	0	0	1	0	0	0	0	1	0	0	1	0	0	0	1	2	1	1	2	0	0	0	0	1	0
Q2HIQ2	Q2HIQ2	2	2	2		At1g01170	tr|Q2HIQ2|Q2HIQ2_ARATH At1g01170 OS=Arabidopsis thaliana OX=3702 GN=At1g01170 PE=1 SV=1	1	2	2	2	0	1	0	1	0	0	0	1	0	0	0	0	0	0	0	1	0	0	0	0	0	0	0	1	0	0	0	1	1	0	1	0	1	0	0	0	1	0
Q2HIR7;A0A219HZL6	Q2HIR7;A0A219HZL6	3;2	3;2	3;2		APE1	tr|Q2HIR7|Q2HIR7_ARATH Acclimation of photosynthesis to environment OS=Arabidopsis thaliana OX=3702 GN=APE1 PE=1 SV=1;tr|A0A219HZL6|A0A219HZL6_ARATH Acclimation of photosynthesis to environment OS=Arabidopsis thaliana OX=3702 GN=APE1 PE=1 SV=1	2	3	3	3	0	1	1	0	0	3	0	2	0	1	1	1	2	3	0	2	0	1	1	1	1	2	0	3	0	2	1	1	2	0	1	1	0	0	3	0	2	0
Q38799	Q38799	9	9	9	Pyruvate dehydrogenase E1 component subunit beta-1, mitochondrial	PDH2	sp|Q38799|ODPB1_ARATH Pyruvate dehydrogenase E1 component subunit beta-1, mitochondrial OS=Arabidopsis thaliana OX=3702 GN=PDH2 PE=1 SV=2	1	9	9	9	6	6	4	5	3	6	0	6	0	5	7	7	7	7	0	5	0	6	6	8	6	6	0	8	0	7	7	6	7	6	6	4	5	3	6	0	6	0
Q38814	Q38814	5	5	5	Thiamine thiazole synthase, chloroplastic	THI1	sp|Q38814|THI4_ARATH Thiamine thiazole synthase, chloroplastic OS=Arabidopsis thaliana OX=3702 GN=THI1 PE=1 SV=1	1	5	5	5	1	1	2	0	0	3	1	2	0	2	2	2	2	3	1	2	0	2	2	2	2	3	1	2	0	2	2	2	2	1	1	2	0	0	3	1	2	0
Q38842	Q38842	3	3	3		ATOZI1	tr|Q38842|Q38842_ARATH AT0ZI1 protein OS=Arabidopsis thaliana OX=3702 GN=ATOZI1 PE=1 SV=1	1	3	3	3	1	1	1	1	0	3	0	1	0	0	1	1	1	2	0	2	0	0	0	2	1	3	0	1	0	1	0	2	1	1	1	1	1	0	3	0	1	0
Q38845	Q38845	7	7	5	Serine/threonine-protein phosphatase 2A 65 kDa regulatory subunit A alpha isoform	PP2AA1	sp|Q38845|2AAA_ARATH Serine/threonine-protein phosphatase 2A 65 kDa regulatory subunit A alpha isoform OS=Arabidopsis thaliana OX=3702 GN=PP2AA1 PE=1 SV=1	1	7	7	5	0	1	2	1	1	2	1	2	0	1	1	1	2	2	1	3	0	1	2	1	2	3	1	4	0	0	2	3	2	0	1	2	1	1	2	1	2	0
Q38858	Q38858	11	6	6	Calreticulin-2	CRT2	sp|Q38858|CALR2_ARATH Calreticulin-2 OS=Arabidopsis thaliana OX=3702 GN=CRT2 PE=1 SV=3	1	11	6	6	5	2	10	5	4	2	1	3	0	2	1	1	1	4	1	3	1	1	1	1	1	4	1	4	1	2	2	1	2	2	1	6	3	2	1	0	1	0
Q38867	Q38867	4	4	4	Peptidyl-prolyl cis-trans isomerase CYP19-3	CYP19-3	sp|Q38867|CP19C_ARATH Peptidyl-prolyl cis-trans isomerase CYP19-3 OS=Arabidopsis thaliana OX=3702 GN=CYP19-3 PE=2 SV=2	1	4	4	4	1	0	0	0	0	2	0	1	0	0	1	1	0	1	0	0	0	1	1	1	1	1	0	0	0	0	1	0	1	1	0	0	0	0	2	0	1	0
Q38882	Q38882	18	18	16	Phospholipase D alpha 1	PLDALPHA1	sp|Q38882|PLDA1_ARATH Phospholipase D alpha 1 OS=Arabidopsis thaliana OX=3702 GN=PLDALPHA1 PE=1 SV=2	1	18	18	16	6	3	7	5	3	11	0	11	0	7	7	6	7	10	0	7	0	9	6	9	8	10	0	7	0	9	9	9	7	6	3	7	5	3	11	0	11	0
Q38884;F4II65;F4II66	Q38884;F4II65	5;3;1	5;3;1	5;3;1	Eukaryotic translation initiation factor 3 subunit I	TIF3I1;TRIP-1	sp|Q38884|EIF3I_ARATH Eukaryotic translation initiation factor 3 subunit I OS=Arabidopsis thaliana OX=3702 GN=TIF3I1 PE=2 SV=2;tr|F4II65|F4II65_ARATH TGF-beta receptor interacting protein 1 OS=Arabidopsis thaliana OX=3702 GN=TRIP-1 PE=1 SV=1	3	5	5	5	2	0	1	1	2	2	0	1	0	0	1	2	1	3	0	2	0	1	0	2	0	3	0	2	0	1	0	2	0	2	0	1	1	2	2	0	1	0
Q38893	Q38893	5	5	5	Zeta-carotene desaturase, chloroplastic/chromoplastic	ZDS1	sp|Q38893|ZDS_ARATH Zeta-carotene desaturase, chloroplastic/chromoplastic OS=Arabidopsis thaliana OX=3702 GN=ZDS1 PE=1 SV=3	1	5	5	5	0	0	0	0	0	1	0	1	0	1	0	1	0	1	0	0	0	0	0	1	1	2	0	0	0	1	1	2	2	0	0	0	0	0	1	0	1	0
Q38897	Q38897	1	1	1	Homeobox protein BEL1 homolog	BEL1	sp|Q38897|BEL1_ARATH Homeobox protein BEL1 homolog OS=Arabidopsis thaliana OX=3702 GN=BEL1 PE=1 SV=2	1	1	1	1	0	0	0	0	0	0	0	0	0	0	1	0	0	0	0	0	0	0	0	0	1	0	0	0	0	0	0	0	0	0	0	0	0	0	0	0	0	0
Q38900	Q38900	6	6	6	Peptidyl-prolyl cis-trans isomerase CYP19-1	CYP19-1	sp|Q38900|CP19A_ARATH Peptidyl-prolyl cis-trans isomerase CYP19-1 OS=Arabidopsis thaliana OX=3702 GN=CYP19-1 PE=2 SV=1	1	6	6	6	3	2	4	4	3	4	1	4	1	4	4	4	5	3	0	4	1	4	5	4	5	5	1	4	1	5	4	4	4	3	2	4	4	3	4	1	4	1
Q38906	Q38906	1	1	1	Translocase of chloroplast 34, chloroplastic	TOC34	sp|Q38906|TOC34_ARATH Translocase of chloroplast 34, chloroplastic OS=Arabidopsis thaliana OX=3702 GN=TOC34 PE=1 SV=2	1	1	1	1	0	0	0	0	0	0	0	0	0	0	0	0	0	0	0	0	0	0	0	0	0	1	0	0	0	0	0	0	0	0	0	0	0	0	0	0	0	0
Q38929	Q38929	3	3	1	Isopentenyl-diphosphate Delta-isomerase I, chloroplastic	IPP1	sp|Q38929|IDI1_ARATH Isopentenyl-diphosphate Delta-isomerase I, chloroplastic OS=Arabidopsis thaliana OX=3702 GN=IPP1 PE=1 SV=3	1	3	3	1	0	0	1	0	0	2	0	3	0	1	1	2	1	1	0	1	0	2	1	1	1	1	0	2	0	0	1	1	1	0	0	1	0	0	2	0	3	0
Q38935	Q38935	2	1	1	Peptidyl-prolyl cis-trans isomerase FKBP15-1	FKBP15-1	sp|Q38935|FK151_ARATH Peptidyl-prolyl cis-trans isomerase FKBP15-1 OS=Arabidopsis thaliana OX=3702 GN=FKBP15-1 PE=2 SV=2	1	2	1	1	1	0	2	2	1	1	0	2	0	0	0	1	1	1	0	2	0	1	0	0	0	1	0	2	0	0	0	1	1	0	0	1	1	0	1	0	1	0
Q38936	Q38936	3	3	2	Peptidyl-prolyl cis-trans isomerase FKBP15-2	FKBP15-2	sp|Q38936|FK152_ARATH Peptidyl-prolyl cis-trans isomerase FKBP15-2 OS=Arabidopsis thaliana OX=3702 GN=FKBP15-2 PE=2 SV=2	1	3	3	2	1	0	3	2	3	0	0	1	0	0	0	1	1	0	0	1	0	1	0	0	0	0	0	2	0	0	0	0	1	1	0	3	2	3	0	0	1	0
Q38946;F4K6P9	Q38946;F4K6P9	13;11	13;11	9;8	Glutamate dehydrogenase 2	GDH2	sp|Q38946|DHE2_ARATH Glutamate dehydrogenase 2 OS=Arabidopsis thaliana OX=3702 GN=GDH2 PE=1 SV=1;tr|F4K6P9|F4K6P9_ARATH Glutamate dehydrogenase 2 OS=Arabidopsis thaliana OX=3702 GN=GDH2 PE=1 SV=1	2	13	13	9	5	2	5	5	1	11	0	9	0	9	8	10	8	8	1	10	1	9	8	9	8	8	1	10	1	8	9	9	9	5	2	5	5	1	11	0	9	0
Q38950;F4JA59	Q38950;F4JA59	7;5	5;3	3;1	Serine/threonine-protein phosphatase 2A 65 kDa regulatory subunit A beta isoform	PP2AA2	sp|Q38950|2AAB_ARATH Serine/threonine-protein phosphatase 2A 65 kDa regulatory subunit A beta isoform OS=Arabidopsis thaliana OX=3702 GN=PP2AA2 PE=1 SV=2;tr|F4JA59|F4JA59_ARATH Protein phosphatase 2A subunit A2 OS=Arabidopsis thaliana OX=3702 GN=PP2AA2 PE=	2	7	5	3	0	1	2	1	1	3	0	3	0	1	3	3	3	1	0	3	0	1	3	1	2	1	0	2	0	0	2	2	3	0	0	1	0	0	2	0	2	0
Q38970	Q38970	1	1	1	Acetyl-CoA carboxylase 1;Biotin carboxylase	ACC1	sp|Q38970|ACC1_ARATH Acetyl-CoA carboxylase 1 OS=Arabidopsis thaliana OX=3702 GN=ACC1 PE=1 SV=1	1	1	1	1	0	0	0	0	0	0	0	0	0	1	0	1	0	0	0	0	0	0	0	0	0	0	0	0	0	0	0	0	0	0	0	0	0	0	0	0	0	0
Q39002	Q39002	5	5	1	ADP,ATP carrier protein 1, chloroplastic	AATP1	sp|Q39002|TLC1_ARATH ADP,ATP carrier protein 1, chloroplastic OS=Arabidopsis thaliana OX=3702 GN=AATP1 PE=1 SV=2	1	5	5	1	1	3	1	0	2	0	0	0	0	0	1	0	0	1	0	0	0	0	0	0	0	3	0	1	0	0	0	0	0	1	3	1	0	2	0	0	0	0
Q39041	Q39041	3	2	2	Acid beta-fructofuranosidase 4, vacuolar	BFRUCT4	sp|Q39041|INVA4_ARATH Acid beta-fructofuranosidase 4, vacuolar OS=Arabidopsis thaliana OX=3702 GN=BFRUCT4 PE=1 SV=2	1	3	2	2	1	1	1	1	1	1	0	1	0	1	1	1	1	2	1	1	0	1	1	1	2	1	1	1	0	1	1	1	1	0	0	0	0	0	0	0	0	0
Q39048	Q39048	3	3	3	Protein ECERIFERUM 1	CER2	sp|Q39048|CER2_ARATH Protein ECERIFERUM 2 OS=Arabidopsis thaliana OX=3702 GN=CER2 PE=1 SV=1	1	3	3	3	1	0	1	1	0	2	0	1	0	0	0	0	0	3	0	1	0	0	0	1	0	2	0	1	0	0	0	0	1	1	0	1	1	0	2	0	1	0
Q39061	Q39061	4	4	4	RNA-binding protein CP33, chloroplastic	CP33	sp|Q39061|CP33_ARATH RNA-binding protein CP33, chloroplastic OS=Arabidopsis thaliana OX=3702 GN=CP33 PE=2 SV=1	1	4	4	4	1	2	0	0	0	2	1	3	0	3	3	3	4	3	0	3	0	3	3	3	3	3	0	3	0	3	3	3	3	1	2	0	0	0	2	1	3	0
Q39085	Q39085	21	21	21	Delta(24)-sterol reductase	DIM	sp|Q39085|DIM_ARATH Delta(24)-sterol reductase OS=Arabidopsis thaliana OX=3702 GN=DIM PE=1 SV=2	1	21	21	21	15	14	18	17	19	8	0	8	0	5	8	6	9	8	0	7	0	6	7	7	8	7	0	8	0	8	7	8	9	15	14	18	17	19	8	0	8	0
Q39097	Q39097	2	2	1	Eukaryotic peptide chain release factor subunit 1-1	ERF1-1	sp|Q39097|ERF1X_ARATH Eukaryotic peptide chain release factor subunit 1-1 OS=Arabidopsis thaliana OX=3702 GN=ERF1-1 PE=1 SV=2	1	2	2	1	0	0	0	0	0	0	0	0	0	0	0	0	1	0	0	1	0	0	0	0	0	0	0	0	0	0	0	1	1	0	0	0	0	0	0	0	0	0
Q39099;A0A1P8B288;Q9XIW1	Q39099;A0A1P8B288	13;9;2	13;9;2	13;9;2	Xyloglucan endotransglucosylase/hydrolase protein 4	XTH4	sp|Q39099|XTH4_ARATH Xyloglucan endotransglucosylase/hydrolase protein 4 OS=Arabidopsis thaliana OX=3702 GN=XTH4 PE=1 SV=1;tr|A0A1P8B288|A0A1P8B288_ARATH Xyloglucan endotransglucosylase/hydrolase OS=Arabidopsis thaliana OX=3702 GN=XTH4 PE=1 SV=1	3	13	13	13	0	0	0	0	3	8	0	9	0	6	8	7	8	9	0	9	0	8	8	10	9	8	0	9	0	8	7	8	9	0	0	0	0	3	8	0	9	0
Q39101;Q9LYN2	Q39101;Q9LYN2	2;1	2;1	2;1	Ferritin-1, chloroplastic;Ferritin-3, chloroplastic	FER1;FER3	sp|Q39101|FRI1_ARATH Ferritin-1, chloroplastic OS=Arabidopsis thaliana OX=3702 GN=FER1 PE=1 SV=1;sp|Q9LYN2|FRI3_ARATH Ferritin-3, chloroplastic OS=Arabidopsis thaliana OX=3702 GN=FER3 PE=1 SV=1	2	2	2	2	1	1	0	1	0	1	0	1	0	1	1	1	1	2	0	1	0	1	1	1	0	2	0	1	0	1	1	1	1	1	1	0	1	0	1	0	1	0
Q39102	Q39102	14	1	1	ATP-dependent zinc metalloprotease FTSH 1, chloroplastic	FTSH1	sp|Q39102|FTSH1_ARATH ATP-dependent zinc metalloprotease FTSH 1, chloroplastic OS=Arabidopsis thaliana OX=3702 GN=FTSH1 PE=1 SV=2	1	14	1	1	0	3	1	0	0	9	0	11	0	9	8	10	9	9	0	9	1	9	10	11	12	12	0	9	1	10	8	11	11	0	0	0	0	0	1	0	1	0
Q39132	Q39132	2	1	1		MLP1	tr|Q39132|Q39132_ARATH At1g14950/F10B6_18 OS=Arabidopsis thaliana OX=3702 GN=MLP1 PE=1 SV=1	1	2	1	1	1	1	1	1	1	2	0	1	0	2	1	1	1	2	1	1	0	1	2	1	1	2	1	1	1	1	1	1	2	0	0	0	0	0	1	0	0	0
Q39141	Q39141	9	1	0		Lhb1B2	tr|Q39141|Q39141_ARATH Chlorophyll a-b binding protein, chloroplastic OS=Arabidopsis thaliana OX=3702 GN=Lhb1B2 PE=1 SV=1	1	9	1	0	5	9	8	7	2	8	8	8	6	7	7	7	8	8	8	7	6	7	7	8	7	8	7	8	6	7	7	8	8	1	1	1	1	1	1	1	1	1
Q39142	Q39142	10	10	2		Lhb1B1	tr|Q39142|Q39142_ARATH Chlorophyll a-b binding protein, chloroplastic OS=Arabidopsis thaliana OX=3702 GN=Lhb1B1 PE=1 SV=1	1	10	10	2	4	9	8	7	1	9	8	8	5	7	7	7	8	8	8	8	6	7	7	8	7	8	7	8	5	7	7	8	8	4	9	8	7	1	9	8	8	5
Q39161	Q39161	13	13	13	Ferredoxin--nitrite reductase, chloroplastic	NIR1	sp|Q39161|NIR_ARATH Ferredoxin--nitrite reductase, chloroplastic OS=Arabidopsis thaliana OX=3702 GN=NIR1 PE=1 SV=1	1	13	13	13	2	2	2	0	0	6	1	10	1	9	9	9	8	7	0	10	0	10	11	10	8	9	0	9	1	8	11	11	10	2	2	2	0	0	6	1	10	1
Q39172;Q39173;Q8GWT2;F4KFK3;Q93Z72;A0A1P8BEE4;Q9LFK5;F4IE59;Q9M9M7;F4IBH8;Q9C677	Q39172;Q39173	6;3;2;2;2;1;1;1;1;1;1	6;3;2;2;2;1;1;1;1;1;1	6;3;2;2;2;1;1;1;1;1;1	NADP-dependent alkenal double bond reductase P1;NADP-dependent alkenal double bond reductase P2	P1;P2	sp|Q39172|AER_ARATH NADPH-dependent oxidoreductase 2-alkenal reductase OS=Arabidopsis thaliana OX=3702 GN=AER PE=1 SV=1;sp|Q39173|P2_ARATH NADP-dependent alkenal double bond reductase P2 OS=Arabidopsis thaliana OX=3702 GN=P2 PE=2 SV=2	11	6	6	6	1	1	2	1	0	5	0	6	0	2	2	1	3	3	0	5	0	3	3	4	4	4	0	5	0	3	4	5	6	1	1	2	1	0	5	0	6	0
Q39182	Q39182	2	2	2	Defensin-like protein 2	PDF2.2	sp|Q39182|DEF02_ARATH Defensin-like protein 2 OS=Arabidopsis thaliana OX=3702 GN=PDF2.2 PE=2 SV=1	1	2	2	2	1	1	2	2	0	1	0	1	0	1	0	1	1	1	0	1	0	0	0	1	1	1	0	1	0	0	0	1	0	1	1	2	2	0	1	0	1	0
Q39221	Q39221	5	5	5	SEC12-like protein 2	STL2P	sp|Q39221|STLP2_ARATH SEC12-like protein 2 OS=Arabidopsis thaliana OX=3702 GN=STL2P PE=1 SV=4	1	5	5	5	0	0	2	1	3	0	0	0	0	0	0	0	0	0	0	0	0	0	0	0	0	0	0	0	0	0	0	0	0	0	0	2	1	3	0	0	0	0
Q9SN35;Q9FK68;Q39222;Q9LK99;Q9FJH0;O04486;Q1PEX3;Q9S810	Q9SN35;Q9FK68;Q39222;Q9LK99;Q9FJH0;O04486;Q1PEX3	3;3;3;3;3;2;2;1	3;3;3;3;3;2;2;1	2;2;2;2;2;1;1;1	Ras-related protein RABA1d;Ras-related protein RABA1c;Ras-related protein RABA1b;Ras-related protein RABA1g;Ras-related protein RABA1f;Ras-related protein RABA2a;Ras-related protein RABA1h	RABA1D;RABA1C;RABA1B;RABA1G;RABA1F;RABA2A;RABA1H	sp|Q9SN35|RAA1D_ARATH Ras-related protein RABA1d OS=Arabidopsis thaliana OX=3702 GN=RABA1D PE=1 SV=1;sp|Q9FK68|RAA1C_ARATH Ras-related protein RABA1c OS=Arabidopsis thaliana OX=3702 GN=RABA1C PE=1 SV=1;sp|Q39222|RAA1B_ARATH Ras-related protein RABA1b OS=Ar	8	3	3	2	2	1	3	3	2	1	0	3	0	3	3	3	3	2	0	2	0	3	3	2	3	2	1	2	0	3	1	3	3	2	1	3	3	2	1	0	3	0
Q39227	Q39227	5	5	5	24-methylenesterol C-methyltransferase 2	SMT2	sp|Q39227|SMT2_ARATH 24-methylenesterol C-methyltransferase 2 OS=Arabidopsis thaliana OX=3702 GN=SMT2 PE=1 SV=2	1	5	5	5	2	4	4	3	4	1	0	1	0	0	0	1	1	1	0	1	0	1	0	1	1	1	0	1	0	1	1	1	1	2	4	4	3	4	1	0	1	0
Q39230	Q39230	5	5	5	Serine--tRNA ligase		sp|Q39230|SYSC_ARATH Serine--tRNA ligase, cytoplasmic OS=Arabidopsis thaliana OX=3702 GN=At5g27470 PE=1 SV=1	1	5	5	5	0	0	0	0	0	0	0	1	0	2	1	1	2	1	0	1	0	1	2	2	2	1	0	2	0	1	3	2	3	0	0	0	0	0	0	0	1	0
Q39241	Q39241	2	2	2	Thioredoxin H5	TRX5	sp|Q39241|TRXH5_ARATH Thioredoxin H5 OS=Arabidopsis thaliana OX=3702 GN=TRX5 PE=1 SV=1	1	2	2	2	0	0	0	0	0	2	0	2	0	1	1	1	1	2	0	2	0	2	1	1	1	2	0	1	0	1	1	1	1	0	0	0	0	0	2	0	2	0
Q39247	Q39247	1	1	1	Serine/threonine protein phosphatase 2A 55 kDa regulatory subunit B beta isoform	PP2AB2	sp|Q39247|2ABB_ARATH Serine/threonine protein phosphatase 2A 55 kDa regulatory subunit B beta isoform OS=Arabidopsis thaliana OX=3702 GN=PP2AB2 PE=1 SV=1	1	1	1	1	0	0	0	0	0	0	0	0	0	0	0	0	0	0	0	0	0	0	0	0	0	1	0	0	0	0	0	0	0	0	0	0	0	0	0	0	0	0
Q39255	Q39255	2	2	2	SKP1-like protein 1A	SKP1A	sp|Q39255|SKP1A_ARATH SKP1-like protein 1A OS=Arabidopsis thaliana OX=3702 GN=SKP1A PE=1 SV=1	1	2	2	2	0	0	0	0	0	1	0	1	0	1	0	1	1	0	0	0	0	1	2	2	2	1	0	0	0	1	2	2	1	0	0	0	0	0	1	0	1	0
Q39258;Q9C9Z8	Q39258	18;3	18;3	11;2	V-type proton ATPase subunit E1	VHA-E1	sp|Q39258|VATE1_ARATH V-type proton ATPase subunit E1 OS=Arabidopsis thaliana OX=3702 GN=VHA-E1 PE=1 SV=2	2	18	18	11	10	10	9	13	12	8	1	8	0	8	7	8	7	9	1	10	0	8	7	7	9	6	1	7	1	8	9	7	9	10	10	9	13	12	8	1	8	0
Q3E8E5	Q3E8E5	1	1	1	Putative myrosinase 3	TGG3	sp|Q3E8E5|BGL39_ARATH Putative myrosinase 3 OS=Arabidopsis thaliana OX=3702 GN=TGG3 PE=5 SV=1	1	1	1	1	1	0	1	1	0	0	1	1	0	1	1	1	1	1	0	1	0	1	1	1	1	1	0	1	1	1	1	1	1	1	0	1	1	0	0	1	1	0
Q3E902	Q3E902	1	1	1	40S ribosomal protein S21-2	RPS21C	sp|Q3E902|RS212_ARATH 40S ribosomal protein S21-2 OS=Arabidopsis thaliana OX=3702 GN=RPS21C PE=1 SV=2	1	1	1	1	1	1	1	1	1	0	0	1	0	1	1	1	1	0	0	1	0	1	1	1	1	0	0	1	0	1	1	1	1	1	1	1	1	1	0	0	1	0
Q41188	Q41188	2	2	2	Cold shock protein 2	CSP2	sp|Q41188|CSP2_ARATH Cold shock protein 2 OS=Arabidopsis thaliana OX=3702 GN=CSP2 PE=1 SV=1	1	2	2	2	1	0	1	0	1	0	0	1	1	0	1	1	1	1	1	1	0	1	1	1	1	1	0	1	0	1	1	1	1	1	0	1	0	1	0	0	1	1
Q41931	Q41931	7	7	6	1-aminocyclopropane-1-carboxylate oxidase 2	ACO2	sp|Q41931|ACCO2_ARATH 1-aminocyclopropane-1-carboxylate oxidase 2 OS=Arabidopsis thaliana OX=3702 GN=ACO2 PE=1 SV=2	1	7	7	6	1	2	1	3	1	5	0	3	0	3	3	5	5	4	0	4	0	2	4	5	4	5	0	4	0	4	3	5	6	1	2	1	3	1	5	0	3	0
Q41932	Q41932	9	7	7	Oxygen-evolving enhancer protein 3-2, chloroplastic	PSBQ2	sp|Q41932|PSBQ2_ARATH Oxygen-evolving enhancer protein 3-2, chloroplastic OS=Arabidopsis thaliana OX=3702 GN=PSBQ2 PE=1 SV=2	1	9	7	7	3	4	0	2	0	9	4	7	2	6	7	7	8	9	6	8	2	7	7	8	8	9	5	8	4	8	7	8	8	2	3	0	2	0	7	3	5	2
Q41951	Q41951	3	3	3	Aquaporin TIP2-1;Aquaporin TIP2-1, N-terminally processed	TIP2-1	sp|Q41951|TIP21_ARATH Aquaporin TIP2-1 OS=Arabidopsis thaliana OX=3702 GN=TIP2-1 PE=1 SV=2	1	3	3	3	3	2	3	3	2	2	0	1	1	1	1	1	1	2	3	1	1	1	1	1	1	2	3	2	1	1	1	1	1	3	2	3	3	2	2	0	1	1
Q41963	Q41963	1	1	1	Aquaporin TIP1-2;Aquaporin TIP1-2, N-terminally processed	TIP1-2	sp|Q41963|TIP12_ARATH Aquaporin TIP1-2 OS=Arabidopsis thaliana OX=3702 GN=TIP1-2 PE=1 SV=2	1	1	1	1	1	1	1	1	1	1	1	1	1	1	1	1	1	1	1	1	0	1	1	1	1	1	1	1	1	1	1	1	1	1	1	1	1	1	1	1	1	1
Q41969	Q41969	3	3	3	Eukaryotic translation initiation factor 2 subunit beta	EMB1401	sp|Q41969|IF2B_ARATH Eukaryotic translation initiation factor 2 subunit beta OS=Arabidopsis thaliana OX=3702 GN=EIF2B PE=1 SV=3	1	3	3	3	2	1	2	3	2	2	0	1	0	0	0	1	1	1	0	1	0	0	0	2	1	1	0	1	0	0	0	1	1	2	1	2	3	2	2	0	1	0
Q41975	Q41975	1	1	1	Probable aquaporin TIP2-2;Probable aquaporin TIP2-2, N-terminally processed	TIP2-2	sp|Q41975|TIP22_ARATH Probable aquaporin TIP2-2 OS=Arabidopsis thaliana OX=3702 GN=TIP2-2 PE=1 SV=2	1	1	1	1	1	1	1	0	1	1	0	1	0	1	1	1	1	1	0	1	0	1	1	1	1	1	0	1	0	1	1	1	1	1	1	1	0	1	1	0	1	0
Q42029;O49344	Q42029	10;2	10;2	10;2	Oxygen-evolving enhancer protein 2-1, chloroplastic	PSBP1	sp|Q42029|PSBP1_ARATH Oxygen-evolving enhancer protein 2-1, chloroplastic OS=Arabidopsis thaliana OX=3702 GN=PSBP1 PE=1 SV=2	2	10	10	10	2	2	3	2	0	8	5	8	3	7	7	5	6	8	4	9	3	9	8	6	6	8	6	7	5	6	7	9	8	2	2	3	2	0	8	5	8	3
Q42044	Q42044	3	3	3		At2g45180	tr|Q42044|Q42044_ARATH At2g45180 OS=Arabidopsis thaliana OX=3702 GN=At2g45180 PE=1 SV=2	1	3	3	3	0	0	0	0	0	0	0	0	0	0	0	1	1	1	0	0	0	0	0	1	0	1	1	1	0	0	0	1	1	0	0	0	0	0	0	0	0	0
Q42064	Q42064	7	2	2	60S ribosomal protein L8-3	RPL8C	sp|Q42064|RL83_ARATH 60S ribosomal protein L8-3 OS=Arabidopsis thaliana OX=3702 GN=RPL8C PE=2 SV=2	1	7	2	2	6	6	7	6	6	4	1	5	0	4	4	4	4	5	1	6	0	4	4	3	5	3	1	4	1	4	4	5	3	1	1	2	1	1	1	0	0	0
Q42112;A8MQR4;P57691;O04204	Q42112;A8MQR4;P57691;O04204	13;10;10;8	13;10;10;8	13;10;10;8	60S acidic ribosomal protein P0-2;60S acidic ribosomal protein P0-3;60S acidic ribosomal protein P0-1	RPP0B;At3g09200;RPP0C;RPP0A	sp|Q42112|RLA02_ARATH 60S acidic ribosomal protein P0-2 OS=Arabidopsis thaliana OX=3702 GN=RPP0B PE=1 SV=2;tr|A8MQR4|A8MQR4_ARATH 60S acidic ribosomal protein P0 OS=Arabidopsis thaliana OX=3702 GN=At3g09200 PE=1 SV=1;sp|P57691|RLA03_ARATH 60S acidic riboso	4	13	13	13	10	8	9	10	7	7	4	7	3	5	6	6	7	7	5	6	3	5	6	7	6	7	6	8	4	7	6	7	5	10	8	9	10	7	7	4	7	3
Q42134	Q42134	9	2	2	Proteasome subunit alpha type-5-B	PAE2	sp|Q42134|PSA5B_ARATH Proteasome subunit alpha type-5-B OS=Arabidopsis thaliana OX=3702 GN=PAE2 PE=1 SV=2	1	9	2	2	5	1	7	3	5	5	1	5	0	3	4	5	3	6	1	5	2	5	5	5	5	5	0	5	2	5	4	5	6	1	0	2	0	0	1	1	1	0
Q42139	Q42139	7	7	7		F10M6.100	tr|Q42139|Q42139_ARATH AT4g32260/F10M6_100 OS=Arabidopsis thaliana OX=3702 GN=PDE334 PE=1 SV=2	1	7	7	7	0	3	1	0	0	5	1	4	1	4	4	5	4	5	1	4	1	4	3	4	6	6	0	6	1	4	4	4	5	0	3	1	0	0	5	1	4	1
Q42262	Q42262	11	8	8	40S ribosomal protein S3a-2	RPS3AB	sp|Q42262|RS3A2_ARATH 40S ribosomal protein S3a-2 OS=Arabidopsis thaliana OX=3702 GN=RPS3AB PE=2 SV=3	1	11	8	8	9	6	8	7	8	5	1	3	1	3	3	3	3	7	1	3	1	3	3	2	3	5	0	4	1	4	4	4	4	6	4	5	4	6	2	0	0	0
Q42290	Q42290	14	14	14	Probable mitochondrial-processing peptidase subunit beta		sp|Q42290|MPPB_ARATH Probable mitochondrial-processing peptidase subunit beta, mitochondrial OS=Arabidopsis thaliana OX=3702 GN=MPPbeta PE=1 SV=2	1	14	14	14	8	10	10	9	0	4	2	9	0	6	8	8	9	4	1	7	0	8	5	7	7	4	0	8	0	7	8	8	9	8	10	10	9	0	4	2	9	0
Q42342	Q42342	5	5	5	Cytochrome b5 isoform E	CYTB5-E	sp|Q42342|CYB5E_ARATH Cytochrome b5 isoform E OS=Arabidopsis thaliana OX=3702 GN=CYTB5-E PE=1 SV=2	1	5	5	5	4	2	3	3	3	3	0	2	0	2	2	2	1	3	0	2	0	2	1	2	3	2	0	3	0	2	2	1	1	4	2	3	3	3	3	0	2	0
Q42351;Q9FE65;A8MR50	Q42351;Q9FE65;A8MR50	2;2;1	2;2;1	1;1;1	60S ribosomal protein L34-1;60S ribosomal protein L34-2	RPL34A;RPL34B;At1g26880	sp|Q42351|RL341_ARATH 60S ribosomal protein L34-1 OS=Arabidopsis thaliana OX=3702 GN=RPL34A PE=2 SV=1;sp|Q9FE65|RL342_ARATH 60S ribosomal protein L34-2 OS=Arabidopsis thaliana OX=3702 GN=RPL34B PE=3 SV=1;tr|A8MR50|A8MR50_ARATH Ribosomal protein L34e superf	3	2	2	1	2	2	2	2	2	2	0	1	0	1	2	2	2	2	0	2	0	2	2	2	1	2	1	1	0	1	2	1	2	2	2	2	2	2	2	0	1	0
Q42403	Q42403	9	9	9	Thioredoxin H3	TRX3	sp|Q42403|TRXH3_ARATH Thioredoxin H3 OS=Arabidopsis thaliana OX=3702 GN=TRX3 PE=1 SV=1	1	9	9	9	3	3	5	4	4	7	2	8	1	6	6	6	6	7	1	7	0	6	7	7	7	8	1	7	2	7	7	7	7	3	3	5	4	4	7	2	8	1
Q42406	Q42406	5	5	5	Peptidyl-prolyl cis-trans isomerase CYP18-4	CYP18-4	sp|Q42406|CP18D_ARATH Peptidyl-prolyl cis-trans isomerase CYP18-4 OS=Arabidopsis thaliana OX=3702 GN=CYP18-4 PE=1 SV=1	1	5	5	5	3	1	2	2	1	3	0	5	2	4	4	4	4	4	1	4	1	4	4	4	4	3	1	4	1	4	4	5	4	3	1	2	2	1	3	0	5	2
Q42418	Q42418	4	4	4	Profilin-2	PRO2	sp|Q42418|PRF2_ARATH Profilin-2 OS=Arabidopsis thaliana OX=3702 GN=PRF2 PE=1 SV=1	1	4	4	4	1	0	1	1	1	3	1	3	0	3	2	3	3	2	1	3	0	3	2	4	2	2	1	3	0	3	3	2	3	1	0	1	1	1	3	1	3	0
Q42449	Q42449	2	2	2	Profilin-1	PRO1	sp|Q42449|PRF1_ARATH Profilin-1 OS=Arabidopsis thaliana OX=3702 GN=PRF1 PE=1 SV=1	1	2	2	2	2	1	1	1	1	2	0	2	0	2	2	2	2	1	0	2	0	2	2	2	2	1	0	2	0	2	2	2	2	2	1	1	1	1	2	0	2	0
Q42472;Q56W28	Q42472;Q56W28	11;6	11;6	8;5	Glutamate decarboxylase 2;Glutamate decarboxylase	GAD2	sp|Q42472|DCE2_ARATH Glutamate decarboxylase 2 OS=Arabidopsis thaliana OX=3702 GN=GAD2 PE=1 SV=1;tr|Q56W28|Q56W28_ARATH Glutamate decarboxylase OS=Arabidopsis thaliana OX=3702 GN=GAD2 PE=1 SV=1	2	11	11	8	2	1	3	4	2	2	0	3	0	2	4	3	5	4	0	3	0	2	3	3	4	6	0	3	0	3	4	3	4	2	1	3	4	2	2	0	3	0
Q42479	Q42479	5	5	5	Calcium-dependent protein kinase 3	CPK3	sp|Q42479|CDPK3_ARATH Calcium-dependent protein kinase 3 OS=Arabidopsis thaliana OX=3702 GN=CPK3 PE=1 SV=1	1	5	5	5	1	1	3	2	2	2	0	2	0	1	2	1	1	1	0	2	0	1	2	3	1	1	0	2	0	1	2	1	1	1	1	3	2	2	2	0	2	0
Q42521;A0A1P8AZ64;Q9ZPS3;Q9LSH2;Q9ZPS4;F4J6E0	Q42521;A0A1P8AZ64;Q9ZPS3;Q9LSH2;Q9ZPS4	5;4;4;3;3;1	2;1;1;0;1;0	2;1;1;0;1;0	Glutamate decarboxylase 1;Glutamate decarboxylase 4;Glutamate decarboxylase 5;Glutamate decarboxylase 3	GAD1;GAD4;GAD5;GAD3	sp|Q42521|DCE1_ARATH Glutamate decarboxylase 1 OS=Arabidopsis thaliana OX=3702 GN=GAD1 PE=1 SV=2;tr|A0A1P8AZ64|A0A1P8AZ64_ARATH Glutamate decarboxylase OS=Arabidopsis thaliana OX=3702 GN=GAD4 PE=1 SV=1;sp|Q9ZPS3|DCE4_ARATH Glutamate decarboxylase 4 OS=Arab	6	5	2	2	2	2	2	1	1	3	0	3	0	3	4	3	4	2	0	3	0	3	3	3	3	3	0	4	0	3	4	3	4	1	1	1	0	0	2	0	1	0
Q42522	Q42522	12	12	4	Glutamate-1-semialdehyde 2,1-aminomutase 2, chloroplastic	GSA2	sp|Q42522|GSA2_ARATH Glutamate-1-semialdehyde 2,1-aminomutase 2, chloroplastic OS=Arabidopsis thaliana OX=3702 GN=GSA2 PE=1 SV=2	1	12	12	4	5	4	5	2	2	9	2	9	1	8	7	8	8	9	2	9	0	9	9	9	8	10	2	8	0	9	7	8	9	5	4	5	2	2	9	2	9	1
Q42523	Q42523	2	2	2	Methylcrotonoyl-CoA carboxylase subunit alpha, mitochondrial	MCCA	sp|Q42523|MCCA_ARATH Methylcrotonoyl-CoA carboxylase subunit alpha, mitochondrial OS=Arabidopsis thaliana OX=3702 GN=MCCA PE=1 SV=2	1	2	2	2	0	0	0	0	0	0	0	0	0	0	0	0	0	1	0	1	0	0	0	0	0	0	0	1	0	0	0	0	0	0	0	0	0	0	0	0	0	0
Q42525;A0A1P8ARU7;Q9FZG4	Q42525	12;1;1	12;1;1	7;0;0	Hexokinase-1	HXK1	sp|Q42525|HXK1_ARATH Hexokinase-1 OS=Arabidopsis thaliana OX=3702 GN=HXK1 PE=1 SV=2	3	12	12	7	3	10	10	3	0	2	0	4	0	2	2	3	4	5	0	2	0	2	2	3	4	3	0	4	0	2	3	4	5	3	10	10	3	0	2	0	4	0
Q42529	Q42529	1	1	1	Tryptophan synthase alpha chain, chloroplastic	TSA1	sp|Q42529|TRPA2_ARATH Tryptophan synthase alpha chain, chloroplastic OS=Arabidopsis thaliana OX=3702 GN=TSA1 PE=1 SV=1	1	1	1	1	0	0	0	0	0	0	0	0	0	0	0	0	1	0	0	0	0	0	0	0	0	0	0	0	0	0	0	0	0	0	0	0	0	0	0	0	0	0
Q42545	Q42545	5	5	5	Cell division protein FtsZ homolog 1, chloroplastic	FTSZ1	sp|Q42545|FTSZ1_ARATH Cell division protein FtsZ homolog 1, chloroplastic OS=Arabidopsis thaliana OX=3702 GN=FTSZ1 PE=1 SV=2	1	5	5	5	0	0	0	0	0	3	0	1	0	1	2	2	3	1	0	2	0	2	2	3	2	1	0	2	0	2	1	3	2	0	0	0	0	0	3	0	1	0
Q42546	Q42546	1	1	1	SAL1 phosphatase	SAL1	sp|Q42546|DPNP1_ARATH SAL1 phosphatase OS=Arabidopsis thaliana OX=3702 GN=SAL1 PE=1 SV=1	1	1	1	1	0	0	0	0	0	0	0	0	0	0	0	0	0	0	0	0	0	0	0	0	1	0	0	0	0	0	0	0	0	0	0	0	0	0	0	0	0	0
Q42560;B3H5Y0	Q42560;B3H5Y0	14;10	7;6	7;6	Aconitate hydratase 1;Aconitate hydratase	ACO1	sp|Q42560|ACO1_ARATH Aconitate hydratase 1 OS=Arabidopsis thaliana OX=3702 GN=ACO1 PE=1 SV=2;tr|B3H5Y0|B3H5Y0_ARATH Aconitate hydratase OS=Arabidopsis thaliana OX=3702 GN=ACO1 PE=1 SV=1	2	14	7	7	3	0	3	1	2	7	0	11	1	6	6	9	9	7	0	10	0	8	5	7	7	10	0	9	0	8	7	10	8	0	0	0	1	0	2	0	4	1
Q42564;A0A1P8B5P9;Q7XZP5	Q42564	8;1;1	8;1;1	8;1;1	L-ascorbate peroxidase 3, peroxisomal	APX3	sp|Q42564|APX3_ARATH L-ascorbate peroxidase 3 OS=Arabidopsis thaliana OX=3702 GN=APX3 PE=1 SV=1	3	8	8	8	6	5	4	4	4	2	0	3	0	3	3	2	4	4	0	3	0	3	4	4	4	1	0	4	0	4	4	5	4	6	5	4	4	4	2	0	3	0
Q42586;Q9LPX2	Q42586	6;1	6;1	6;1	Uridine 5-monophosphate synthase;Orotate phosphoribosyltransferase;Orotidine 5-phosphate decarboxylase	PYRE-F	sp|Q42586|UMPS_ARATH Uridine 5-monophosphate synthase OS=Arabidopsis thaliana OX=3702 GN=PYRE-F PE=2 SV=2	2	6	6	6	0	0	0	0	0	4	1	3	0	0	0	1	2	4	1	4	1	1	0	2	1	4	1	5	1	0	0	3	2	0	0	0	0	0	4	1	3	0
Q42589	Q42589	4	4	4	Non-specific lipid-transfer protein 1	LTP1	sp|Q42589|NLTP1_ARATH Non-specific lipid-transfer protein 1 OS=Arabidopsis thaliana OX=3702 GN=LTP1 PE=2 SV=1	1	4	4	4	1	1	1	1	1	3	0	2	0	2	2	3	2	4	1	3	0	3	2	3	2	4	0	2	0	2	2	2	2	1	1	1	1	1	3	0	2	0
Q42600	Q42600	2	2	2	Cytochrome P450 84A1	CYP84A1	sp|Q42600|C84A1_ARATH Cytochrome P450 84A1 OS=Arabidopsis thaliana OX=3702 GN=CYP84A1 PE=1 SV=1	1	2	2	2	0	1	2	1	1	0	0	0	0	0	0	0	0	0	0	0	0	0	0	0	0	0	0	0	0	0	0	0	0	0	1	2	1	1	0	0	0	0
Q42601	Q42601	9	9	9	Carbamoyl-phosphate synthase large chain, chloroplastic	CARB	sp|Q42601|CARB_ARATH Carbamoyl-phosphate synthase large chain, chloroplastic OS=Arabidopsis thaliana OX=3702 GN=CARB PE=1 SV=1	1	9	9	9	0	0	0	0	0	4	0	5	0	2	5	4	3	3	0	4	0	3	4	4	3	5	0	4	0	4	4	5	4	0	0	0	0	0	4	0	5	0
Q42605;A0A1P8APY6;Q9T0A7;Q8LDN8	Q42605	3;1;1;1	3;1;1;1	3;1;1;1	Bifunctional UDP-glucose 4-epimerase and UDP-xylose 4-epimerase 1	UGE1	sp|Q42605|UGE1_ARATH Bifunctional UDP-glucose 4-epimerase and UDP-xylose 4-epimerase 1 OS=Arabidopsis thaliana OX=3702 GN=UGE1 PE=1 SV=2	4	3	3	3	0	0	0	0	0	0	0	1	0	0	0	0	1	1	0	1	0	0	0	0	0	0	0	0	0	0	0	0	0	0	0	0	0	0	0	0	1	0
Q43127	Q43127	22	22	21	Glutamine synthetase, chloroplastic/mitochondrial	GLN2	sp|Q43127|GLNA2_ARATH Glutamine synthetase, chloroplastic/mitochondrial OS=Arabidopsis thaliana OX=3702 GN=GLN2 PE=1 SV=1	1	22	22	21	9	9	10	7	6	15	7	15	6	11	10	11	13	16	4	13	7	10	8	13	13	13	6	14	6	12	12	13	12	9	9	10	7	6	15	7	15	6
Q9FDZ9;Q43291	Q9FDZ9;Q43291	5;5	5;5	5;5	60S ribosomal protein L21-2;60S ribosomal protein L21-1	RPL21E;RPL21A	sp|Q9FDZ9|RL212_ARATH 60S ribosomal protein L21-2 OS=Arabidopsis thaliana OX=3702 GN=RPL21E PE=2 SV=1;sp|Q43291|RL211_ARATH 60S ribosomal protein L21-1 OS=Arabidopsis thaliana OX=3702 GN=RPL21A PE=2 SV=2	2	5	5	5	3	3	3	5	3	4	0	3	0	2	2	2	2	3	0	3	0	3	2	3	2	4	0	3	0	2	2	2	1	3	3	3	5	3	4	0	3	0
Q8LFH7;Q8LEM8;Q43292;A0A1I9LRU8	Q8LFH7;Q8LEM8;Q43292;A0A1I9LRU8	3;3;3;2	3;3;3;2	3;3;3;2	60S ribosomal protein L37-1;60S ribosomal protein L37-3;60S ribosomal protein L37-2	RPL37A;RPL37C;RPL37B	sp|Q8LFH7|RL371_ARATH 60S ribosomal protein L37-1 OS=Arabidopsis thaliana OX=3702 GN=RPL37A PE=3 SV=1;sp|Q8LEM8|RL373_ARATH 60S ribosomal protein L37-3 OS=Arabidopsis thaliana OX=3702 GN=RPL37C PE=3 SV=1;sp|Q43292|RL372_ARATH 60S ribosomal protein L37-2 OS	4	3	3	3	1	0	1	2	1	0	0	0	0	0	0	0	0	0	0	0	0	0	0	0	1	0	0	0	0	1	0	0	0	1	0	1	2	1	0	0	0	0
Q43307	Q43307	3	3	3	Glycerol-3-phosphate acyltransferase, chloroplastic	ATS1	sp|Q43307|PLSB_ARATH Glycerol-3-phosphate acyltransferase, chloroplastic OS=Arabidopsis thaliana OX=3702 GN=ATS1 PE=2 SV=2	1	3	3	3	0	0	0	0	0	2	0	0	0	0	0	0	1	0	0	0	0	0	1	1	1	0	0	1	0	2	1	1	0	0	0	0	0	0	2	0	0	0
Q43314;A0A1I9LNF1;Q9S7A0	Q43314	8;3;3	4;1;1	4;1;1	Glutamate dehydrogenase 1	GDH1	sp|Q43314|DHE1_ARATH Glutamate dehydrogenase 1 OS=Arabidopsis thaliana OX=3702 GN=GDH1 PE=1 SV=1	3	8	4	4	0	0	0	0	0	5	0	2	0	1	1	2	1	4	0	3	0	2	2	2	3	5	0	4	0	1	2	2	2	0	0	0	0	0	2	0	0	0
Q43316	Q43316	14	14	14	Porphobilinogen deaminase, chloroplastic	HEMC	sp|Q43316|HEM3_ARATH Porphobilinogen deaminase, chloroplastic OS=Arabidopsis thaliana OX=3702 GN=HEMC PE=1 SV=1	1	14	14	14	2	1	2	0	0	9	2	8	0	6	6	5	6	11	1	6	0	6	6	6	7	11	1	7	1	5	6	5	5	2	1	2	0	0	9	2	8	0
Q43349;F4JAF3	Q43349;F4JAF3	6;5	5;4	5;4	29 kDa ribonucleoprotein, chloroplastic	CP29A;CP29	sp|Q43349|CP29A_ARATH 29 kDa ribonucleoprotein, chloroplastic OS=Arabidopsis thaliana OX=3702 GN=CP29A PE=2 SV=2;tr|F4JAF3|F4JAF3_ARATH Chloroplast RNA-binding protein 29 OS=Arabidopsis thaliana OX=3702 GN=CP29 PE=1 SV=1	2	6	5	5	2	1	1	0	0	4	1	3	0	3	2	2	3	3	0	3	0	2	3	3	4	3	1	4	0	3	3	3	3	2	1	1	0	0	3	1	2	0
Q43735	Q43735	7	7	7	Peroxidase 27	PER27	sp|Q43735|PER27_ARATH Peroxidase 27 OS=Arabidopsis thaliana OX=3702 GN=PER27 PE=1 SV=1	1	7	7	7	0	0	0	0	0	1	0	3	0	5	2	4	4	5	0	3	0	4	3	4	6	2	0	2	0	4	5	3	3	0	0	0	0	0	1	0	3	0
Q4PT10	Q4PT10	1	1	1		At1g33670	tr|Q4PT10|Q4PT10_ARATH Leucine-rich repeat (LRR) family protein OS=Arabidopsis thaliana OX=3702 GN=At1g33670 PE=1 SV=1	1	1	1	1	0	0	0	0	0	0	0	0	0	0	0	0	0	0	0	0	0	0	1	0	0	0	0	0	0	0	0	0	0	0	0	0	0	0	0	0	0	0
Q52T38	Q52T38	1	1	1	Protein S-acyltransferase 24	PAT24	sp|Q52T38|ZDH22_ARATH Protein S-acyltransferase 24 OS=Arabidopsis thaliana OX=3702 GN=PAT24 PE=2 SV=1	1	1	1	1	0	0	0	0	1	0	0	0	0	0	0	0	0	0	0	0	0	0	0	0	0	0	0	0	0	0	0	0	0	0	0	0	0	1	0	0	0	0
Q56WD9;Q8LF48	Q56WD9	11;1	11;1	11;1	3-ketoacyl-CoA thiolase 2, peroxisomal	PED1	sp|Q56WD9|THIK2_ARATH 3-ketoacyl-CoA thiolase 2, peroxisomal OS=Arabidopsis thaliana OX=3702 GN=PED1 PE=1 SV=2	2	11	11	11	1	0	3	0	2	5	0	4	0	5	4	6	5	5	0	3	0	6	5	6	6	5	0	3	0	6	5	6	7	1	0	3	0	2	5	0	4	0
Q56WH4	Q56WH4	2	2	2	Histone deacetylase HDT2	HDT2	sp|Q56WH4|HDT2_ARATH Histone deacetylase HDT2 OS=Arabidopsis thaliana OX=3702 GN=HDT2 PE=1 SV=2	1	2	2	2	0	0	0	0	0	0	0	0	0	1	0	1	0	0	0	1	0	0	0	0	0	1	0	1	0	0	0	0	0	0	0	0	0	0	0	0	0	0
Q56WK6	Q56WK6	21	19	19	Patellin-1	PATL1	sp|Q56WK6|PATL1_ARATH Patellin-1 OS=Arabidopsis thaliana OX=3702 GN=PATL1 PE=1 SV=2	1	21	19	19	11	10	15	17	14	13	0	16	0	13	13	13	14	13	1	15	0	11	13	14	13	16	1	13	1	13	14	14	14	9	8	13	15	12	11	0	14	0
Q56WN1;A0A1P8BF22;Q9FMD9	Q56WN1	9;3;3	3;1;1	3;1;1	Glutamine synthetase cytosolic isozyme 1-1	GLN1-1	sp|Q56WN1|GLN11_ARATH Glutamine synthetase cytosolic isozyme 1-1 OS=Arabidopsis thaliana OX=3702 GN=GLN1-1 PE=1 SV=2	3	9	3	3	6	3	7	3	4	3	1	5	1	4	3	5	2	5	1	4	0	3	2	3	3	5	1	5	0	4	4	3	5	1	1	3	0	1	1	0	2	0
Q56YA5	Q56YA5	16	16	16	Serine--glyoxylate aminotransferase	AGT1	sp|Q56YA5|SGAT_ARATH Serine--glyoxylate aminotransferase OS=Arabidopsis thaliana OX=3702 GN=AGT1 PE=1 SV=2	1	16	16	16	7	5	10	7	7	13	3	12	3	9	8	10	9	14	2	13	3	10	9	10	10	12	6	12	3	11	12	11	10	7	5	10	7	7	13	3	12	3
Q56YU0	Q56YU0	4	4	4	Aldehyde dehydrogenase family 2 member C4	ALDH2C4	sp|Q56YU0|AL2C4_ARATH Aldehyde dehydrogenase family 2 member C4 OS=Arabidopsis thaliana OX=3702 GN=ALDH2C4 PE=1 SV=2	1	4	4	4	0	0	0	1	0	1	0	1	0	0	0	1	1	1	0	1	0	0	2	0	1	0	0	1	0	1	2	2	0	0	0	0	1	0	1	0	1	0
Q9ASR0;Q56YW9	Q9ASR0;Q56YW9	21;21	21;21	4;4	Tubulin beta-3 chain;Tubulin beta-2 chain	TUBB3;TUBB2	sp|Q9ASR0|TBB3_ARATH Tubulin beta-3 chain OS=Arabidopsis thaliana OX=3702 GN=TUBB3 PE=2 SV=2;sp|Q56YW9|TBB2_ARATH Tubulin beta-2 chain OS=Arabidopsis thaliana OX=3702 GN=TUBB2 PE=2 SV=2	2	21	21	4	10	6	8	9	6	18	8	18	3	13	18	15	18	16	8	17	7	16	17	16	18	18	8	16	4	16	17	16	18	10	6	8	9	6	18	8	18	3
Q56Z59	Q56Z59	2	2	2	Patellin-3	PATL3	sp|Q56Z59|PATL3_ARATH Patellin-3 OS=Arabidopsis thaliana OX=3702 GN=PATL3 PE=1 SV=2	1	2	2	2	1	1	0	1	1	2	0	1	0	1	1	1	1	2	0	1	0	1	1	1	1	2	0	1	0	1	1	1	1	1	1	0	1	1	2	0	1	0
Q56ZI2;A0A1P8ANK1	Q56ZI2;A0A1P8ANK1	27;26	27;26	25;24	Patellin-2	PATL2	sp|Q56ZI2|PATL2_ARATH Patellin-2 OS=Arabidopsis thaliana OX=3702 GN=PATL2 PE=1 SV=2;tr|A0A1P8ANK1|A0A1P8ANK1_ARATH PATELLIN 2 OS=Arabidopsis thaliana OX=3702 GN=PATL2 PE=1 SV=1	2	27	27	25	17	12	19	23	18	15	0	13	0	11	12	11	12	16	1	11	0	8	10	10	14	14	1	12	1	10	12	13	11	17	12	19	23	18	15	0	13	0
Q56ZN6	Q56ZN6	1	1	1	Pyrophosphate-energized membrane proton pump 2	AVPL1	sp|Q56ZN6|AVP2_ARATH Pyrophosphate-energized membrane proton pump 2 OS=Arabidopsis thaliana OX=3702 GN=AVPL1 PE=1 SV=2	1	1	1	1	1	0	1	0	1	0	0	0	0	0	0	0	0	0	0	0	0	0	0	0	0	0	0	0	0	0	0	0	0	1	0	1	0	1	0	0	0	0
Q56ZQ3;O80977;P93026	Q56ZQ3;O80977	3;2;1	3;2;1	3;2;1	Vacuolar-sorting receptor 4;Vacuolar-sorting receptor 3	VSR4;VSR3	sp|Q56ZQ3|VSR4_ARATH Vacuolar-sorting receptor 4 OS=Arabidopsis thaliana OX=3702 GN=VSR4 PE=2 SV=2;sp|O80977|VSR3_ARATH Vacuolar-sorting receptor 3 OS=Arabidopsis thaliana OX=3702 GN=VSR3 PE=2 SV=1	3	3	3	3	0	0	1	0	2	0	0	0	0	0	0	0	1	0	0	0	0	0	0	0	0	0	0	0	0	1	1	0	1	0	0	1	0	2	0	0	0	0
Q570B4	Q570B4	8	8	8	3-ketoacyl-CoA synthase 10	FDH	sp|Q570B4|KCS10_ARATH 3-ketoacyl-CoA synthase 10 OS=Arabidopsis thaliana OX=3702 GN=FDH PE=1 SV=2	1	8	8	8	3	6	8	6	7	2	0	1	0	0	0	0	0	1	0	1	0	0	0	1	0	2	0	1	0	0	0	0	0	3	6	8	6	7	2	0	1	0
Q5E924;Q9SAJ6	Q5E924;Q9SAJ6	3;3	2;2	2;2	Glyceraldehyde-3-phosphate dehydrogenase GAPCP2, chloroplastic;Glyceraldehyde-3-phosphate dehydrogenase GAPCP1, chloroplastic	GAPCP2;GAPCP1	sp|Q5E924|G3PP2_ARATH Glyceraldehyde-3-phosphate dehydrogenase GAPCP2, chloroplastic OS=Arabidopsis thaliana OX=3702 GN=GAPCP2 PE=2 SV=1;sp|Q9SAJ6|G3PP1_ARATH Glyceraldehyde-3-phosphate dehydrogenase GAPCP1, chloroplastic OS=Arabidopsis thaliana OX=3702 GN	2	3	2	2	0	0	1	0	0	1	0	2	0	2	0	2	3	1	0	3	0	3	1	2	3	1	0	2	0	1	2	2	2	0	0	0	0	0	0	0	1	0
Q5GM68;Q3EAR4	Q5GM68	15;1	6;1	6;1	Phosphoenolpyruvate carboxylase 2	PPC2	sp|Q5GM68|CAPP2_ARATH Phosphoenolpyruvate carboxylase 2 OS=Arabidopsis thaliana OX=3702 GN=PPC2 PE=1 SV=2	2	15	6	6	3	3	3	2	1	5	0	5	0	5	5	7	6	7	0	8	0	4	4	7	5	6	0	7	0	5	5	6	6	1	1	1	1	0	2	0	3	0
Q5S1W2;F4K518;Q941L3	Q5S1W2	3;1;1	3;1;1	3;1;1	Protein BONZAI 2	BON2	sp|Q5S1W2|BON2_ARATH Protein BONZAI 2 OS=Arabidopsis thaliana OX=3702 GN=BON2 PE=1 SV=2	3	3	3	3	1	0	1	2	0	0	0	0	0	0	0	0	0	0	0	0	0	0	0	0	0	0	0	0	0	0	0	0	0	1	0	1	2	0	0	0	0	0
Q5XF03	Q5XF03	5	1	1	Probable glycerol-3-phosphate acyltransferase 8	GPAT8	sp|Q5XF03|GPAT8_ARATH Probable glycerol-3-phosphate acyltransferase 8 OS=Arabidopsis thaliana OX=3702 GN=GPAT8 PE=2 SV=1	1	5	1	1	0	2	4	3	2	1	0	1	0	0	0	1	0	1	0	1	0	0	0	0	1	1	0	0	0	0	0	1	0	0	1	1	1	1	0	0	0	0
Q5XF33	Q5XF33	10	2	2	Magnesium-chelatase subunit ChlI-2, chloroplastic	CHLI2	sp|Q5XF33|CHLI2_ARATH Magnesium-chelatase subunit ChlI-2, chloroplastic OS=Arabidopsis thaliana OX=3702 GN=CHLI2 PE=1 SV=1	1	10	2	2	0	1	1	0	0	7	0	8	0	5	6	7	7	8	0	7	0	6	7	7	9	7	0	7	0	7	7	9	8	0	0	0	0	0	1	0	1	0
Q5XF82;A0A1P8AWF8;A0A1P8AWL3;Q9FGC4;O80998	Q5XF82;A0A1P8AWF8;A0A1P8AWL3	10;9;9;1;1	10;9;9;1;1	10;9;9;1;1	Jacalin-related lectin 11	JAL11	sp|Q5XF82|JAL11_ARATH Jacalin-related lectin 11 OS=Arabidopsis thaliana OX=3702 GN=JAL11 PE=2 SV=1;tr|A0A1P8AWF8|A0A1P8AWF8_ARATH Mannose-binding lectin superfamily protein OS=Arabidopsis thaliana OX=3702 GN=At1g52100 PE=1 SV=1;tr|A0A1P8AWL3|A0A1P8AWL3_ARA	5	10	10	10	3	2	3	2	2	4	0	6	0	3	1	6	2	3	0	5	0	4	3	6	3	4	0	5	0	3	4	4	5	3	2	3	2	2	4	0	6	0
Q66GR0;A0A1I9LLN6;Q9FT45;Q8RWC5;Q93W32	Q66GR0;A0A1I9LLN6;Q9FT45;Q8RWC5;Q93W32	2;1;1;1;1	2;1;1;1;1	2;1;1;1;1	Fasciclin-like arabinogalactan protein 17;Fasciclin-like arabinogalactan protein 15;Fasciclin-like arabinogalactan protein 16;Fasciclin-like arabinogalactan protein 18	FLA17;FLA15;FLA16;FLA18	sp|Q66GR0|FLA17_ARATH Fasciclin-like arabinogalactan protein 17 OS=Arabidopsis thaliana OX=3702 GN=FLA17 PE=2 SV=1;tr|A0A1I9LLN6|A0A1I9LLN6_ARATH FASCICLIN-like arabinogalactan protein 15 OS=Arabidopsis thaliana OX=3702 GN=FLA15 PE=1 SV=1;sp|Q9FT45|FLA15_A	5	2	2	2	2	0	1	0	0	0	0	0	0	0	0	0	0	0	0	0	0	0	0	0	0	0	0	0	0	0	0	0	0	2	0	1	0	0	0	0	0	0
Q67YW5;Q8W4R6	Q67YW5;Q8W4R6	1;1	1;1	1;1		At3g27770	tr|Q67YW5|Q67YW5_ARATH Plant/protein OS=Arabidopsis thaliana OX=3702 GN=At3g27770 PE=1 SV=1;tr|Q8W4R6|Q8W4R6_ARATH AT3g27760/MGF10_16 OS=Arabidopsis thaliana OX=3702 GN=At3g27770 PE=1 SV=1	2	1	1	1	1	1	1	1	1	0	0	0	0	0	0	0	0	0	0	0	0	0	0	0	0	0	0	0	0	0	0	0	0	1	1	1	1	1	0	0	0	0
Q680A5	Q680A5	4	4	4	Ribose-phosphate pyrophosphokinase 4	PRS4	sp|Q680A5|KPRS4_ARATH Ribose-phosphate pyrophosphokinase 4 OS=Arabidopsis thaliana OX=3702 GN=PRS4 PE=1 SV=2	1	4	4	4	0	0	0	0	0	1	1	1	0	0	0	1	0	1	1	1	0	1	0	4	3	1	1	3	0	1	1	2	0	0	0	0	0	0	1	1	1	0
Q680K2	Q680K2	4	4	4	Haloacid dehalogenase-like hydrolase domain-containing protein At4g39970		sp|Q680K2|GPPL1_ARATH Haloacid dehalogenase-like hydrolase domain-containing protein At4g39970 OS=Arabidopsis thaliana OX=3702 GN=At4g39970 PE=2 SV=1	1	4	4	4	0	0	0	0	0	2	0	0	0	0	0	0	0	4	0	3	0	0	0	0	0	3	0	3	0	0	0	0	0	0	0	0	0	0	2	0	0	0
Q681K2	Q681K2	1	1	1			sp|Q681K2|ATS3A_ARATH Embryo-specific protein ATS3A OS=Arabidopsis thaliana OX=3702 GN=ATS3A PE=1 SV=1	1	1	1	1	0	0	0	0	1	0	0	1	0	0	1	1	0	1	0	1	0	0	1	0	0	1	0	0	0	1	1	1	0	0	0	0	0	1	0	0	1	0
Q6ICZ8	Q6ICZ8	6	6	4	Nascent polypeptide-associated complex subunit alpha-like protein 3		sp|Q6ICZ8|NACA3_ARATH Nascent polypeptide-associated complex subunit alpha-like protein 3 OS=Arabidopsis thaliana OX=3702 GN=At5g13850 PE=1 SV=1	1	6	6	4	6	4	5	4	5	4	1	6	0	3	3	4	5	4	1	6	0	3	5	4	5	3	0	5	0	4	4	4	4	6	4	5	4	5	4	1	6	0
Q6NKS4	Q6NKS4	2	1	1		At5g47110	sp|Q6NKS4|LIL32_ARATH Light-harvesting complex-like protein 3 isotype 2, chloroplastic OS=Arabidopsis thaliana OX=3702 GN=LIL3.2 PE=1 SV=1	1	2	1	1	0	0	0	0	0	0	0	1	0	0	0	1	1	0	0	1	0	1	1	1	0	0	0	1	0	0	0	1	0	0	0	0	0	0	0	0	1	0
Q6NPM5	Q6NPM5	1	1	1		At5g62200	sp|Q6NPM5|ATS3B_ARATH Embryo-specific protein ATS3B OS=Arabidopsis thaliana OX=3702 GN=ATS3B PE=1 SV=1	1	1	1	1	0	0	1	0	1	0	0	0	0	0	0	0	0	0	0	0	0	0	0	0	0	0	0	0	0	0	0	0	0	0	0	1	0	1	0	0	0	0
Q6NPR7;Q0WT31	Q6NPR7	6;1	6;1	5;0	Probable methyltransferase PMT24		sp|Q6NPR7|PMTO_ARATH Probable methyltransferase PMT24 OS=Arabidopsis thaliana OX=3702 GN=At1g29470 PE=2 SV=1	2	6	6	5	1	1	3	1	6	1	0	1	0	0	1	0	1	0	0	1	0	1	0	1	0	0	0	0	0	1	0	1	0	1	1	3	1	6	1	0	1	0
Q6R3K6	Q6R3K6	1	1	1	Probable metal-nicotianamine transporter YSL6	YSL6	sp|Q6R3K6|YSL6_ARATH Probable metal-nicotianamine transporter YSL6 OS=Arabidopsis thaliana OX=3702 GN=YSL6 PE=2 SV=2	1	1	1	1	1	1	1	1	1	0	0	0	0	0	0	0	0	0	0	0	0	0	0	0	0	0	0	0	0	0	0	0	0	1	1	1	1	1	0	0	0	0
Q6TBX7	Q6TBX7	2	2	2	Carotene epsilon-monooxygenase, chloroplastic	CYP97C1	sp|Q6TBX7|LUT1_ARATH Carotene epsilon-monooxygenase, chloroplastic OS=Arabidopsis thaliana OX=3702 GN=CYP97C1 PE=1 SV=1	1	2	2	2	0	0	0	0	0	0	0	0	0	0	0	0	0	1	0	0	0	0	1	0	0	0	0	0	0	0	0	0	0	0	0	0	0	0	0	0	0	0
Q70E96	Q70E96	5	5	5	Aldehyde dehydrogenase family 3 member F1	ALDH3F1	sp|Q70E96|AL3F1_ARATH Aldehyde dehydrogenase family 3 member F1 OS=Arabidopsis thaliana OX=3702 GN=ALDH3F1 PE=2 SV=2	1	5	5	5	0	0	3	0	0	0	0	0	0	0	0	0	1	1	0	1	0	0	0	0	0	2	0	0	0	0	1	1	0	0	0	3	0	0	0	0	0	0
Q7DLR9	Q7DLR9	8	8	8	Proteasome subunit beta type-4	PBG1	sp|Q7DLR9|PSB4_ARATH Proteasome subunit beta type-4 OS=Arabidopsis thaliana OX=3702 GN=PBG1 PE=1 SV=2	1	8	8	8	6	5	6	5	7	2	0	2	0	2	3	3	3	2	0	4	1	2	3	2	3	4	0	4	0	2	2	2	2	6	5	6	5	7	2	0	2	0
Q7XA63	Q7XA63	1	1	1		At5g19860	tr|Q7XA63|Q7XA63_ARATH At5g19860 OS=Arabidopsis thaliana OX=3702 GN=At5g19860 PE=1 SV=1	1	1	1	1	0	0	0	0	0	1	0	0	0	1	0	1	0	1	0	0	0	0	0	0	0	1	0	0	0	0	0	0	0	0	0	0	0	0	1	0	0	0
Q84JK1	Q84JK1	2	2	2		At1g70200	tr|Q84JK1|Q84JK1_ARATH RNA-binding (RRM/RBD/RNP motifs) family protein OS=Arabidopsis thaliana OX=3702 GN=At1g70200 PE=1 SV=1	1	2	2	2	1	0	0	0	0	0	0	1	0	0	0	1	0	0	0	1	0	0	1	0	0	0	0	0	0	0	0	0	1	1	0	0	0	0	0	0	1	0
Q84JW1	Q84JW1	2	1	1	Peroxisomal membrane protein 11E	PEX11E	sp|Q84JW1|PX11E_ARATH Peroxisomal membrane protein 11E OS=Arabidopsis thaliana OX=3702 GN=PEX11E PE=1 SV=1	1	2	1	1	0	2	2	1	1	2	0	2	0	0	1	1	1	2	0	2	0	0	1	1	1	1	0	2	0	0	0	1	2	0	1	1	0	0	1	0	1	0
Q84L08	Q84L08	1	1	1	GDP-mannose transporter GONST4	GONST4	sp|Q84L08|GFT1_ARATH GDP-fucose transporter 1 OS=Arabidopsis thaliana OX=3702 GN=GFT1 PE=1 SV=1	1	1	1	1	0	0	0	0	0	0	0	0	0	0	0	1	0	0	0	0	0	0	0	0	0	0	0	0	0	0	0	0	0	0	0	0	0	0	0	0	0	0
Q84VQ4	Q84VQ4	2	2	2	NAD(P)H-quinone oxidoreductase subunit U, chloroplastic	ndhU	sp|Q84VQ4|NDHU_ARATH NAD(P)H-quinone oxidoreductase subunit U, chloroplastic OS=Arabidopsis thaliana OX=3702 GN=ndhU PE=1 SV=1	1	2	2	2	0	0	0	0	0	1	0	1	0	0	1	1	1	2	0	1	0	0	1	1	1	2	0	1	0	0	0	1	1	0	0	0	0	0	1	0	1	0
Q84VW9	Q84VW9	17	4	3	Phosphoenolpyruvate carboxylase 3	PPC3	sp|Q84VW9|CAPP3_ARATH Phosphoenolpyruvate carboxylase 3 OS=Arabidopsis thaliana OX=3702 GN=PPC3 PE=1 SV=2	1	17	4	3	6	4	8	3	3	6	0	7	0	4	8	9	8	6	0	10	0	6	5	6	5	7	0	8	0	5	6	6	7	1	0	2	0	0	0	0	0	0
Q84W56	Q84W56	1	1	1		emb2746	sp|Q84W56|RNJ_ARATH Ribonuclease J OS=Arabidopsis thaliana OX=3702 GN=RNJ PE=1 SV=1	1	1	1	1	0	0	0	0	0	0	0	0	0	0	0	0	0	1	0	1	0	0	0	0	0	1	0	0	0	0	0	0	0	0	0	0	0	0	0	0	0	0
Q84W65	Q84W65	1	1	1	SufE-like protein 1, chloroplastic/mitochondrial	SUFE1	sp|Q84W65|SUFE1_ARATH SufE-like protein 1, chloroplastic/mitochondrial OS=Arabidopsis thaliana OX=3702 GN=SUFE1 PE=1 SV=2	1	1	1	1	0	0	0	0	0	0	0	0	0	0	0	0	0	0	0	0	0	0	0	1	0	0	0	0	0	0	0	1	0	0	0	0	0	0	0	0	0	0
Q84W89;Q9M2F9;Q8LA13;A0A1P8BFB3;Q8W4R3;Q8H136	Q84W89;Q9M2F9	5;4;2;1;1;1	5;4;2;1;1;1	4;3;1;0;0;0	DEAD-box ATP-dependent RNA helicase 37;DEAD-box ATP-dependent RNA helicase 52	RH37;RH52	sp|Q84W89|RH37_ARATH DEAD-box ATP-dependent RNA helicase 37 OS=Arabidopsis thaliana OX=3702 GN=RH37 PE=2 SV=2;sp|Q9M2F9|RH52_ARATH DEAD-box ATP-dependent RNA helicase 52 OS=Arabidopsis thaliana OX=3702 GN=RH52 PE=1 SV=1	6	5	5	4	0	0	0	0	0	1	0	3	0	1	1	2	1	3	0	2	0	1	1	1	1	3	0	2	0	1	1	1	2	0	0	0	0	0	1	0	3	0
Q84WM9	Q84WM9	3	1	1	Elongation factor 1-beta 1		sp|Q84WM9|EF1B1_ARATH Elongation factor 1-beta 1 OS=Arabidopsis thaliana OX=3702 GN=At5g12110 PE=2 SV=2	1	3	1	1	1	2	1	3	2	3	0	2	0	2	1	2	0	2	0	1	0	2	1	1	2	2	0	2	0	2	1	2	2	0	0	0	1	1	1	0	0	0
Q84WT8	Q84WT8	3	3	3	Cysteine proteinase inhibitor 4	CYS4	sp|Q84WT8|CYT4_ARATH Cysteine proteinase inhibitor 4 OS=Arabidopsis thaliana OX=3702 GN=CYS4 PE=3 SV=2	1	3	3	3	1	1	2	1	1	2	0	2	0	1	1	3	3	2	0	2	0	3	3	2	2	2	0	2	0	1	3	2	2	1	1	2	1	1	2	0	2	0
Q84WV1	Q84WV1	8	8	8	T-complex protein 1 subunit gamma	CCT3	sp|Q84WV1|TCPG_ARATH T-complex protein 1 subunit gamma OS=Arabidopsis thaliana OX=3702 GN=CCT3 PE=1 SV=1	1	8	8	8	1	1	3	0	2	4	0	3	0	4	3	4	3	4	0	3	0	4	3	2	4	4	0	4	0	4	2	4	4	1	1	3	0	2	4	0	3	0
Q84WW2	Q84WW2	2	2	2	Probable 6-phosphogluconolactonase 5, chloroplastic	EMB2024	sp|Q84WW2|6PGL3_ARATH 6-phosphogluconolactonase 3, chloroplastic OS=Arabidopsis thaliana OX=3702 GN=PGL3 PE=1 SV=1	1	2	2	2	0	0	0	0	0	0	0	0	0	0	0	0	0	0	0	1	0	0	0	0	0	0	0	0	0	1	1	1	0	0	0	0	0	0	0	0	0	0
Q8GSJ1	Q8GSJ1	3	3	2	ATP phosphoribosyltransferase 2, chloroplastic	HISN1B	sp|Q8GSJ1|HIS1B_ARATH ATP phosphoribosyltransferase 2, chloroplastic OS=Arabidopsis thaliana OX=3702 GN=HISN1B PE=1 SV=1	1	3	3	2	0	0	0	0	0	0	1	1	0	0	0	0	1	2	0	0	0	0	0	0	0	1	1	0	0	0	0	0	1	0	0	0	0	0	0	1	1	0
Q8GSJ6	Q8GSJ6	1	1	1	Protein disulfide-isomerase LQY1, chloroplastic	LQY1	sp|Q8GSJ6|LQY1_ARATH Protein disulfide-isomerase LQY1, chloroplastic OS=Arabidopsis thaliana OX=3702 GN=LQY1 PE=1 SV=1	1	1	1	1	0	0	0	0	0	1	0	0	0	0	0	1	0	0	0	0	0	0	0	0	0	0	0	0	0	0	0	0	0	0	0	0	0	0	1	0	0	0
Q8GUL2	Q8GUL2	1	1	1			sp|Q8GUL2|MOS14_ARATH Transportin MOS14 OS=Arabidopsis thaliana OX=3702 GN=MOS14 PE=1 SV=1	1	1	1	1	0	0	0	0	0	0	0	0	0	0	0	0	0	0	0	0	0	0	0	0	0	1	0	0	0	0	0	0	0	0	0	0	0	0	0	0	0	0
Q8GUL8	Q8GUL8	1	1	1	Uncharacterized GPI-anchored protein At5g19230		sp|Q8GUL8|UGPI1_ARATH Uncharacterized GPI-anchored protein At5g19230 OS=Arabidopsis thaliana OX=3702 GN=At5g19230 PE=2 SV=1	1	1	1	1	0	0	1	1	0	0	0	0	0	0	0	0	0	0	0	0	0	0	0	0	0	0	0	0	0	0	0	0	0	0	0	1	1	0	0	0	0	0
Q8GUM2	Q8GUM2	8	4	4	Heat shock 70 kDa protein 9, mitochondrial	HSP70-9	sp|Q8GUM2|HSP7I_ARATH Heat shock 70 kDa protein 9, mitochondrial OS=Arabidopsis thaliana OX=3702 GN=HSP70-9 PE=1 SV=1	1	8	4	4	4	3	3	2	1	1	0	2	0	2	2	2	2	2	0	3	0	4	3	3	5	2	0	4	0	3	1	4	4	1	1	2	0	0	0	0	0	0
Q8GUN2	Q8GUN2	1	1	1		HIT3	sp|Q8GUN2|HINT1_ARATH Adenylylsulfatase HINT1 OS=Arabidopsis thaliana OX=3702 GN=HINT1 PE=1 SV=1	1	1	1	1	0	0	0	0	0	1	0	1	0	1	1	1	1	1	0	1	0	1	1	1	1	1	0	1	0	1	1	1	1	0	0	0	0	0	1	0	1	0
Q8GW48	Q8GW48	3	3	3		HSBP	sp|Q8GW48|HSBP_ARATH Heat shock factor-binding protein OS=Arabidopsis thaliana OX=3702 GN=HSBP PE=1 SV=1	1	3	3	3	2	1	2	1	1	2	0	3	0	3	3	3	3	3	0	3	0	3	3	3	3	2	0	3	0	3	3	3	3	2	1	2	1	1	2	0	3	0
Q8GW78	Q8GW78	4	4	4	Clp protease-related protein At4g12060, chloroplastic		sp|Q8GW78|CLPT2_ARATH ATP-dependent Clp protease ATP-binding subunit CLPT2, chloroplastic OS=Arabidopsis thaliana OX=3702 GN=CLPT2 PE=1 SV=1	1	4	4	4	2	2	2	2	2	2	0	3	0	2	3	3	3	3	0	2	0	2	3	3	3	3	0	2	0	3	3	3	3	2	2	2	2	2	2	0	3	0
Q8GWC7;Q8LAJ9;F4I1E5	Q8GWC7;Q8LAJ9;F4I1E5	2;1;1	2;1;1	2;1;1		At1g22520	tr|Q8GWC7|Q8GWC7_ARATH MICOS complex subunit, putative (DUF543) OS=Arabidopsis thaliana OX=3702 GN=At1g72165/T9N14_2 PE=1 SV=1;tr|Q8LAJ9|Q8LAJ9_ARATH At1g22520 OS=Arabidopsis thaliana OX=3702 GN=At1g22520 PE=1 SV=1;tr|F4I1E5|F4I1E5_ARATH MICOS complex subu	3	2	2	2	0	0	0	0	0	0	0	0	0	0	0	1	0	1	0	0	0	0	0	0	0	1	0	0	0	0	0	0	0	0	0	0	0	0	0	0	0	0
Q8GWP4	Q8GWP4	5	5	5		At2g21530	tr|Q8GWP4|Q8GWP4_ARATH At2g21530 OS=Arabidopsis thaliana OX=3702 GN=At2g21530 PE=1 SV=1	1	5	5	5	0	0	0	0	0	4	0	2	0	1	2	1	1	1	0	2	0	1	0	1	1	0	0	3	0	1	1	1	1	0	0	0	0	0	4	0	2	0
Q8H0T4;Q8GY23	Q8H0T4;Q8GY23	2;2	2;2	2;2	E3 ubiquitin-protein ligase UPL2;E3 ubiquitin-protein ligase UPL1	UPL2;UPL1	sp|Q8H0T4|UPL2_ARATH E3 ubiquitin-protein ligase UPL2 OS=Arabidopsis thaliana OX=3702 GN=UPL2 PE=1 SV=3;sp|Q8GY23|UPL1_ARATH E3 ubiquitin-protein ligase UPL1 OS=Arabidopsis thaliana OX=3702 GN=UPL1 PE=1 SV=3	2	2	2	2	0	0	0	0	0	0	0	0	0	0	1	0	0	0	0	1	0	0	0	0	0	0	0	1	0	0	0	0	0	0	0	0	0	0	0	0	0	0
Q8GYX2	Q8GYX2	1	1	1			sp|Q8GYX2|FLZ14_ARATH FCS-Like Zinc finger 14 OS=Arabidopsis thaliana OX=3702 GN=FLZ14 PE=1 SV=1	1	1	1	1	0	0	0	0	0	0	0	0	0	0	0	0	0	0	0	0	0	0	0	0	0	0	0	0	0	1	1	0	0	0	0	0	0	0	0	0	0	0
Q8GZ99	Q8GZ99	1	1	1		LRR-RLK	sp|Q8GZ99|HPCA1_ARATH Leucine-rich repeat receptor protein kinase HPCA1 OS=Arabidopsis thaliana OX=3702 GN=HPCA1 PE=1 SV=1	1	1	1	1	0	0	1	0	0	0	0	0	0	0	0	0	0	0	0	0	0	0	0	0	0	0	0	0	0	0	0	0	0	0	0	1	0	0	0	0	0	0
Q8GZQ3	Q8GZQ3	5	5	5	Polyribonucleotide nucleotidyltransferase 1, chloroplastic	PNP1	sp|Q8GZQ3|PNP1_ARATH Polyribonucleotide nucleotidyltransferase 1, chloroplastic OS=Arabidopsis thaliana OX=3702 GN=PNP1 PE=1 SV=1	1	5	5	5	0	0	0	0	0	0	0	0	0	0	0	1	1	1	0	1	0	1	2	3	2	2	0	2	0	2	1	1	3	0	0	0	0	0	0	0	0	0
Q8H0U4	Q8H0U4	3	3	3	Transportin-1	TRN1	sp|Q8H0U4|TNPO1_ARATH Transportin-1 OS=Arabidopsis thaliana OX=3702 GN=TRN1 PE=1 SV=1	1	3	3	3	1	0	0	0	0	1	0	1	0	0	0	1	0	1	0	1	0	0	0	0	1	0	0	2	0	0	0	0	1	1	0	0	0	0	1	0	1	0
Q8H0U5	Q8H0U5	3	3	3	Protein TIC 62, chloroplastic	TIC62	sp|Q8H0U5|TIC62_ARATH Protein TIC 62, chloroplastic OS=Arabidopsis thaliana OX=3702 GN=TIC62 PE=1 SV=1	1	3	3	3	0	0	0	0	0	2	0	2	0	1	2	1	2	2	0	3	0	2	2	2	3	2	0	2	0	2	2	2	2	0	0	0	0	0	2	0	2	0
Q8H0V6	Q8H0V6	1	1	1	ABC transporter F family member 3	ABCF3	sp|Q8H0V6|AB3F_ARATH ABC transporter F family member 3 OS=Arabidopsis thaliana OX=3702 GN=ABCF3 PE=1 SV=1	1	1	1	1	0	0	0	0	0	0	0	0	0	0	0	0	0	0	0	0	0	0	0	0	0	0	0	0	0	0	0	1	1	0	0	0	0	0	0	0	0	0
Q8H0Y1	Q8H0Y1	3	3	3	Outer envelope pore protein 24B, chloroplastic	OEP24B	sp|Q8H0Y1|OP24B_ARATH Outer envelope pore protein 24B, chloroplastic OS=Arabidopsis thaliana OX=3702 GN=OEP24B PE=2 SV=1	1	3	3	3	0	3	1	0	0	1	0	1	0	0	0	1	1	0	0	1	0	0	0	1	1	0	0	1	0	1	1	1	1	0	3	1	0	0	1	0	1	0
Q8H103	Q8H103	10	10	10	Glucose-6-phosphate isomerase 1, chloroplastic	PGI1	sp|Q8H103|G6PIP_ARATH Glucose-6-phosphate isomerase 1, chloroplastic OS=Arabidopsis thaliana OX=3702 GN=PGI1 PE=1 SV=1	1	10	10	10	0	0	0	0	0	2	0	5	0	1	0	1	1	1	0	4	0	2	1	3	1	2	0	3	0	2	1	1	2	0	0	0	0	0	2	0	5	0
Q8H112;A0A2H1ZEN5;F4JPU9;Q8GYC7	Q8H112;A0A2H1ZEN5	5;4;1;1	5;4;1;1	5;4;1;1	PGR5-like protein 1A, chloroplastic	PGRL1A	sp|Q8H112|PGL1A_ARATH PGR5-like protein 1A, chloroplastic OS=Arabidopsis thaliana OX=3702 GN=PGRL1A PE=1 SV=1;tr|A0A2H1ZEN5|A0A2H1ZEN5_ARATH PGR5-LIKE A OS=Arabidopsis thaliana OX=3702 GN=PGR5-LIKE A PE=1 SV=1	4	5	5	5	0	0	0	0	0	3	0	3	0	3	3	3	2	2	1	3	0	2	2	3	2	2	1	3	0	2	3	3	2	0	0	0	0	0	3	0	3	0
Q8H118	Q8H118	6	6	1	Probable methyltransferase PMT1		sp|Q8H118|PMT1_ARATH Probable methyltransferase PMT1 OS=Arabidopsis thaliana OX=3702 GN=At3g23300 PE=2 SV=2	1	6	6	1	0	2	3	0	5	0	0	0	0	0	0	0	0	0	0	0	0	0	0	0	0	0	0	0	0	0	0	0	0	0	2	3	0	5	0	0	0	0
Q8H124	Q8H124	3	3	3	Uncharacterized protein At2g34460, chloroplastic		sp|Q8H124|Y2446_ARATH Uncharacterized protein At2g34460, chloroplastic OS=Arabidopsis thaliana OX=3702 GN=At2g34460 PE=1 SV=1	1	3	3	3	0	0	0	0	0	1	1	1	1	1	1	2	1	2	1	2	1	2	0	1	1	1	1	2	1	1	2	1	1	0	0	0	0	0	1	1	1	1
Q8H166;F4JYX9;A8MQZ1;F4J5J9;Q8RWQ9	Q8H166;F4JYX9;A8MQZ1	3;2;2;1;1	3;2;2;1;1	3;2;2;1;1	Thiol protease aleurain	ALEU;ALP	sp|Q8H166|ALEU_ARATH Thiol protease aleurain OS=Arabidopsis thaliana OX=3702 GN=ALEU PE=1 SV=2;tr|F4JYX9|F4JYX9_ARATH Aleurain-like protease OS=Arabidopsis thaliana OX=3702 GN=ALP PE=1 SV=1;tr|A8MQZ1|A8MQZ1_ARATH Aleurain-like protease OS=Arabidopsis thali	5	3	3	3	0	0	0	0	0	2	0	0	0	0	0	0	0	2	0	0	0	0	1	0	0	2	0	1	0	1	0	1	1	0	0	0	0	0	2	0	0	0
Q8H183	Q8H183	1	1	1	Beta-ureidopropionase	PYD3	sp|Q8H183|BUP1_ARATH Beta-ureidopropionase OS=Arabidopsis thaliana OX=3702 GN=PYD3 PE=1 SV=1	1	1	1	1	0	0	0	1	0	0	0	0	0	0	0	0	0	0	0	0	0	0	0	0	0	0	0	0	0	0	0	0	0	0	0	0	1	0	0	0	0	0
Q8H1F4;Q940S5;Q84LG4	Q8H1F4;Q940S5;Q84LG4	2;1;1	2;1;1	2;1;1	Coatomer subunit zeta-3;Coatomer subunit zeta-1;Coatomer subunit zeta-2		sp|Q8H1F4|COPZ3_ARATH Coatomer subunit zeta-3 OS=Arabidopsis thaliana OX=3702 GN=At4g08520 PE=2 SV=1;sp|Q940S5|COPZ1_ARATH Coatomer subunit zeta-1 OS=Arabidopsis thaliana OX=3702 GN=At1g60970 PE=2 SV=1;sp|Q84LG4|COPZ2_ARATH Coatomer subunit zeta-2 OS=Arabi	3	2	2	2	0	0	0	0	0	0	0	2	0	0	0	0	0	1	0	1	0	0	0	0	0	0	0	1	0	0	1	1	0	0	0	0	0	0	0	0	2	0
Q8H1G6;Q9ZW72;F4IQ85;P93749;A0A1P8B1R2	Q8H1G6;Q9ZW72;F4IQ85;P93749	4;2;2;2;1	4;2;2;2;1	3;1;1;1;1	PTI1-like tyrosine-protein kinase 1;Probable protein kinase At2g41970	PTI11;At2g43230	sp|Q8H1G6|PTI11_ARATH PTI1-like tyrosine-protein kinase 1 OS=Arabidopsis thaliana OX=3702 GN=PTI11 PE=1 SV=1;tr|Q9ZW72|Q9ZW72_ARATH Protein kinase superfamily protein OS=Arabidopsis thaliana OX=3702 GN=At2g43230 PE=1 SV=2;tr|F4IQ85|F4IQ85_ARATH Protein kin	5	4	4	3	2	1	0	2	0	0	0	0	0	0	0	0	0	0	0	0	0	0	0	0	0	1	0	0	0	0	0	0	0	2	1	0	2	0	0	0	0	0
Q8H1Y0	Q8H1Y0	7	7	5	Pyruvate dehydrogenase E1 component subunit alpha-2, mitochondrial	IAR4	sp|Q8H1Y0|ODPA2_ARATH Pyruvate dehydrogenase E1 component subunit alpha-2, mitochondrial OS=Arabidopsis thaliana OX=3702 GN=IAR4 PE=1 SV=2	1	7	7	5	2	3	3	4	0	3	0	2	0	1	2	1	2	3	0	1	0	0	2	2	2	4	0	2	0	3	2	3	3	2	3	3	4	0	3	0	2	0
Q8H7F6	Q8H7F6	3	3	3	Bifunctional monothiol glutaredoxin-S16, chloroplastic	GRXS16	sp|Q8H7F6|GRS16_ARATH Bifunctional monothiol glutaredoxin-S16, chloroplastic OS=Arabidopsis thaliana OX=3702 GN=GRXS16 PE=1 SV=2	1	3	3	3	0	0	0	0	0	1	0	0	0	0	1	1	1	1	0	0	0	0	1	1	2	0	0	0	0	0	0	0	1	0	0	0	0	0	1	0	0	0
Q8L4A7;O23708	Q8L4A7;O23708	6;5	6;5	6;5	Proteasome subunit alpha type-2-B;Proteasome subunit alpha type-2-A	PAB2;PAB1	sp|Q8L4A7|PSA2B_ARATH Proteasome subunit alpha type-2-B OS=Arabidopsis thaliana OX=3702 GN=PAB2 PE=1 SV=1;sp|O23708|PSA2A_ARATH Proteasome subunit alpha type-2-A OS=Arabidopsis thaliana OX=3702 GN=PAB1 PE=1 SV=1	2	6	6	6	5	4	5	2	4	1	0	4	0	2	3	2	2	2	0	3	0	2	1	2	3	1	0	2	0	3	3	3	3	5	4	5	2	4	1	0	4	0
Q9ZVL3;Q8L4B2;Q9SMP0;Q9FMV5	Q9ZVL3;Q8L4B2;Q9SMP0;Q9FMV5	1;1;1;1	1;1;1;1	1;1;1;1	Nuclear transcription factor Y subunit C-3;Nuclear transcription factor Y subunit C-9;Nuclear transcription factor Y subunit C-1;Nuclear transcription factor Y subunit C-4	NFYC3;NFYC9;NFYC1;NFYC4	sp|Q9ZVL3|NFYC3_ARATH Nuclear transcription factor Y subunit C-3 OS=Arabidopsis thaliana OX=3702 GN=NFYC3 PE=1 SV=1;sp|Q8L4B2|NFYC9_ARATH Nuclear transcription factor Y subunit C-9 OS=Arabidopsis thaliana OX=3702 GN=NFYC9 PE=1 SV=1;sp|Q9SMP0|NFYC1_ARATH Nu	4	1	1	1	0	0	0	0	0	1	0	1	1	1	0	1	0	1	0	1	1	1	0	1	0	1	0	1	1	0	1	1	1	0	0	0	0	0	1	0	1	1
Q8L4N1	Q8L4N1	2	2	2		PHOS34	sp|Q8L4N1|PHO34_ARATH Universal stress protein PHOS34 OS=Arabidopsis thaliana OX=3702 GN=PHOS34 PE=1 SV=1	1	2	2	2	0	0	0	0	0	1	0	0	0	0	0	1	0	0	0	0	0	0	1	0	1	0	0	0	0	1	0	0	0	0	0	0	0	0	1	0	0	0
Q8L5Z1	Q8L5Z1	1	1	1	GDSL esterase/lipase At1g33811		sp|Q8L5Z1|GDL17_ARATH GDSL esterase/lipase At1g33811 OS=Arabidopsis thaliana OX=3702 GN=At1g33811 PE=2 SV=1	1	1	1	1	0	0	0	0	0	0	0	0	0	0	0	0	1	0	0	0	0	0	0	0	1	0	0	0	0	1	1	1	1	0	0	0	0	0	0	0	0	0
Q8L636	Q8L636	10	10	10		At1g53210	sp|Q8L636|NCL_ARATH Sodium/calcium exchanger NCL OS=Arabidopsis thaliana OX=3702 GN=NCL PE=2 SV=1	1	10	10	10	8	5	8	5	6	2	0	1	0	1	1	1	1	2	0	3	0	1	1	1	1	2	0	2	0	1	1	2	1	8	5	8	5	6	2	0	1	0
Q8L6Y1	Q8L6Y1	1	1	1	Ubiquitin carboxyl-terminal hydrolase 14	UBP14	sp|Q8L6Y1|UBP14_ARATH Ubiquitin carboxyl-terminal hydrolase 14 OS=Arabidopsis thaliana OX=3702 GN=UBP14 PE=1 SV=1	1	1	1	1	0	0	0	0	0	1	0	0	0	0	0	0	0	0	0	1	0	0	0	0	0	0	0	0	0	0	0	0	0	0	0	0	0	0	1	0	0	0
Q8L719	Q8L719	1	1	1	THO complex subunit 4B	ALY2	sp|Q8L719|THO4B_ARATH THO complex subunit 4B OS=Arabidopsis thaliana OX=3702 GN=ALY2 PE=1 SV=1	1	1	1	1	0	0	0	0	0	0	0	0	0	0	0	0	0	1	0	0	0	0	0	0	0	1	0	0	0	0	0	0	0	0	0	0	0	0	0	0	0	0
Q8L743;Q9FY99;Q43727	Q8L743;Q9FY99;Q43727	2;2;1	2;2;1	2;2;1	Glucose-6-phosphate 1-dehydrogenase 3, chloroplastic;Glucose-6-phosphate 1-dehydrogenase 2, chloroplastic;Glucose-6-phosphate 1-dehydrogenase 1, chloroplastic	APG1	sp|Q8L743|G6PD3_ARATH Glucose-6-phosphate 1-dehydrogenase 3, chloroplastic OS=Arabidopsis thaliana OX=3702 GN=G6PD3 PE=1 SV=2;sp|Q9FY99|G6PD2_ARATH Glucose-6-phosphate 1-dehydrogenase 2, chloroplastic OS=Arabidopsis thaliana OX=3702 GN=G6PD2 PE=1 SV=2;sp|Q	3	2	2	2	0	1	0	0	0	1	0	1	0	1	1	1	1	1	0	1	0	1	1	0	0	1	0	1	0	1	0	0	1	0	1	0	0	0	1	0	1	0
Q8L7C9	Q8L7C9	6	6	6	Glutathione S-transferase U20	GSTU20	sp|Q8L7C9|GSTUK_ARATH Glutathione S-transferase U20 OS=Arabidopsis thaliana OX=3702 GN=GSTU20 PE=1 SV=1	1	6	6	6	2	0	0	0	0	3	1	4	0	1	3	2	3	5	0	2	0	2	4	3	4	2	0	4	0	2	2	3	2	2	0	0	0	0	3	1	4	0
Q8L7K9	Q8L7K9	4	4	4	NAD-dependent malic enzyme 2, mitochondrial	NAD-ME2	sp|Q8L7K9|MAO2_ARATH NAD-dependent malic enzyme 2, mitochondrial OS=Arabidopsis thaliana OX=3702 GN=NAD-ME2 PE=1 SV=1	1	4	4	4	0	0	0	0	0	3	0	1	0	1	0	1	1	3	0	1	0	0	1	1	1	2	0	1	0	1	1	1	1	0	0	0	0	0	3	0	1	0
Q9M888;Q8L7N0	Q9M888;Q8L7N0	6;6	6;6	6;6	T-complex protein 1 subunit zeta 1;T-complex protein 1 subunit zeta 2	CCT6A;CCT6B	sp|Q9M888|TCPZA_ARATH T-complex protein 1 subunit zeta 1 OS=Arabidopsis thaliana OX=3702 GN=CCT6A PE=1 SV=1;sp|Q8L7N0|TCPZB_ARATH T-complex protein 1 subunit zeta 2 OS=Arabidopsis thaliana OX=3702 GN=CCT6B PE=1 SV=1	2	6	6	6	1	0	1	0	1	4	0	2	0	1	2	2	2	3	0	4	0	1	1	2	1	3	0	4	0	2	3	2	3	1	0	1	0	1	4	0	2	0
Q8L7S9	Q8L7S9	2	2	2	Thioredoxin Y2, chloroplastic		sp|Q8L7S9|TRXY2_ARATH Thioredoxin Y2, chloroplastic OS=Arabidopsis thaliana OX=3702 GN=At1g43560 PE=2 SV=1	1	2	2	2	0	0	0	0	0	0	0	0	0	0	1	2	1	0	0	1	0	1	1	2	2	0	0	0	0	1	1	2	1	0	0	0	0	0	0	0	0	0
Q8L8Q8	Q8L8Q8	1	1	1	Uncharacterized protein At5g64816		sp|Q8L8Q8|Y5486_ARATH Uncharacterized protein At5g64816 OS=Arabidopsis thaliana OX=3702 GN=At5g64816 PE=2 SV=1	1	1	1	1	0	1	0	0	0	0	0	0	0	0	0	0	0	0	0	0	0	0	0	0	0	0	0	0	0	0	0	0	0	0	1	0	0	0	0	0	0	0
Q93VB8;Q8L8Y0	Q93VB8;Q8L8Y0	12;12	4;4	4;4	40S ribosomal protein S2-2;40S ribosomal protein S2-1	RPS2B;RPS2A	sp|Q93VB8|RS22_ARATH 40S ribosomal protein S2-2 OS=Arabidopsis thaliana OX=3702 GN=RPS2B PE=2 SV=1;sp|Q8L8Y0|RS21_ARATH 40S ribosomal protein S2-1 OS=Arabidopsis thaliana OX=3702 GN=RPS2A PE=2 SV=2	2	12	4	4	8	7	7	7	7	5	2	4	2	4	5	5	4	7	2	3	2	4	5	5	6	7	2	3	2	5	4	6	5	3	2	2	2	1	1	0	0	0
Q8L940	Q8L940	7	3	3	Pyridoxal 5-phosphate synthase subunit PDX1.3	PDX13	sp|Q8L940|PDX13_ARATH Pyridoxal 5-phosphate synthase subunit PDX1.3 OS=Arabidopsis thaliana OX=3702 GN=PDX13 PE=1 SV=2	1	7	3	3	3	3	3	2	2	3	0	3	0	2	2	2	3	4	0	3	0	2	3	3	3	4	0	4	0	2	3	3	3	1	0	1	0	0	1	0	0	0
Q8L953	Q8L953	2	1	1	40S ribosomal protein S27-3	RPS27D	sp|Q8L953|RS273_ARATH 40S ribosomal protein S27-3 OS=Arabidopsis thaliana OX=3702 GN=RPS27D PE=2 SV=2	1	2	1	1	2	2	2	2	2	2	0	2	0	2	1	1	1	2	0	2	0	1	0	1	1	2	0	2	0	1	1	2	2	1	1	1	1	1	1	0	1	0
Q8L9C4	Q8L9C4	7	7	7	Very-long-chain 3-oxoacyl-CoA reductase 1	KCR1	sp|Q8L9C4|KCR1_ARATH Very-long-chain 3-oxoacyl-CoA reductase 1 OS=Arabidopsis thaliana OX=3702 GN=KCR1 PE=1 SV=1	1	7	7	7	5	6	7	5	6	4	1	1	0	1	1	2	1	4	1	1	1	2	0	1	1	4	0	3	0	1	1	4	1	5	6	7	5	6	4	1	1	0
Q8L9M8	Q8L9M8	1	1	1			tr|Q8L9M8|Q8L9M8_ARATH Zinc finger/BTB domain protein OS=Arabidopsis thaliana OX=3702 GN=At1g33810 PE=1 SV=1	1	1	1	1	0	1	0	0	1	0	0	0	0	0	0	0	0	0	0	0	0	0	0	0	0	0	0	0	0	0	0	0	0	0	1	0	0	1	0	0	0	0
Q8LAS8	Q8LAS8	4	4	4	S-formylglutathione hydrolase	SFGH	sp|Q8LAS8|SFGH_ARATH S-formylglutathione hydrolase OS=Arabidopsis thaliana OX=3702 GN=SFGH PE=1 SV=2	1	4	4	4	0	0	0	1	1	4	0	2	0	2	3	2	3	2	0	2	0	2	2	3	2	2	0	1	0	3	3	2	2	0	0	0	1	1	4	0	2	0
Q8LB10	Q8LB10	2	2	2	ATP-dependent Clp protease proteolytic subunit-related protein 4, chloroplastic	CLPR4	sp|Q8LB10|CLPR4_ARATH ATP-dependent Clp protease proteolytic subunit-related protein 4, chloroplastic OS=Arabidopsis thaliana OX=3702 GN=CLPR4 PE=1 SV=1	1	2	2	2	2	1	2	2	2	1	0	2	0	1	1	1	2	1	0	1	0	1	2	1	2	2	0	1	0	1	1	0	1	2	1	2	2	2	1	0	2	0
Q8LB47	Q8LB47	1	1	1	GrpE protein homolog	AR192	sp|Q8LB47|MGE2_ARATH GrpE protein homolog 2, mitochondrial OS=Arabidopsis thaliana OX=3702 GN=Mge2 PE=1 SV=1	1	1	1	1	0	0	0	0	0	0	0	0	0	0	0	0	0	0	0	0	0	0	0	0	0	1	0	0	0	0	0	0	0	0	0	0	0	0	0	0	0	0
Q8LBI1;F4J912	Q8LBI1;F4J912	12;9	12;9	2;2	60S ribosomal protein L5-1	ATL5	sp|Q8LBI1|RL51_ARATH 60S ribosomal protein L5-1 OS=Arabidopsis thaliana OX=3702 GN=RPL5A PE=1 SV=2;tr|F4J912|F4J912_ARATH Ribosomal protein L5 OS=Arabidopsis thaliana OX=3702 GN=ATL5 PE=1 SV=1	2	12	12	2	8	5	9	9	7	4	3	4	2	2	5	3	3	6	3	5	2	3	4	5	5	6	3	5	3	4	5	3	5	8	5	9	9	7	4	3	4	2
Q8LBK6	Q8LBK6	1	1	1	Monothiol glutaredoxin-S15, mitochondrial	GRXS15	sp|Q8LBK6|GRS15_ARATH Monothiol glutaredoxin-S15, mitochondrial OS=Arabidopsis thaliana OX=3702 GN=GRXS15 PE=1 SV=2	1	1	1	1	0	0	0	0	0	1	0	0	0	0	0	0	0	1	0	0	0	0	0	0	0	0	0	0	0	0	0	0	0	0	0	0	0	0	1	0	0	0
Q8LBL1	Q8LBL1	1	1	1	Two-pore potassium channel 1	TPK1	sp|Q8LBL1|KCO1_ARATH Two-pore potassium channel 1 OS=Arabidopsis thaliana OX=3702 GN=TPK1 PE=1 SV=2	1	1	1	1	0	0	0	0	1	0	0	0	0	0	0	0	0	0	0	0	0	0	0	0	0	0	0	0	0	0	0	0	0	0	0	0	0	1	0	0	0	0
Q8LBZ7;Q8LB02;A0A1P8BFU4	Q8LBZ7;Q8LB02;A0A1P8BFU4	6;5;4	6;5;4	6;5;4	Succinate dehydrogenase [ubiquinone] iron-sulfur subunit 1, mitochondrial;Succinate dehydrogenase [ubiquinone] iron-sulfur subunit 2, mitochondrial	SDH2-1;SDH2-2	sp|Q8LBZ7|SDHB1_ARATH Succinate dehydrogenase [ubiquinone] iron-sulfur subunit 1, mitochondrial OS=Arabidopsis thaliana OX=3702 GN=SDH2-1 PE=1 SV=2;sp|Q8LB02|SDHB2_ARATH Succinate dehydrogenase [ubiquinone] iron-sulfur subunit 2, mitochondrial OS=Arabidops	3	6	6	6	1	5	2	2	0	1	0	0	0	0	0	0	0	0	0	0	0	0	0	0	0	0	0	0	0	0	0	0	0	1	5	2	2	0	1	0	0	0
Q8LC83	Q8LC83	4	2	2	40S ribosomal protein S24-2	RPS24B	sp|Q8LC83|RS242_ARATH 40S ribosomal protein S24-2 OS=Arabidopsis thaliana OX=3702 GN=RPS24B PE=2 SV=2	1	4	2	2	4	4	3	4	4	1	0	3	0	1	2	3	3	1	0	3	0	1	2	2	2	1	0	3	0	2	2	3	3	2	2	2	2	2	1	0	1	0
Q8LCA1	Q8LCA1	3	3	3	Protein CURVATURE THYLAKOID 1B, chloroplastic	CURT1B	sp|Q8LCA1|CUT1B_ARATH Protein CURVATURE THYLAKOID 1B, chloroplastic OS=Arabidopsis thaliana OX=3702 GN=CURT1B PE=1 SV=2	1	3	3	3	0	0	0	0	0	1	0	1	0	0	1	0	0	1	0	1	0	0	1	1	0	2	0	1	0	0	0	1	1	0	0	0	0	0	1	0	1	0
Q8LCE1;F4ID91;F4ID92	Q8LCE1;F4ID91;F4ID92	11;9;8	10;8;8	3;3;3	Glutamine synthetase cytosolic isozyme 1-2;Glutamine synthetase	GLN1-2;GSR2	sp|Q8LCE1|GLN12_ARATH Glutamine synthetase cytosolic isozyme 1-2 OS=Arabidopsis thaliana OX=3702 GN=GLN1-2 PE=1 SV=2;tr|F4ID91|F4ID91_ARATH Glutamine synthetase OS=Arabidopsis thaliana OX=3702 GN=GSR2 PE=1 SV=1;tr|F4ID92|F4ID92_ARATH Glutamine synthetase O	3	11	10	3	9	5	7	6	4	4	3	6	2	4	4	5	3	6	3	4	1	4	4	3	4	7	3	6	2	5	4	4	6	9	5	7	6	4	4	3	5	2
Q8LCL3;Q9SKX8	Q8LCL3	5;2	2;1	2;1	60S ribosomal protein L27-2	RPL27B	sp|Q8LCL3|RL272_ARATH 60S ribosomal protein L27-2 OS=Arabidopsis thaliana OX=3702 GN=RPL27B PE=2 SV=2	2	5	2	2	4	5	5	5	4	3	0	3	0	2	2	3	2	3	0	2	0	2	2	3	2	3	1	2	0	2	3	3	2	1	2	2	2	1	0	0	0	0
Q8LCP6	Q8LCP6	2	2	2	Endoglucanase 10		sp|Q8LCP6|GUN10_ARATH Endoglucanase 10 OS=Arabidopsis thaliana OX=3702 GN=At1g75680 PE=2 SV=2	1	2	2	2	0	0	0	2	0	0	0	0	0	0	0	0	0	0	0	0	0	0	0	0	0	0	0	0	0	0	0	0	0	0	0	0	2	0	0	0	0	0
Q8LCW9;A8MQK8	Q8LCW9;A8MQK8	3;2	3;2	2;1	60S acidic ribosomal protein P1-1	RPP1A;At1g01100	sp|Q8LCW9|RLA11_ARATH 60S acidic ribosomal protein P1-1 OS=Arabidopsis thaliana OX=3702 GN=RPP1A PE=3 SV=2;tr|A8MQK8|A8MQK8_ARATH 60S acidic ribosomal protein family OS=Arabidopsis thaliana OX=3702 GN=At1g01100 PE=1 SV=1	2	3	3	2	3	2	3	3	2	3	2	3	1	2	2	3	2	3	2	3	2	3	3	3	3	3	2	3	2	3	3	3	2	3	2	3	3	2	3	2	3	1
Q8LD03	Q8LD03	12	12	9	40S ribosomal protein S7-3	RPS7C	sp|Q8LD03|RS73_ARATH 40S ribosomal protein S7-3 OS=Arabidopsis thaliana OX=3702 GN=RPS7C PE=1 SV=2	1	12	12	9	11	6	8	7	5	4	1	3	1	3	3	3	3	3	1	4	1	3	3	3	3	4	2	5	0	3	3	4	3	11	6	8	7	5	4	1	3	1
Q8LDF2;Q9FMG0	Q8LDF2;Q9FMG0	2;2	2;2	2;2		At5g64250	tr|Q8LDF2|Q8LDF2_ARATH 2-nitropropane dioxygenase-like protein OS=Arabidopsis thaliana OX=3702 GN=MSJ1.9 PE=1 SV=1;tr|Q9FMG0|Q9FMG0_ARATH 2-nitropropane dioxygenase-like protein OS=Arabidopsis thaliana OX=3702 GN=MSJ1.9 PE=1 SV=1	2	2	2	2	0	0	0	0	0	0	0	0	0	0	0	0	0	1	0	0	0	0	0	0	1	0	0	0	0	0	0	0	0	0	0	0	0	0	0	0	0	0
Q8LDL0	Q8LDL0	5	5	5	Protein HHL1, chloroplastic	HHL1	sp|Q8LDL0|HHL1_ARATH Protein HHL1, chloroplastic OS=Arabidopsis thaliana OX=3702 GN=HHL1 PE=1 SV=1	1	5	5	5	0	0	0	0	0	1	0	3	0	2	2	2	4	2	0	2	0	2	3	2	3	2	0	3	0	2	2	4	4	0	0	0	0	0	1	0	3	0
Q8LDP4	Q8LDP4	3	2	2	Peptidyl-prolyl cis-trans isomerase CYP19-4	CYP19-4	sp|Q8LDP4|CP19D_ARATH Peptidyl-prolyl cis-trans isomerase CYP19-4 OS=Arabidopsis thaliana OX=3702 GN=CYP19-4 PE=1 SV=2	1	3	2	2	0	0	2	0	0	2	0	1	0	1	0	1	2	2	0	2	0	1	0	2	1	1	0	2	0	1	2	1	2	0	0	2	0	0	1	0	0	0
Q8LDQ8	Q8LDQ8	3	3	3		At5g24165	tr|Q8LDQ8|Q8LDQ8_ARATH At5g24165 OS=Arabidopsis thaliana OX=3702 GN=At5g24165 PE=1 SV=1	1	3	3	3	2	1	1	2	0	1	0	1	0	1	1	0	2	0	0	2	0	0	1	1	2	0	0	1	0	1	2	1	1	2	1	1	2	0	1	0	1	0
Q8LDS7	Q8LDS7	1	1	1		At1g48440	tr|Q8LDS7|Q8LDS7_ARATH Endoplasmic reticulum transmembrane protein OS=Arabidopsis thaliana OX=3702 GN=At1g48440 PE=1 SV=1	1	1	1	1	1	1	1	1	1	0	0	0	0	0	0	0	0	0	0	0	0	0	0	0	1	0	0	0	0	0	0	0	0	1	1	1	1	1	0	0	0	0
Q8LE52	Q8LE52	4	4	4	Glutathione S-transferase DHAR3, chloroplastic	DHAR3	sp|Q8LE52|DHAR3_ARATH Glutathione S-transferase DHAR3, chloroplastic OS=Arabidopsis thaliana OX=3702 GN=DHAR3 PE=1 SV=1	1	4	4	4	0	0	0	0	0	3	0	2	0	1	1	2	2	1	0	2	0	0	2	2	3	2	0	2	0	2	2	2	2	0	0	0	0	0	3	0	2	0
Q8LEQ0	Q8LEQ0	3	2	2	60S acidic ribosomal protein P1-3	RPP1C	sp|Q8LEQ0|RLA13_ARATH 60S acidic ribosomal protein P1-3 OS=Arabidopsis thaliana OX=3702 GN=RPP1C PE=1 SV=2	1	3	2	2	3	2	3	3	2	2	2	3	0	2	2	3	2	2	2	3	0	3	3	3	3	2	2	2	1	3	3	3	2	2	2	2	2	2	1	1	2	0
Q8LER3	Q8LER3	6	6	6	Probable xyloglucan endotransglucosylase/hydrolase protein 7	XTH7	sp|Q8LER3|XTH7_ARATH Probable xyloglucan endotransglucosylase/hydrolase protein 7 OS=Arabidopsis thaliana OX=3702 GN=XTH7 PE=2 SV=2	1	6	6	6	1	0	0	0	0	4	0	4	0	2	2	4	3	3	0	3	0	2	3	3	2	3	0	4	0	3	2	4	3	1	0	0	0	0	4	0	4	0
Q8LF21	Q8LF21	2	2	2	Dynamin-related protein 1C	DRP1C	sp|Q8LF21|DRP1C_ARATH Dynamin-related protein 1C OS=Arabidopsis thaliana OX=3702 GN=DRP1C PE=1 SV=2	1	2	2	2	0	0	1	0	0	1	0	1	0	0	1	0	0	0	0	0	0	1	0	1	0	0	0	1	0	1	0	1	1	0	0	1	0	0	1	0	1	0
Q8LFC0;O81796;Q9LQK9	Q8LFC0;O81796	7;4;1	7;4;1	4;2;0	Isocitrate dehydrogenase [NAD] regulatory subunit 1, mitochondrial;Isocitrate dehydrogenase [NAD] regulatory subunit 3, mitochondrial	IDH1;IDH3	sp|Q8LFC0|IDH1_ARATH Isocitrate dehydrogenase [NAD] regulatory subunit 1, mitochondrial OS=Arabidopsis thaliana OX=3702 GN=IDH1 PE=1 SV=2;sp|O81796|IDH3_ARATH Isocitrate dehydrogenase [NAD] regulatory subunit 3, mitochondrial OS=Arabidopsis thaliana OX=370	3	7	7	4	1	3	2	2	0	6	0	4	1	3	3	5	4	4	0	4	1	4	4	3	5	3	0	4	1	4	5	3	4	1	3	2	2	0	6	0	4	1
Q8LFQ6	Q8LFQ6	2	2	2	Glutaredoxin-C4	GRXC4	sp|Q8LFQ6|GRXC4_ARATH Glutaredoxin-C4 OS=Arabidopsis thaliana OX=3702 GN=GRXC4 PE=2 SV=2	1	2	2	2	2	0	2	2	1	1	0	1	0	1	1	1	1	1	0	1	0	1	1	1	1	1	0	1	0	1	1	1	1	2	0	2	2	1	1	0	1	0
Q8LG50	Q8LG50	1	1	1	1-acyl-sn-glycerol-3-phosphate acyltransferase 2	LPAT2	sp|Q8LG50|LPAT2_ARATH 1-acyl-sn-glycerol-3-phosphate acyltransferase 2 OS=Arabidopsis thaliana OX=3702 GN=LPAT2 PE=1 SV=2	1	1	1	1	0	0	0	0	1	0	0	0	0	0	0	0	0	0	0	0	0	0	0	0	0	0	0	0	0	0	0	0	0	0	0	0	0	1	0	0	0	0
Q8LG77	Q8LG77	4	1	1	Isocitrate dehydrogenase [NAD] catalytic subunit 6, mitochondrial	IDH6	sp|Q8LG77|IDH6_ARATH Isocitrate dehydrogenase [NAD] catalytic subunit 6, mitochondrial OS=Arabidopsis thaliana OX=3702 GN=IDH6 PE=1 SV=2	1	4	1	1	0	0	1	1	0	1	0	1	0	0	1	1	1	1	0	1	0	0	1	2	1	1	0	2	0	1	2	1	3	0	0	0	0	0	1	0	0	0
Q8LGG0	Q8LGG0	1	1	1	Peptidyl-prolyl cis-trans isomerase FKBP12	FKBP12	sp|Q8LGG0|FKB12_ARATH Peptidyl-prolyl cis-trans isomerase FKBP12 OS=Arabidopsis thaliana OX=3702 GN=FKBP12 PE=1 SV=2	1	1	1	1	0	0	0	0	0	0	0	0	0	1	1	1	1	0	0	0	0	0	0	1	1	0	0	0	0	0	0	0	1	0	0	0	0	0	0	0	0	0
Q8LGI2	Q8LGI2	6	6	6	Probable mitochondrial saccharopine dehydrogenase-like oxidoreductase At5g39410		sp|Q8LGI2|SCPDL_ARATH Probable mitochondrial saccharopine dehydrogenase-like oxidoreductase At5g39410 OS=Arabidopsis thaliana OX=3702 GN=At5g39410 PE=1 SV=2	1	6	6	6	0	0	5	0	1	0	0	0	0	0	0	0	0	2	0	0	0	0	0	0	0	0	0	0	0	0	0	0	0	0	0	5	0	1	0	0	0	0
Q8LPJ3;F4K5E7	Q8LPJ3;F4K5E7	3;2	3;2	3;2	Alpha-mannosidase	At5g13980	sp|Q8LPJ3|MANA2_ARATH Probable alpha-mannosidase At5g13980 OS=Arabidopsis thaliana OX=3702 GN=At5g13980 PE=2 SV=1;tr|F4K5E7|F4K5E7_ARATH Alpha-mannosidase OS=Arabidopsis thaliana OX=3702 GN=MAC12.38 PE=1 SV=1	2	3	3	3	1	0	1	0	0	1	0	1	0	0	1	1	1	1	0	0	0	0	0	0	0	1	0	1	0	0	0	0	0	1	0	1	0	0	1	0	1	0
Q8LPJ5	Q8LPJ5	8	4	4	Isocitrate dehydrogenase [NADP], chloroplastic/mitochondrial		sp|Q8LPJ5|ICDHP_ARATH Isocitrate dehydrogenase [NADP], chloroplastic/mitochondrial OS=Arabidopsis thaliana OX=3702 GN=At5g14590 PE=1 SV=1	1	8	4	4	1	0	1	0	0	5	0	3	0	3	2	4	2	5	0	5	0	2	2	3	3	6	0	4	0	3	5	3	3	0	0	0	0	0	3	0	1	0
Q8LPJ7	Q8LPJ7	6	6	1	40S ribosomal protein S26-2	RPS26B	sp|Q8LPJ7|RS262_ARATH 40S ribosomal protein S26-2 OS=Arabidopsis thaliana OX=3702 GN=RPS26B PE=2 SV=2	1	6	6	1	5	4	5	4	3	3	0	3	0	1	2	2	3	3	1	3	0	1	3	3	3	3	0	3	0	3	3	3	3	5	4	5	4	3	3	0	3	0
Q8LPR9	Q8LPR9	25	25	25	Protein TIC110, chloroplastic	TIC110	sp|Q8LPR9|TI110_ARATH Protein TIC110, chloroplastic OS=Arabidopsis thaliana OX=3702 GN=TIC110 PE=1 SV=1	1	25	25	25	6	15	16	0	18	12	0	11	0	11	11	11	10	12	1	8	0	12	10	10	13	12	0	9	0	12	12	14	13	6	15	16	0	18	12	0	11	0
Q8LPS1	Q8LPS1	5	5	4	Long chain acyl-CoA synthetase 6, peroxisomal	LACS6	sp|Q8LPS1|LACS6_ARATH Long chain acyl-CoA synthetase 6, peroxisomal OS=Arabidopsis thaliana OX=3702 GN=LACS6 PE=1 SV=1	1	5	5	4	0	2	3	0	0	0	0	0	0	0	0	0	0	0	0	0	0	0	0	1	0	0	0	0	0	0	0	0	0	0	2	3	0	0	0	0	0	0
Q8RU07;F4IMR0	Q8RU07;F4IMR0	6;5	6;5	6;5		At2g30200	tr|Q8RU07|Q8RU07_ARATH [Acyl-carrier-protein] S-malonyltransferase OS=Arabidopsis thaliana OX=3702 GN=EMB3147 PE=1 SV=1;tr|F4IMR0|F4IMR0_ARATH EMBRYO DEFECTIVE 3147 OS=Arabidopsis thaliana OX=3702 GN=EMB3147 PE=1 SV=1	2	6	6	6	0	0	0	0	0	1	0	2	0	1	2	2	2	3	0	3	0	1	2	2	3	2	0	4	0	2	2	3	4	0	0	0	0	0	1	0	2	0
Q8RUC6;Q9SHE7	Q8RUC6;Q9SHE7	6;6	1;1	1;1	Ubiquitin-NEDD8-like protein RUB2;Ubiquitin;NEDD8-like protein RUB2;Ubiquitin-NEDD8-like protein RUB1;Ubiquitin;NEDD8-like protein RUB1	RUB2;RUB1	sp|Q8RUC6|RUB2_ARATH Ubiquitin-NEDD8-like protein RUB2 OS=Arabidopsis thaliana OX=3702 GN=RUB2 PE=1 SV=3;sp|Q9SHE7|RUB1_ARATH Ubiquitin-NEDD8-like protein RUB1 OS=Arabidopsis thaliana OX=3702 GN=RUB1 PE=1 SV=3	2	6	1	1	3	3	4	4	4	5	1	5	1	4	3	6	5	6	1	5	1	5	4	6	4	3	1	4	1	5	5	5	5	0	0	0	0	0	1	0	1	0
Q8RW93	Q8RW93	1	1	1	Putative lipid-binding protein At4g00165		sp|Q8RW93|LBP65_ARATH Putative lipid-binding protein At4g00165 OS=Arabidopsis thaliana OX=3702 GN=At4g00165 PE=2 SV=1	1	1	1	1	0	0	0	0	0	0	0	1	0	0	1	1	1	0	0	1	0	0	0	0	0	0	0	1	0	0	1	1	0	0	0	0	0	0	0	0	1	0
Q8RWF0;F4KEK8	Q8RWF0;F4KEK8	3;2	2;2	2;2	26S proteasome non-ATPase regulatory subunit 13 homolog A	RPN9A;At5g45620	sp|Q8RWF0|PS13A_ARATH 26S proteasome non-ATPase regulatory subunit 13 homolog A OS=Arabidopsis thaliana OX=3702 GN=RPN9A PE=1 SV=1;tr|F4KEK8|F4KEK8_ARATH Proteasome component (PCI) domain protein OS=Arabidopsis thaliana OX=3702 GN=MRA19.2 PE=1 SV=1	2	3	2	2	2	0	2	2	3	0	0	0	0	0	0	0	0	0	0	0	0	0	0	0	0	0	0	0	0	0	0	0	0	1	0	1	1	2	0	0	0	0
Q8RWG8	Q8RWG8	1	1	1	Ran-binding protein 1 homolog b	RANBP1B	sp|Q8RWG8|RBP1B_ARATH Ran-binding protein 1 homolog b OS=Arabidopsis thaliana OX=3702 GN=RANBP1B PE=1 SV=2	1	1	1	1	0	0	0	0	0	0	0	0	0	0	1	1	0	0	0	1	0	1	1	0	0	0	0	0	0	1	0	1	1	0	0	0	0	0	0	0	0	0
Q8RWN5	Q8RWN5	1	1	1	Glycine-rich RNA-binding protein RZ1C	RZ1C	sp|Q8RWN5|RZ1C_ARATH Glycine-rich RNA-binding protein RZ1C OS=Arabidopsis thaliana OX=3702 GN=RZ1C PE=1 SV=1	1	1	1	1	0	0	0	0	0	1	0	1	0	0	0	0	0	1	0	0	0	0	0	0	0	1	0	1	0	0	0	0	0	0	0	0	0	0	1	0	1	0
Q8RWN9;Q5M729	Q8RWN9	9;1	9;1	9;1	Dihydrolipoyllysine-residue acetyltransferase component 2 of pyruvate dehydrogenase complex, mitochondrial		sp|Q8RWN9|ODP22_ARATH Dihydrolipoyllysine-residue acetyltransferase component 2 of pyruvate dehydrogenase complex, mitochondrial OS=Arabidopsis thaliana OX=3702 GN=At3g13930 PE=1 SV=2	2	9	9	9	2	3	3	1	0	6	0	6	0	2	4	4	4	7	0	5	0	4	4	3	6	5	0	5	0	4	4	6	4	2	3	3	1	0	6	0	6	0
Q8RX79	Q8RX79	1	1	1	Peptide chain release factor APG3, chloroplastic	APG3	sp|Q8RX79|APG3_ARATH Peptide chain release factor APG3, chloroplastic OS=Arabidopsis thaliana OX=3702 GN=APG3 PE=2 SV=1	1	1	1	1	0	0	0	0	0	0	0	0	0	0	0	0	0	0	0	0	0	0	0	0	0	1	0	0	0	0	0	0	0	0	0	0	0	0	0	0	0	0
Q8RXF8	Q8RXF8	5	5	5	Mitochondrial Rho GTPase 1	MIRO1	sp|Q8RXF8|MIRO1_ARATH Mitochondrial Rho GTPase 1 OS=Arabidopsis thaliana OX=3702 GN=MIRO1 PE=1 SV=1	1	5	5	5	0	3	1	0	0	0	0	0	0	0	0	0	0	0	0	1	0	0	0	0	0	0	0	0	0	0	0	0	0	0	3	1	0	0	0	0	0	0
Q8RXK6;Q9M2E0;Q94BV4	Q8RXK6;Q9M2E0;Q94BV4	2;1;1	2;1;1	2;1;1	DEAD-box ATP-dependent RNA helicase 8;DEAD-box ATP-dependent RNA helicase 12;DEAD-box ATP-dependent RNA helicase 6	RH8;RH12;RH6	sp|Q8RXK6|RH8_ARATH DEAD-box ATP-dependent RNA helicase 8 OS=Arabidopsis thaliana OX=3702 GN=RH8 PE=2 SV=1;sp|Q9M2E0|RH12_ARATH DEAD-box ATP-dependent RNA helicase 12 OS=Arabidopsis thaliana OX=3702 GN=RH12 PE=2 SV=1;sp|Q94BV4|RH6_ARATH DEAD-box ATP-depend	3	2	2	2	0	0	0	0	0	1	0	1	0	0	1	0	1	1	0	1	0	0	1	0	1	2	0	1	0	0	0	1	1	0	0	0	0	0	1	0	1	0
Q8RXN3	Q8RXN3	1	1	1	Phosphoenolpyruvate/phosphate translocator 1, chloroplastic	PPT1	sp|Q8RXN3|PPT1_ARATH Phosphoenolpyruvate/phosphate translocator 1, chloroplastic OS=Arabidopsis thaliana OX=3702 GN=PPT1 PE=1 SV=1	1	1	1	1	0	1	1	0	1	1	0	1	0	1	1	1	1	1	0	1	0	1	1	1	1	1	0	1	0	1	1	1	1	0	1	1	0	1	1	0	1	0
Q8RXU5;Q9SRK6	Q8RXU5;Q9SRK6	3;2	3;2	3;2	60S ribosomal protein L37a-2;Putative 60S ribosomal protein L37a-1	RPL37AC;RPL37AB	sp|Q8RXU5|R37A2_ARATH 60S ribosomal protein L37a-2 OS=Arabidopsis thaliana OX=3702 GN=RPL37AC PE=3 SV=1;sp|Q9SRK6|R37A1_ARATH Putative 60S ribosomal protein L37a-1 OS=Arabidopsis thaliana OX=3702 GN=RPL37AB PE=3 SV=1	2	3	3	3	2	2	2	3	2	1	0	1	0	1	2	1	1	1	0	2	0	1	1	2	1	1	0	1	0	1	1	1	2	2	2	2	3	2	1	0	1	0
Q8RXX5	Q8RXX5	1	1	1	50S ribosomal protein L19-2, chloroplastic		sp|Q8RXX5|RK192_ARATH 50S ribosomal protein L19-2, chloroplastic OS=Arabidopsis thaliana OX=3702 GN=At5g47190 PE=2 SV=1	1	1	1	1	1	0	0	1	0	1	0	1	0	1	1	1	1	1	0	1	0	1	1	1	1	1	0	1	0	1	1	1	1	1	0	0	1	0	1	0	1	0
Q8RYE7	Q8RYE7	2	2	2	Defensin-like protein 196	ATTI4	sp|Q8RYE7|DF196_ARATH Defensin-like protein 196 OS=Arabidopsis thaliana OX=3702 GN=ATTI4 PE=3 SV=1	1	2	2	2	1	0	1	0	0	1	0	1	0	1	0	1	1	1	0	1	0	1	0	1	1	1	0	1	0	1	1	1	1	1	0	1	0	0	1	0	1	0
Q8S4Y1	Q8S4Y1	4	4	4	Acetyl-CoA acetyltransferase, cytosolic 1	AAT1	sp|Q8S4Y1|THIC1_ARATH Acetyl-CoA acetyltransferase, cytosolic 1 OS=Arabidopsis thaliana OX=3702 GN=AAT1 PE=1 SV=1	1	4	4	4	0	0	0	0	0	1	1	1	0	0	0	0	1	1	1	2	0	0	0	0	2	2	1	2	0	0	1	1	1	0	0	0	0	0	1	1	1	0
Q8S9K8	Q8S9K8	1	1	1	Methylesterase 10	MES10	sp|Q8S9K8|MES10_ARATH Methylesterase 10 OS=Arabidopsis thaliana OX=3702 GN=MES10 PE=2 SV=1	1	1	1	1	0	0	0	0	0	0	0	0	0	0	0	0	1	0	0	0	0	0	0	0	0	0	0	0	0	1	1	1	0	0	0	0	0	0	0	0	0	0
Q8S9L5	Q8S9L5	14	14	14	Trigger factor-like protein TIG, Chloroplastic	TIG	sp|Q8S9L5|TIG_ARATH Trigger factor-like protein TIG, Chloroplastic OS=Arabidopsis thaliana OX=3702 GN=TIG PE=1 SV=1	1	14	14	14	0	0	0	0	0	5	0	5	0	4	2	4	3	5	0	6	0	1	2	2	3	5	0	5	0	4	3	4	4	0	0	0	0	0	5	0	5	0
Q8S9M1;F4IM05;A8MRU9	Q8S9M1;F4IM05;A8MRU9	4;3;3	4;3;3	4;3;3	Probable plastid-lipid-associated protein 13, chloroplastic	PAP13;At2g42130	sp|Q8S9M1|PAP13_ARATH Probable plastid-lipid-associated protein 13, chloroplastic OS=Arabidopsis thaliana OX=3702 GN=PAP13 PE=1 SV=2;tr|F4IM05|F4IM05_ARATH Plastid-lipid associated protein PAP / fibrillin family protein OS=Arabidopsis thaliana OX=3702 GN=A	3	4	4	4	0	0	0	0	0	0	0	1	0	0	0	0	2	2	0	1	0	0	0	0	1	1	0	1	0	0	0	2	0	0	0	0	0	0	0	0	1	0
Q8VXY7	Q8VXY7	2	2	2	Equilibrative nucleotide transporter 1	ENT1	sp|Q8VXY7|ENT1_ARATH Equilibrative nucleotide transporter 1 OS=Arabidopsis thaliana OX=3702 GN=ENT1 PE=1 SV=1	1	2	2	2	2	1	2	1	2	0	0	0	0	0	0	0	0	0	0	0	0	0	0	0	0	0	0	0	0	0	0	0	0	2	1	2	1	2	0	0	0	0
Q8VXY9	Q8VXY9	1	1	1	Ureidoglycolate hydrolase	UAH	sp|Q8VXY9|UAH_ARATH Ureidoglycolate hydrolase OS=Arabidopsis thaliana OX=3702 GN=UAH PE=1 SV=1	1	1	1	1	0	0	1	0	0	0	0	1	0	0	0	0	0	0	0	0	0	0	0	1	0	0	0	1	0	0	0	0	1	0	0	1	0	0	0	0	1	0
Q8VXZ7	Q8VXZ7	2	2	2	Alpha-galactosidase 3	AGAL3	sp|Q8VXZ7|AGAL3_ARATH Alpha-galactosidase 3 OS=Arabidopsis thaliana OX=3702 GN=AGAL3 PE=1 SV=1	1	2	2	2	1	0	0	0	0	1	0	1	0	1	1	1	1	0	0	1	0	1	1	1	1	1	0	1	0	1	1	1	1	1	0	0	0	0	1	0	1	0
Q8VY70	Q8VY70	8	8	8		At1g62780	tr|Q8VY70|Q8VY70_ARATH Dimethylallyl, adenosine tRNA methylthiotransferase OS=Arabidopsis thaliana OX=3702 GN=At1g62780 PE=1 SV=1	1	8	8	8	0	0	0	0	0	4	0	5	0	4	5	5	4	4	0	7	0	4	5	7	6	4	0	6	0	5	7	6	4	0	0	0	0	0	4	0	5	0
Q8VY88	Q8VY88	3	3	3	Protein LHCP TRANSLOCATION DEFECT	LTD	sp|Q8VY88|LTD_ARATH Protein LHCP TRANSLOCATION DEFECT OS=Arabidopsis thaliana OX=3702 GN=LTD PE=1 SV=1	1	3	3	3	0	0	0	0	0	1	0	2	0	1	0	0	2	1	0	1	0	1	1	0	1	0	0	1	0	0	0	1	2	0	0	0	0	0	1	0	2	0
Q8VYI4;A0A1P8ANY1	Q8VYI4	5;1	5;1	5;1		At1g14810	tr|Q8VYI4|Q8VYI4_ARATH Aspartate-semialdehyde dehydrogenase OS=Arabidopsis thaliana OX=3702 GN=At1g14810 PE=1 SV=1	2	5	5	5	0	0	0	0	0	3	0	3	0	3	1	3	1	3	0	3	1	3	2	3	3	3	0	4	1	3	3	3	3	0	0	0	0	0	3	0	3	0
Q8VYI9	Q8VYI9	1	1	1	Non-specific lipid-transfer protein-like protein At5g64080		sp|Q8VYI9|LTG31_ARATH Non-specific lipid transfer protein GPI-anchored 31 OS=Arabidopsis thaliana OX=3702 GN=LTPG31 PE=2 SV=1	1	1	1	1	1	0	1	1	1	1	0	1	0	0	1	1	1	0	0	1	0	0	1	0	1	0	0	1	0	0	1	1	1	1	0	1	1	1	1	0	1	0
Q8VYM4	Q8VYM4	8	8	8		At3g52150	sp|Q8VYM4|PSRP2_ARATH 30S ribosomal protein 2, chloroplastic OS=Arabidopsis thaliana OX=3702 GN=PSRP2 PE=2 SV=1	1	8	8	8	5	3	4	4	3	4	0	5	0	3	4	3	4	3	0	5	0	4	5	5	5	4	0	4	0	4	5	5	5	5	3	4	4	3	4	0	5	0
Q8VYV7	Q8VYV7	2	2	2	3-dehydroquinate synthase, chloroplastic	DHQS	sp|Q8VYV7|DHQS_ARATH 3-dehydroquinate synthase, chloroplastic OS=Arabidopsis thaliana OX=3702 GN=DHQS PE=1 SV=1	1	2	2	2	0	0	0	0	0	1	0	1	0	0	0	1	1	0	0	0	0	0	0	0	1	1	0	1	0	1	1	0	1	0	0	0	0	0	1	0	1	0
Q8VZ19	Q8VZ19	5	3	3	60S ribosomal protein L30-2	RPL30B	sp|Q8VZ19|RL302_ARATH 60S ribosomal protein L30-2 OS=Arabidopsis thaliana OX=3702 GN=RPL30B PE=3 SV=1	1	5	3	3	5	3	4	4	3	2	0	2	0	2	2	2	2	2	0	2	0	2	2	2	2	2	0	2	0	2	2	2	2	3	1	2	2	1	1	0	1	0
Q8VZ23	Q8VZ23	3	3	3		At1g04420	tr|Q8VZ23|Q8VZ23_ARATH NAD(P)-linked oxidoreductase superfamily protein OS=Arabidopsis thaliana OX=3702 GN=At1g04420 PE=1 SV=1	1	3	3	3	0	0	0	0	0	1	0	2	0	0	2	1	2	2	0	1	0	1	1	2	2	2	0	2	0	1	2	2	2	0	0	0	0	0	1	0	2	0
Q8VZ55	Q8VZ55	1	1	1	50S ribosomal protein L35	At2g24090	sp|Q8VZ55|RK35_ARATH 50S ribosomal protein L35, chloroplastic OS=Arabidopsis thaliana OX=3702 GN=RPL35 PE=1 SV=1	1	1	1	1	1	1	1	1	0	1	0	1	0	1	1	1	1	0	1	1	0	1	1	1	1	1	0	1	0	1	1	1	1	1	1	1	1	0	1	0	1	0
Q8VZ57;F4ICZ4	Q8VZ57;F4ICZ4	3;2	3;2	3;2		At1g52510	tr|Q8VZ57|Q8VZ57_ARATH Alpha/beta-Hydrolases superfamily protein OS=Arabidopsis thaliana OX=3702 GN=At1g52510 PE=1 SV=1;tr|F4ICZ4|F4ICZ4_ARATH Alpha/beta-Hydrolases superfamily protein OS=Arabidopsis thaliana OX=3702 GN=At1g52510 PE=1 SV=2	2	3	3	3	0	0	0	0	0	1	0	0	0	0	0	1	0	2	0	1	0	0	0	0	0	2	0	0	0	0	0	0	0	0	0	0	0	0	1	0	0	0
Q8VZ68_ARATHIsamemberofthePF	Q8VZ68_ARATHIsamemberofthePF	1	1	1			tr|Q8VZ68|Q8VZ68_ARATH Is a member of the PF|00364 Biotin-requiring enzymes family OS=Arabidopsis thaliana OX=3702 GN=At1g52670 PE=1 SV=1	1	1	1	1	0	0	0	0	0	0	0	0	0	0	0	0	0	0	1	0	0	0	0	0	0	0	1	0	0	0	0	0	0	0	0	0	0	0	0	0	0	0
Q8VZ93	Q8VZ93	1	1	1		F24G16.11	tr|Q8VZ93|Q8VZ93_ARATH Allyl alcohol dehydrogenase-like protein OS=Arabidopsis thaliana OX=3702 GN=F24G16.11 PE=1 SV=1	1	1	1	1	0	0	0	0	0	0	0	0	0	0	0	0	0	0	0	1	0	0	0	0	0	1	0	1	0	0	0	0	0	0	0	0	0	0	0	0	0	0
Q8VZB5;A0A1P8BDE0	Q8VZB5;A0A1P8BDE0	5;3	5;3	5;3		F18O22_50	tr|Q8VZB5|Q8VZB5_ARATH Rubisco methyltransferase family protein OS=Arabidopsis thaliana OX=3702 GN=At5g14260 PE=1 SV=1;tr|A0A1P8BDE0|A0A1P8BDE0_ARATH Rubisco methyltransferase family protein OS=Arabidopsis thaliana OX=3702 GN=At5g14260 PE=1 SV=1	2	5	5	5	0	0	0	0	0	1	0	1	0	0	1	0	2	1	0	1	0	0	1	1	3	2	0	2	0	0	1	1	3	0	0	0	0	0	1	0	1	0
Q8VZB9	Q8VZB9	8	3	3	60S ribosomal protein L10a-1	RPL10AA	sp|Q8VZB9|R10A1_ARATH 60S ribosomal protein L10a-1 OS=Arabidopsis thaliana OX=3702 GN=RPL10AA PE=1 SV=1	1	8	3	3	5	3	5	4	2	4	0	3	0	2	2	2	3	3	0	3	0	2	3	2	2	5	0	3	0	2	2	2	3	2	0	2	1	0	0	0	0	0
Q8VZC3	Q8VZC3	5	5	5	Delta-1-pyrroline-5-carboxylate dehydrogenase 12A1, mitochondrial	ALDH12A1	sp|Q8VZC3|AL121_ARATH Delta-1-pyrroline-5-carboxylate dehydrogenase 12A1, mitochondrial OS=Arabidopsis thaliana OX=3702 GN=ALDH12A1 PE=2 SV=1	1	5	5	5	1	0	0	1	0	0	0	1	0	1	0	0	1	0	0	1	0	1	1	0	0	1	0	1	0	1	0	0	1	1	0	0	1	0	0	0	1	0
Q8VZF3	Q8VZF3	4	4	4	Probable glutamyl endopeptidase, chloroplastic	GEP	sp|Q8VZF3|CGEP_ARATH Probable glutamyl endopeptidase, chloroplastic OS=Arabidopsis thaliana OX=3702 GN=GEP PE=2 SV=2	1	4	4	4	0	0	0	0	0	2	0	0	0	0	0	1	0	3	0	0	0	0	0	1	0	2	0	1	0	0	1	1	1	0	0	0	0	0	2	0	0	0
Q8VZG7	Q8VZG7	6	3	3		Tudor1	sp|Q8VZG7|TSN1_ARATH Ribonuclease TUDOR 1 OS=Arabidopsis thaliana OX=3702 GN=TSN1 PE=1 SV=1	1	6	3	3	3	1	2	1	1	4	0	3	0	3	2	3	4	3	0	2	0	2	3	3	2	2	0	3	0	4	3	4	4	0	0	0	0	0	1	0	1	0
Q8VZH2	Q8VZH2	10	10	10	Aminopeptidase M1	APM1	sp|Q8VZH2|APM1_ARATH Aminopeptidase M1 OS=Arabidopsis thaliana OX=3702 GN=APM1 PE=1 SV=1	1	10	10	10	1	0	3	0	0	3	0	4	0	2	4	2	3	0	0	2	0	1	2	4	3	3	0	4	0	0	1	4	1	1	0	3	0	0	3	0	4	0
Q8VZK9	Q8VZK9	2	2	2	Cellulose synthase-like protein E1	CSLE1	sp|Q8VZK9|CSLE1_ARATH Cellulose synthase-like protein E1 OS=Arabidopsis thaliana OX=3702 GN=CSLE1 PE=2 SV=1	1	2	2	2	0	0	2	0	0	0	0	0	0	0	0	0	0	0	0	0	0	0	0	0	0	0	0	0	0	0	0	0	0	0	0	2	0	0	0	0	0	0
Q8VZT0	Q8VZT0	2	2	2	Putative H/ACA ribonucleoprotein complex subunit 1-like protein 1		sp|Q8VZT0|NLAL1_ARATH Putative H/ACA ribonucleoprotein complex subunit 1-like protein 1 OS=Arabidopsis thaliana OX=3702 GN=At3g03920 PE=2 SV=1	1	2	2	2	0	0	0	0	0	1	0	1	0	0	0	0	0	1	0	2	0	1	0	1	1	1	0	1	0	0	0	1	2	0	0	0	0	0	1	0	1	0
Q8VZW3	Q8VZW3	2	2	2	Probable chalcone--flavonone isomerase 3	CHI3	sp|Q8VZW3|CFI3_ARATH Probable chalcone--flavonone isomerase 3 OS=Arabidopsis thaliana OX=3702 GN=CHI3 PE=1 SV=1	1	2	2	2	0	0	0	0	0	0	1	1	0	0	0	0	0	1	0	1	0	0	0	0	0	1	0	1	0	0	0	0	0	0	0	0	0	0	0	1	1	0
Q8VZW6	Q8VZW6	3	3	3		At3g08740	tr|Q8VZW6|Q8VZW6_ARATH Elongation factor P (EF-P) family protein OS=Arabidopsis thaliana OX=3702 GN=At3g08740 PE=1 SV=1	1	3	3	3	0	0	0	0	0	1	0	3	0	1	3	2	3	0	0	3	0	3	3	2	2	1	0	1	0	1	2	3	3	0	0	0	0	0	1	0	3	0
Q8W456	Q8W456	1	1	1		T20H2.2	tr|Q8W456|Q8W456_ARATH Thioredoxin superfamily protein OS=Arabidopsis thaliana OX=3702 GN=T20H2.2 PE=1 SV=1	1	1	1	1	0	0	0	0	0	1	0	1	0	0	0	0	0	1	0	0	0	0	0	1	0	1	0	1	0	0	0	1	1	0	0	0	0	0	1	0	1	0
Q8W493;C0Z2A8	Q8W493;C0Z2A8	14;12	12;10	12;10	Ferredoxin--NADP reductase, leaf isozyme 2, chloroplastic	LFNR2;At1g20020	sp|Q8W493|FNRL2_ARATH Ferredoxin--NADP reductase, leaf isozyme 2, chloroplastic OS=Arabidopsis thaliana OX=3702 GN=LFNR2 PE=1 SV=1;tr|C0Z2A8|C0Z2A8_ARATH Ferredoxin--NADP reductase, chloroplastic OS=Arabidopsis thaliana OX=3702 GN=FNR2 PE=1 SV=1	2	14	12	12	1	2	2	1	1	6	4	9	2	8	8	10	10	8	2	10	2	10	8	10	8	9	3	10	2	10	10	10	10	0	2	2	1	1	5	4	8	2
Q8W4A0;F4J2B4	Q8W4A0;F4J2B4	2;1	2;1	2;1	Eukaryotic translation initiation factor 3 subunit M	F14P3.15;At3g02200	tr|Q8W4A0|Q8W4A0_ARATH Eukaryotic translation initiation factor 3 subunit M OS=Arabidopsis thaliana OX=3702 GN=F14P3.15 PE=1 SV=1;tr|F4J2B4|F4J2B4_ARATH Proteasome component (PCI) domain protein OS=Arabidopsis thaliana OX=3702 GN=At3g02200 PE=1 SV=1	2	2	2	2	0	0	0	0	1	1	0	0	0	0	0	0	0	0	0	0	0	0	0	0	0	0	0	0	0	0	0	0	0	0	0	0	0	1	1	0	0	0
Q8W4E6	Q8W4E6	3	3	3		At5g25265	sp|Q8W4E6|HPAT1_ARATH Hydroxyproline O-arabinosyltransferase 1 OS=Arabidopsis thaliana OX=3702 GN=HPAT1 PE=1 SV=1	1	3	3	3	0	0	1	0	3	0	0	0	0	0	0	0	0	0	0	0	0	0	0	0	0	0	0	0	0	0	0	0	0	0	0	1	0	3	0	0	0	0
Q8W4H8	Q8W4H8	13	13	12	Inactive GDSL esterase/lipase-like protein 23	GLL23	sp|Q8W4H8|GDL19_ARATH Inactive GDSL esterase/lipase-like protein 23 OS=Arabidopsis thaliana OX=3702 GN=GLL23 PE=1 SV=1	1	13	13	12	0	1	2	0	0	11	1	13	0	11	9	11	9	12	2	12	0	12	10	12	11	11	3	12	2	12	12	12	10	0	1	2	0	0	11	1	13	0
Q8W4M5	Q8W4M5	3	3	2	Pyrophosphate--fructose 6-phosphate 1-phosphotransferase subunit beta 1	PFP-BETA1	sp|Q8W4M5|PFPB1_ARATH Pyrophosphate--fructose 6-phosphate 1-phosphotransferase subunit beta 1 OS=Arabidopsis thaliana OX=3702 GN=PFP-BETA1 PE=1 SV=1	1	3	3	2	2	1	2	0	0	2	0	2	0	1	0	0	1	1	0	2	0	1	1	1	1	1	0	2	0	1	0	1	2	2	1	2	0	0	2	0	2	0
Q8W4Q4	Q8W4Q4	3	3	2		At4g24800	sp|Q8W4Q4|MRF3_ARATH MA3 DOMAIN-CONTAINING TRANSLATION REGULATORY FACTOR 3 OS=Arabidopsis thaliana OX=3702 GN=MRF3 PE=1 SV=1	1	3	3	2	0	0	0	0	0	1	0	1	0	0	0	0	0	1	0	2	0	0	0	1	1	2	0	0	0	1	0	0	0	0	0	0	0	0	1	0	1	0
Q8W4S4	Q8W4S4	22	22	15	V-type proton ATPase subunit a3	VHA-a3	sp|Q8W4S4|VHAA3_ARATH V-type proton ATPase subunit a3 OS=Arabidopsis thaliana OX=3702 GN=VHA-a3 PE=1 SV=1	1	22	22	15	13	15	17	15	17	3	0	3	0	3	3	3	3	4	0	5	0	2	4	5	4	2	0	2	0	4	4	4	4	13	15	17	15	17	3	0	3	0
Q8W585	Q8W585	12	3	3	ATP-dependent zinc metalloprotease FTSH 8, chloroplastic	FTSH8	sp|Q8W585|FTSH8_ARATH ATP-dependent zinc metalloprotease FTSH 8, chloroplastic OS=Arabidopsis thaliana OX=3702 GN=FTSH8 PE=1 SV=1	1	12	3	3	0	2	1	0	0	5	0	5	0	4	5	4	6	5	0	6	0	4	4	5	6	5	0	7	0	8	6	11	10	0	0	0	0	0	1	0	1	0
Q8W593	Q8W593	7	6	6	Probable lactoylglutathione lyase, chloroplast		sp|Q8W593|LGUC_ARATH Probable lactoylglutathione lyase, chloroplastic OS=Arabidopsis thaliana OX=3702 GN=At1g67280 PE=1 SV=1	1	7	6	6	0	0	1	0	0	5	0	4	0	4	4	5	4	6	0	5	0	3	4	4	4	7	0	5	0	4	4	4	4	0	0	0	0	0	4	0	3	0
Q93VA8	Q93VA8	3	3	3		At1g76010	tr|Q93VA8|Q93VA8_ARATH Alba DNA/RNA-binding protein OS=Arabidopsis thaliana OX=3702 GN=At1g76010 PE=1 SV=1	1	3	3	3	1	1	1	1	2	2	0	1	0	1	1	1	1	1	0	2	0	1	1	1	2	1	0	2	0	1	1	1	2	1	1	1	1	2	2	0	1	0
Q93VB0	Q93VB0	2	2	2		At2g40660	tr|Q93VB0|Q93VB0_ARATH Nucleic acid-binding, OB-fold-like protein OS=Arabidopsis thaliana OX=3702 GN=At2g40660 PE=1 SV=1	1	2	2	2	0	0	0	0	0	1	0	0	0	0	0	0	0	1	0	0	0	0	0	0	0	1	0	0	0	0	0	0	0	0	0	0	0	0	1	0	0	0
Q93VC7	Q93VC7	13	13	13		RPS1	sp|Q93VC7|RPS1_ARATH 30S ribosomal protein S1, chloroplastic OS=Arabidopsis thaliana OX=3702 GN=RPS1 PE=1 SV=1	1	13	13	13	9	3	5	7	5	8	1	7	1	6	6	6	7	8	1	8	2	6	6	6	7	6	1	8	0	6	7	8	7	9	3	5	7	5	8	1	7	1
Q93VG5;Q9FIF3	Q93VG5	15;4	15;4	15;4	40S ribosomal protein S8-1	RPS8A	sp|Q93VG5|RS81_ARATH 40S ribosomal protein S8-1 OS=Arabidopsis thaliana OX=3702 GN=RPS8A PE=1 SV=1	2	15	15	15	15	12	13	12	12	10	1	10	1	8	7	8	9	10	1	10	1	8	9	9	9	10	2	10	0	9	9	10	10	15	12	13	12	12	10	1	10	1
Q93VI3;P51413;F4HRW5	Q93VI3;P51413;F4HRW5	7;6;5	7;6;5	7;6;5	60S ribosomal protein L17-1;60S ribosomal protein L17-2	RPL17A;RPL17B;At1g67430	sp|Q93VI3|RL171_ARATH 60S ribosomal protein L17-1 OS=Arabidopsis thaliana OX=3702 GN=RPL17A PE=2 SV=1;sp|P51413|RL172_ARATH 60S ribosomal protein L17-2 OS=Arabidopsis thaliana OX=3702 GN=RPL17B PE=2 SV=2;tr|F4HRW5|F4HRW5_ARATH Ribosomal protein L22p/L17e f	3	7	7	7	4	5	6	5	3	4	2	4	1	3	1	4	3	3	2	4	2	3	2	3	3	4	2	4	2	4	3	3	3	4	5	6	5	3	4	2	4	1
Q93VK7	Q93VK7	3	3	3		At5g14910	tr|Q93VK7|Q93VK7_ARATH AT5g14910/F2G14_30 OS=Arabidopsis thaliana OX=3702 GN=At5g14910 PE=1 SV=1	1	3	3	3	3	1	2	2	2	1	0	3	0	3	3	2	3	2	1	1	0	3	3	3	3	3	0	2	0	2	2	3	3	3	1	2	2	2	1	0	3	0
Q93VM8	Q93VM8	1	1	1	Copper transporter 5	COPT5	sp|Q93VM8|COPT5_ARATH Copper transporter 5 OS=Arabidopsis thaliana OX=3702 GN=COPT5 PE=1 SV=1	1	1	1	1	1	1	1	1	1	1	0	0	0	1	0	1	1	1	0	1	0	1	1	1	1	1	0	1	0	1	1	1	0	1	1	1	1	1	1	0	0	0
Q93VP3;Q9XI91;Q9C505	Q93VP3	9;2;2	9;2;2	9;2;2	Eukaryotic translation initiation factor 5A-2	ELF5A-2	sp|Q93VP3|IF5A2_ARATH Eukaryotic translation initiation factor 5A-2 OS=Arabidopsis thaliana OX=3702 GN=ELF5A-2 PE=1 SV=1	3	9	9	9	5	1	3	4	4	5	2	6	1	3	4	5	4	7	3	7	1	5	6	5	6	6	3	5	1	8	6	6	5	5	1	3	4	4	5	2	6	1
Q93VP9;Q9LVW0	Q93VP9;Q9LVW0	4;3	4;3	4;3		At4g27585	tr|Q93VP9|Q93VP9_ARATH SPFH/Band 7/PHB domain-containing membrane-associated protein family OS=Arabidopsis thaliana OX=3702 GN=AtSLP1 PE=1 SV=1;tr|Q9LVW0|Q9LVW0_ARATH At5g54100 OS=Arabidopsis thaliana OX=3702 GN=MJP23.8 PE=1 SV=1	2	4	4	4	1	2	2	0	0	1	0	1	0	0	0	1	1	2	0	1	0	0	0	0	1	2	0	1	0	0	1	2	0	1	2	2	0	0	1	0	1	0
[truncated: 845 more rows]
[truncated: 219 more columns]
