# Supplementary material for: Auxin Metabolome Profiling in the Arabidopsis Endoplasmic Reticulum Using an Optimised Organelle Isolation Protocol
Source: Int J Mol Sci. 2021 Aug 29;22(17):9370. doi: 10.3390/ijms22179370 (PMC8431077; doi:10.3390/ijms22179370)
Supplement: Supplementary file 1 [file ijms-22-09370-s001.zip › Supplemetary Tables S1-S4/Table_S2.txt]

Protein IDs	Majority protein IDs	UniProt	Fasta headers	Protein names	Gene names	Gene names_	Organism	Status	Cross-reference (Araport)	Mol. weight [kDa]	Sequence length	Gene ontology (biological process)	Gene ontology (cellular component)	Gene ontology (molecular function)	Intramembrane	Topological domain	Transmembrane	Subcellular location [CC]	Location BaCelLo	Location iPSORT	Location PProwler 1.2	Location PredSL	Location SLPFA	Location SLP-Local	Location TargetP 1.1
Q39043;A0A1P8BF32;F4K007	Q39043;A0A1P8BF32;F4K007	Q39043	sp|Q39043|BIP2_ARATH Heat shock 70 kDa protein BIP2 OS=Arabidopsis thaliana OX=3702 GN=BIP2 PE=1 SV=2;tr|A0A1P8BF32|A0A1P8BF32_ARATH Heat shock protein 70 (Hsp 70) family protein OS=Arabidopsis thaliana OX=3702 GN=BIP2 PE=1 SV=1;tr|F4K007|F4K007_ARATH Heat	Mediator of RNA polymerase II transcription subunit 37f	MED37F;BIP2	BIP2 BIP HSP70-12 MED37_6 MED37F At5g42020 MJC20.12	Arabidopsis thaliana (Mouse-ear cress)	reviewed	AT5G42020;	73.56	668	cellular response to unfolded protein [GO:0034620];chaperone cofactor-dependent protein refolding [GO:0051085];endoplasmic reticulum unfolded protein response [GO:0030968];protein refolding [GO:0042026];response to cadmium ion [GO:0046686];response to endoplasmic reticulum stress [GO:0034976];response to unfolded protein [GO:0006986];ubiquitin-dependent ERAD pathway [GO:0030433]	cell wall [GO:0005618];cytoplasm [GO:0005737];endoplasmic reticulum [GO:0005783];endoplasmic reticulum chaperone complex [GO:0034663];endoplasmic reticulum lumen [GO:0005788];mediator complex [GO:0016592];membrane [GO:0016020];nucleolus [GO:0005730];nucleus [GO:0005634];plasma membrane [GO:0005886];plasmodesma [GO:0009506];plastid [GO:0009536];secretory vesicle [GO:0099503];vacuolar membrane [GO:…	ATPase activity [GO:0016887];ATP binding [GO:0005524];heat shock protein binding [GO:0031072];misfolded protein binding [GO:0051787];protein folding chaperone [GO:0044183];unfolded protein binding [GO:0051082]				SUBCELLULAR LOCATION: Endoplasmic reticulum lumen {ECO:0000255|PROSITE-ProRule:PRU10138}. Nucleus {ECO:0000305}.	cytosol	endoplasmic reticulum,golgi,extracellular	endoplasmic reticulum,golgi,extracellular	endoplasmic reticulum,golgi,extracellular	endoplasmic reticulum,golgi,extracellular	endoplasmic reticulum,golgi,extracellular	endoplasmic reticulum,golgi,extracellular
Q9LKR3;Q8H1B3	Q9LKR3	Q9LKR3	sp|Q9LKR3|BIP1_ARATH Heat shock 70 kDa protein BIP1 OS=Arabidopsis thaliana OX=3702 GN=BIP1 PE=1 SV=1	Mediator of RNA polymerase II transcription subunit 37a	MED37A	BIP1 HSP70-11 MED37_5 MED37A At5g28540 T26D3.10 T26D3_50	Arabidopsis thaliana (Mouse-ear cress)	reviewed	AT5G28540;	73.628	669	cellular response to unfolded protein [GO:0034620];chaperone cofactor-dependent protein refolding [GO:0051085];endoplasmic reticulum unfolded protein response [GO:0030968];protein refolding [GO:0042026];response to unfolded protein [GO:0006986];ubiquitin-dependent ERAD pathway [GO:0030433]	cell wall [GO:0005618];chloroplast [GO:0009507];cytoplasm [GO:0005737];cytosol [GO:0005829];endoplasmic reticulum [GO:0005783];endoplasmic reticulum chaperone complex [GO:0034663];endoplasmic reticulum lumen [GO:0005788];Golgi apparatus [GO:0005794];mediator complex [GO:0016592];membrane [GO:0016020];nucleus [GO:0005634];plasma membrane [GO:0005886];plasmodesma [GO:0009506];secretory vesicle [GO:…	ATPase activity [GO:0016887];ATP binding [GO:0005524];heat shock protein binding [GO:0031072];misfolded protein binding [GO:0051787];protein folding chaperone [GO:0044183];unfolded protein binding [GO:0051082]				SUBCELLULAR LOCATION: Endoplasmic reticulum lumen {ECO:0000255|PROSITE-ProRule:PRU10138, ECO:0000269|PubMed:23624714}. Nucleus {ECO:0000305}.	cytosol	endoplasmic reticulum,golgi,extracellular	endoplasmic reticulum,golgi,extracellular	endoplasmic reticulum,golgi,extracellular	endoplasmic reticulum,golgi,extracellular	endoplasmic reticulum,golgi,extracellular	endoplasmic reticulum,golgi,extracellular
Q9C8G5	Q9C8G5	Q9C8G5	sp|Q9C8G5|CSCLD_ARATH CSC1-like protein ERD4 OS=Arabidopsis thaliana OX=3702 GN=ERD4 PE=1 SV=1	CSC1-like protein ERD4	ERD4	ERD4 OSCA3.1 At1g30360 T4K22.4	Arabidopsis thaliana (Mouse-ear cress)	reviewed	AT1G30360;	81.934	724		chloroplast envelope [GO:0009941];integral component of membrane [GO:0016021];nucleus [GO:0005634];plasma membrane [GO:0005886];plasmodesma [GO:0009506];vacuolar membrane [GO:0005774];vacuole [GO:0005773]	calcium activated cation channel activity [GO:0005227];mRNA binding [GO:0003729]			TRANSMEM 6..26;/note=""""Helical"""";/evidence=""""ECO:0000255"""";TRANSMEM 83..103;/note=""""Helical"""";/evidence=""""ECO:0000255"""";TRANSMEM 149..169;/note=""""Helical"""";/evidence=""""ECO:0000255"""";TRANSMEM 364..384;/note=""""Helical"""";/evidence=""""ECO:0000255"""";TRANSMEM 416..436;/note=""""Helical"""";/evidence=""""ECO:0000255"""";TRANSMEM 456..476;/note=""""Helical"""";/evidence="""…	SUBCELLULAR LOCATION: Membrane {ECO:0000255};Multi-pass membrane protein {ECO:0000255}.	plastid	endoplasmic reticulum,golgi,extracellular	endoplasmic reticulum,golgi,extracellular	endoplasmic reticulum,golgi,extracellular	mitochondrion	endoplasmic reticulum,golgi,extracellular	endoplasmic reticulum,golgi,extracellular
P31414;A8MQH1	P31414;A8MQH1	P31414	sp|P31414|AVP1_ARATH Pyrophosphate-energized vacuolar membrane proton pump 1 OS=Arabidopsis thaliana OX=3702 GN=AVP1 PE=1 SV=1;tr|A8MQH1|A8MQH1_ARATH H(+)-exporting diphosphatase OS=Arabidopsis thaliana OX=3702 GN=AVP1 PE=1 SV=1	Pyrophosphate-energized vacuolar membrane proton pump 1	AVP1	AVP1 AVP AVP-3 AVP3 At1g15690 F7H2.3	Arabidopsis thaliana (Mouse-ear cress)	reviewed	AT1G15690;	80.819	770	auxin polar transport [GO:0009926];cell wall pectin metabolic process [GO:0052546];establishment or maintenance of transmembrane electrochemical gradient [GO:0010248];leaf development [GO:0048366];regulation of starch metabolic process [GO:2000904];response to salt stress [GO:0009651];response to water deprivation [GO:0009414];sucrose metabolic process [GO:0005985]	chloroplast [GO:0009507];chloroplast envelope [GO:0009941];endosome membrane [GO:0010008];extracellular region [GO:0005576];Golgi apparatus [GO:0005794];integral component of membrane [GO:0016021];mitochondrion [GO:0005739];plant-type vacuole [GO:0000325];plant-type vacuole membrane [GO:0009705];plasma membrane [GO:0005886];vacuolar membrane [GO:0005774];vacuole [GO:0005773]	inorganic diphosphatase activity [GO:0004427];metal ion binding [GO:0046872];mRNA binding [GO:0003729];pyrophosphate hydrolysis-driven proton transmembrane transporter activity [GO:0009678]		TOPO_DOM 1..9;/note=""""Intravacuolar"""";/evidence=""""ECO:0000250"""";TOPO_DOM 37..88;/note=""""Cytoplasmic"""";/evidence=""""ECO:0000250"""";TOPO_DOM 119..139;/note=""""Intravacuolar"""";/evidence=""""ECO:0000250"""";TOPO_DOM 168..190;/note=""""Cytoplasmic"""";/evidence=""""ECO:0000250"""";TOPO_DOM 221..223;/note=""""Intravacuolar"""";/evidence=""""ECO:0000250"""";TOPO_DOM 253..290;/note=""""C…	TRANSMEM 10..36;/note=""""Helical"""";/evidence=""""ECO:0000250"""";TRANSMEM 89..118;/note=""""Helical"""";/evidence=""""ECO:0000250"""";TRANSMEM 140..167;/note=""""Helical"""";/evidence=""""ECO:0000250"""";TRANSMEM 191..220;/note=""""Helical"""";/evidence=""""ECO:0000250"""";TRANSMEM 224..252;/note=""""Helical"""";/evidence=""""ECO:0000250"""";TRANSMEM 291..316;/note=""""Helical"""";/evidence=""…	SUBCELLULAR LOCATION: Vacuole membrane {ECO:0000269|PubMed:17151019};Multi-pass membrane protein {ECO:0000255}. Endosome membrane;Multi-pass membrane protein. Cell membrane;Multi-pass membrane protein. Note=Mostly vacuolar, tonoplast. Also present in endosomes and plasma membrane.	cytosol	endoplasmic reticulum,golgi,extracellular	endoplasmic reticulum,golgi,extracellular	endoplasmic reticulum,golgi,extracellular	mitochondrion	endoplasmic reticulum,golgi,extracellular	endoplasmic reticulum,golgi,extracellular
Q9LSB4;A0A1I9LQE4;A0A1I9LQE6;A0A1I9LQE5	Q9LSB4;A0A1I9LQE4;A0A1I9LQE6;A0A1I9LQE5	Q9LSB4	sp|Q9LSB4|NAI2_ARATH TSA1-like protein OS=Arabidopsis thaliana OX=3702 GN=NAI2 PE=1 SV=1;tr|A0A1I9LQE4|A0A1I9LQE4_ARATH DNA topoisomerase-like protein OS=Arabidopsis thaliana OX=3702 GN=NAI2 PE=1 SV=1;tr|A0A1I9LQE6|A0A1I9LQE6_ARATH DNA topoisomerase-like p	TSA1-like protein	NAI2	NAI2 At3g15950 MVC8.9	Arabidopsis thaliana (Mouse-ear cress)	reviewed	AT3G15950;	85.015	772	ER body organization [GO:0080119]	endoplasmic reticulum lumen [GO:0005788];ER body [GO:0010168];peroxisome [GO:0005777];plasmodesma [GO:0009506];secretory vesicle [GO:0099503]					SUBCELLULAR LOCATION: Endoplasmic reticulum lumen {ECO:0000269|PubMed:18780803}. Note=Located in ER bodies.	endoplasmic reticulum,golgi,extracellular	endoplasmic reticulum,golgi,extracellular	endoplasmic reticulum,golgi,extracellular	endoplasmic reticulum,golgi,extracellular	mitochondrion	endoplasmic reticulum,golgi,extracellular	endoplasmic reticulum,golgi,extracellular
Q9XI01;F4HZN9	Q9XI01;F4HZN9	Q9XI01	sp|Q9XI01|PDI11_ARATH Protein disulfide isomerase-like 1-1 OS=Arabidopsis thaliana OX=3702 GN=PDIL1-1 PE=1 SV=1;tr|F4HZN9|F4HZN9_ARATH Protein disulfide-isomerase OS=Arabidopsis thaliana OX=3702 GN=PDIL1-1 PE=1 SV=1	Protein disulfide isomerase-like 1-1;Protein disulfide-isomerase	PDIL1-1	PDIL1-1 PDI5 At1g21750 F8K7.19	Arabidopsis thaliana (Mouse-ear cress)	reviewed	AT1G21750;	55.601	501	embryo development ending in seed dormancy [GO:0009793];protein folding [GO:0006457];regulation of programmed cell death [GO:0043067];response to endoplasmic reticulum stress [GO:0034976];response to zinc ion [GO:0010043];seed development [GO:0048316]	endoplasmic reticulum [GO:0005783];endoplasmic reticulum lumen [GO:0005788];lytic vacuole within protein storage vacuole [GO:0000327];nucleus [GO:0005634];protein storage vacuole [GO:0000326];secretory vesicle [GO:0099503];thylakoid [GO:0009579];vacuole [GO:0005773]	protein disulfide isomerase activity [GO:0003756]				SUBCELLULAR LOCATION: Endoplasmic reticulum lumen {ECO:0000255|PROSITE-ProRule:PRU10138, ECO:0000269|PubMed:18676877}. Vacuole {ECO:0000269|PubMed:18676877}. Note=Found in protein storage vacuoles and lytic vacuoles in endothelial cells of developing seeds.	endoplasmic reticulum,golgi,extracellular	endoplasmic reticulum,golgi,extracellular	endoplasmic reticulum,golgi,extracellular	endoplasmic reticulum,golgi,extracellular	endoplasmic reticulum,golgi,extracellular	endoplasmic reticulum,golgi,extracellular	endoplasmic reticulum,golgi,extracellular
Q9SR37	Q9SR37	Q9SR37	sp|Q9SR37|BGL23_ARATH Beta-glucosidase 23 OS=Arabidopsis thaliana OX=3702 GN=BGLU23 PE=1 SV=1	Beta-glucosidase 23	BGLU23	BGLU23 PSR3.1 PYK10 At3g09260 F3L24.13	Arabidopsis thaliana (Mouse-ear cress)	reviewed	AT3G09260;	59.72	524	carbohydrate metabolic process [GO:0005975];cellular response to cold [GO:0070417];ER body organization [GO:0080119];glucosinolate catabolic process [GO:0019762];glucosinolate metabolic process [GO:0019760];indole glucosinolate catabolic process [GO:0042344];indole glucosinolate metabolic process [GO:0042343];negative regulation of defense response [GO:0031348];response to osmotic stress [GO:0006…	cytosol [GO:0005829];endoplasmic reticulum [GO:0005783];endoplasmic reticulum lumen [GO:0005788];ER body [GO:0010168];nucleus [GO:0005634];peroxisome [GO:0005777];plasmodesma [GO:0009506];vacuole [GO:0005773]	beta-glucosidase activity [GO:0008422];copper ion binding [GO:0005507];fucosidase activity [GO:0015928];protease binding [GO:0002020];protein homodimerization activity [GO:0042803];scopolin beta-glucosidase activity [GO:0102483];thioglucosidase activity [GO:0019137]				SUBCELLULAR LOCATION: Endoplasmic reticulum lumen {ECO:0000255|PROSITE-ProRule:PRU10138, ECO:0000269|PubMed:12581307, ECO:0000269|PubMed:15155889, ECO:0000269|PubMed:15919674, ECO:0000269|PubMed:18248598, ECO:0000269|PubMed:19147648}. Note=Located in ER bodies.	endoplasmic reticulum,golgi,extracellular	endoplasmic reticulum,golgi,extracellular	endoplasmic reticulum,golgi,extracellular	endoplasmic reticulum,golgi,extracellular	endoplasmic reticulum,golgi,extracellular	endoplasmic reticulum,golgi,extracellular	endoplasmic reticulum,golgi,extracellular
O04151;F4I529	O04151;F4I529	O04151	sp|O04151|CALR1_ARATH Calreticulin-1 OS=Arabidopsis thaliana OX=3702 GN=CRT1 PE=1 SV=1;tr|F4I529|F4I529_ARATH Calreticulin OS=Arabidopsis thaliana OX=3702 GN=CRT1a PE=1 SV=1	Calreticulin-1	CRT1;CRT1a	CRT1 At1g56340 F13N6.20 F14G9.5	Arabidopsis thaliana (Mouse-ear cress)	reviewed	AT1G56340;	48.527	425	endoplasmic reticulum unfolded protein response [GO:0030968];protein folding [GO:0006457];response to cadmium ion [GO:0046686];response to endoplasmic reticulum stress [GO:0034976];response to oxidative stress [GO:0006979]	endoplasmic reticulum [GO:0005783];endoplasmic reticulum lumen [GO:0005788];endoplasmic reticulum membrane [GO:0005789];mitochondrion [GO:0005739];nucleus [GO:0005634];plasmodesma [GO:0009506];secretory vesicle [GO:0099503];vacuolar membrane [GO:0005774]	calcium ion binding [GO:0005509];carbohydrate binding [GO:0030246];unfolded protein binding [GO:0051082]				SUBCELLULAR LOCATION: Endoplasmic reticulum lumen {ECO:0000255|PROSITE-ProRule:PRU10138}.	endoplasmic reticulum,golgi,extracellular	endoplasmic reticulum,golgi,extracellular	endoplasmic reticulum,golgi,extracellular	endoplasmic reticulum,golgi,extracellular	endoplasmic reticulum,golgi,extracellular	endoplasmic reticulum,golgi,extracellular	endoplasmic reticulum,golgi,extracellular
F4JQ55;Q9STX5	F4JQ55;Q9STX5	F4JQ55	tr|F4JQ55|F4JQ55_ARATH Chaperone protein htpG family protein OS=Arabidopsis thaliana OX=3702 GN=SHD PE=1 SV=1;sp|Q9STX5|ENPL_ARATH Endoplasmin homolog OS=Arabidopsis thaliana OX=3702 GN=HSP90-7 PE=1 SV=1	Endoplasmin homolog	SHD	SHD AtHsp90-7 AtHsp90.7 HEAT SHOCK PROTEIN 90-7 HEAT SHOCK PROTEIN 90.7 HSP90.7 SHEPHERD At4g24190 T22A6.20 T22A6_20	Arabidopsis thaliana (Mouse-ear cress)	unreviewed	AT4G24190;	94.148	823	protein folding [GO:0006457]		ATP binding [GO:0005524];unfolded protein binding [GO:0051082]					endoplasmic reticulum,golgi,extracellular	endoplasmic reticulum,golgi,extracellular	endoplasmic reticulum,golgi,extracellular	endoplasmic reticulum,golgi,extracellular	endoplasmic reticulum,golgi,extracellular	mitochondrion	endoplasmic reticulum,golgi,extracellular
Q8L636	Q8L636	Q8L636	sp|Q8L636|NCL_ARATH Sodium/calcium exchanger NCL OS=Arabidopsis thaliana OX=3702 GN=NCL PE=2 SV=1		At1g53210	NCL At1g53210 F12M16.12	Arabidopsis thaliana (Mouse-ear cress)	reviewed	AT1G53210;	63.416	585	calcium ion homeostasis [GO:0055074];calcium ion transmembrane transport [GO:0070588];cellular calcium ion homeostasis [GO:0006874];cellular response to salt stress [GO:0071472]	integral component of membrane [GO:0016021];membrane [GO:0016020];plant-type vacuole [GO:0000325];plasma membrane [GO:0005886];plasmodesma [GO:0009506];vacuolar membrane [GO:0005774];vacuole [GO:0005773]	calcium:proton antiporter activity [GO:0015369];calcium:sodium antiporter activity [GO:0005432];calcium ion binding [GO:0005509];mRNA binding [GO:0003729]			TRANSMEM 83..103;/note=""""Helical"""";/evidence=""""ECO:0000255"""";TRANSMEM 106..126;/note=""""Helical"""";/evidence=""""ECO:0000255"""";TRANSMEM 149..169;/note=""""Helical"""";/evidence=""""ECO:0000255"""";TRANSMEM 212..232;/note=""""Helical"""";/evidence=""""ECO:0000255"""";TRANSMEM 239..259;/note=""""Helical"""";/evidence=""""ECO:0000255"""";TRANSMEM 427..447;/note=""""Helical"""";/evidence=…	SUBCELLULAR LOCATION: Cell membrane {ECO:0000269|PubMed:23148213};Multi-pass membrane protein {ECO:0000255}. Vacuole membrane {ECO:0000269|PubMed:26296956};Multi-pass membrane protein {ECO:0000255}.	endoplasmic reticulum,golgi,extracellular	endoplasmic reticulum,golgi,extracellular	endoplasmic reticulum,golgi,extracellular	endoplasmic reticulum,golgi,extracellular	mitochondrion	endoplasmic reticulum,golgi,extracellular	endoplasmic reticulum,golgi,extracellular
Q9LHB9;Q9LDN9	Q9LHB9	Q9LHB9	sp|Q9LHB9|PER32_ARATH Peroxidase 32 OS=Arabidopsis thaliana OX=3702 GN=PER32 PE=1 SV=3	Peroxidase 32	PER32	PER32 P32 At3g32980 T15D2.7 T15D2.9	Arabidopsis thaliana (Mouse-ear cress)	reviewed	AT3G32980;	38.847	352	hydrogen peroxide catabolic process [GO:0042744];response to oxidative stress [GO:0006979]	cell wall [GO:0005618];extracellular region [GO:0005576];vacuole [GO:0005773]	heme binding [GO:0020037];metal ion binding [GO:0046872];peroxidase activity [GO:0004601]				SUBCELLULAR LOCATION: Secreted {ECO:0000305}. Vacuole {ECO:0000305}. Note=Carboxy-terminal extension appears to target the protein to vacuoles.	plastid	plastid	endoplasmic reticulum,golgi,extracellular	endoplasmic reticulum,golgi,extracellular	endoplasmic reticulum,golgi,extracellular	endoplasmic reticulum,golgi,extracellular	endoplasmic reticulum,golgi,extracellular
P29402;F4K6M8;Q38798	P29402	P29402	sp|P29402|CALX1_ARATH Calnexin homolog 1 OS=Arabidopsis thaliana OX=3702 GN=CNX1 PE=1 SV=1	Calnexin homolog 1	CNX1	CNX1 At5g61790 MAC9.11	Arabidopsis thaliana (Mouse-ear cress)	reviewed	AT5G61790;	60.485	530	endoplasmic reticulum unfolded protein response [GO:0030968];protein folding [GO:0006457]	chloroplast [GO:0009507];endoplasmic reticulum [GO:0005783];endoplasmic reticulum membrane [GO:0005789];integral component of membrane [GO:0016021];mitochondrion [GO:0005739];plant-type cell wall [GO:0009505];plasma membrane [GO:0005886];plasmodesma [GO:0009506];vacuolar membrane [GO:0005774];vacuole [GO:0005773]	calcium ion binding [GO:0005509];carbohydrate binding [GO:0030246];unfolded protein binding [GO:0051082]		TOPO_DOM 21..466;/note=""""Lumenal"""";/evidence=""""ECO:0000255"""";TOPO_DOM 488..530;/note=""""Cytoplasmic"""";/evidence=""""ECO:0000255""""	TRANSMEM 467..487;/note=""""Helical"""";/evidence=""""ECO:0000255""""	SUBCELLULAR LOCATION: Endoplasmic reticulum membrane {ECO:0000250};Single-pass type I membrane protein {ECO:0000250}.	endoplasmic reticulum,golgi,extracellular	endoplasmic reticulum,golgi,extracellular	endoplasmic reticulum,golgi,extracellular	endoplasmic reticulum,golgi,extracellular	endoplasmic reticulum,golgi,extracellular	endoplasmic reticulum,golgi,extracellular	endoplasmic reticulum,golgi,extracellular
P92994	P92994	P92994	sp|P92994|TCMO_ARATH Trans-cinnamate 4-monooxygenase OS=Arabidopsis thaliana OX=3702 GN=CYP73A5 PE=1 SV=1	Trans-cinnamate 4-monooxygenase	CYP73A5	CYP73A5 CYP73 REF3 At2g30490 T6B20.16	Arabidopsis thaliana (Mouse-ear cress)	reviewed	AT2G30490;	57.792	505	developmental process [GO:0032502];lignin metabolic process [GO:0009808];phenylpropanoid metabolic process [GO:0009698];pollen development [GO:0009555];response to karrikin [GO:0080167];ubiquinone biosynthetic process [GO:0006744]	endoplasmic reticulum [GO:0005783];Golgi apparatus [GO:0005794];integral component of membrane [GO:0016021];peroxisome [GO:0005777];plant-type cell wall [GO:0009505];plasma membrane [GO:0005886];plasmodesma [GO:0009506];vacuolar membrane [GO:0005774]	heme binding [GO:0020037];identical protein binding [GO:0042802];iron ion binding [GO:0005506];trans-cinnamate 4-monooxygenase activity [GO:0016710]			TRANSMEM 3..23;/note=""""Helical"""";/evidence=""""ECO:0000255""""	SUBCELLULAR LOCATION: Membrane {ECO:0000255};Single-pass membrane protein {ECO:0000255}.	endoplasmic reticulum,golgi,extracellular	endoplasmic reticulum,golgi,extracellular	endoplasmic reticulum,golgi,extracellular	endoplasmic reticulum,golgi,extracellular	mitochondrion	endoplasmic reticulum,golgi,extracellular	endoplasmic reticulum,golgi,extracellular
F4JIM7;Q93Z16	F4JIM7;Q93Z16	F4JIM7	tr|F4JIM7|F4JIM7_ARATH Dolichyl-diphosphooligosaccharide--protein glycosyltransferase subunit 2 OS=Arabidopsis thaliana OX=3702 GN=HAP6 PE=1 SV=2;sp|Q93Z16|RPN2_ARATH Dolichyl-diphosphooligosaccharide--protein glycosyltransferase subunit 2 OS=Arabidopsis t	Dolichyl-diphosphooligosaccharide--protein glycosyltransferase subunit 2	HAP6;RPN2	HAP6 HAPLESS 6 RIBOPHORIN II RPN2 At4g21150 F7J7.90 F7J7_90	Arabidopsis thaliana (Mouse-ear cress)	unreviewed	AT4G21150;	73.397	679	protein N-linked glycosylation [GO:0006487]	integral component of membrane [GO:0016021];oligosaccharyltransferase complex [GO:0008250]				TRANSMEM 582..606;/note=""""Helical"""";/evidence=""""ECO:0000256|RuleBase:RU366029"""";TRANSMEM 618..638;/note=""""Helical"""";/evidence=""""ECO:0000256|RuleBase:RU366029"""";TRANSMEM 644..661;/note=""""Helical"""";/evidence=""""ECO:0000256|RuleBase:RU366029""""	SUBCELLULAR LOCATION: Endoplasmic reticulum membrane {ECO:0000256|ARBA:ARBA00004477, ECO:0000256|RuleBase:RU366029};Multi-pass membrane protein {ECO:0000256|ARBA:ARBA00004477, ECO:0000256|RuleBase:RU366029}. Membrane {ECO:0000256|ARBA:ARBA00004141};Multi-pass membrane protein {ECO:0000256|ARBA:ARBA00004141}.	nucleus	endoplasmic reticulum,golgi,extracellular	endoplasmic reticulum,golgi,extracellular	endoplasmic reticulum,golgi,extracellular	endoplasmic reticulum,golgi,extracellular	endoplasmic reticulum,golgi,extracellular	endoplasmic reticulum,golgi,extracellular
Q9SRG3	Q9SRG3	Q9SRG3	sp|Q9SRG3|PDI12_ARATH Protein disulfide isomerase-like 1-2 OS=Arabidopsis thaliana OX=3702 GN=PDIL1-2 PE=2 SV=1	Protein disulfide isomerase-like 1-2	PDIL1-2	PDIL1-2 PDI6 At1g77510 T5M16.10	Arabidopsis thaliana (Mouse-ear cress)	reviewed	AT1G77510;	56.364	508	photoinhibition [GO:0010205];protein folding [GO:0006457];response to cadmium ion [GO:0046686];response to endoplasmic reticulum stress [GO:0034976];response to high light intensity [GO:0009644]	chloroplast [GO:0009507];chloroplast stroma [GO:0009570];endoplasmic reticulum [GO:0005783];endoplasmic reticulum lumen [GO:0005788];Golgi apparatus [GO:0005794];mitochondrion [GO:0005739];plasma membrane [GO:0005886];secretory vesicle [GO:0099503];vacuolar membrane [GO:0005774]	protein disulfide isomerase activity [GO:0003756]				SUBCELLULAR LOCATION: Endoplasmic reticulum lumen {ECO:0000305}.	endoplasmic reticulum,golgi,extracellular	endoplasmic reticulum,golgi,extracellular	endoplasmic reticulum,golgi,extracellular	endoplasmic reticulum,golgi,extracellular	endoplasmic reticulum,golgi,extracellular	endoplasmic reticulum,golgi,extracellular	endoplasmic reticulum,golgi,extracellular
Q9SLF7;F4IGR3	Q9SLF7;F4IGR3	Q9SLF7	sp|Q9SLF7|RLA22_ARATH 60S acidic ribosomal protein P2-2 OS=Arabidopsis thaliana OX=3702 GN=RPP2B PE=1 SV=1;tr|F4IGR3|F4IGR3_ARATH 60S acidic ribosomal protein family OS=Arabidopsis thaliana OX=3702 GN=At2g27710 PE=1 SV=1	60S acidic ribosomal protein P2-2	RPP2B;At2g27710	RPP2B At2g27710 F15K20.19	Arabidopsis thaliana (Mouse-ear cress)	reviewed	AT2G27710;	11.444	115	cytoplasmic translational elongation [GO:0002182];response to cold [GO:0009409]	chloroplast [GO:0009507];cytosol [GO:0005829];cytosolic large ribosomal subunit [GO:0022625];cytosolic ribosome [GO:0022626];nucleolus [GO:0005730];nucleus [GO:0005634];peroxisome [GO:0005777];plasma membrane [GO:0005886];polysomal ribosome [GO:0042788];secretory vesicle [GO:0099503]	mRNA binding [GO:0003729];structural constituent of ribosome [GO:0003735]					nucleus	mitochondrion	endoplasmic reticulum,golgi,extracellular	endoplasmic reticulum,golgi,extracellular	endoplasmic reticulum,golgi,extracellular	cytosol,nucleus	endoplasmic reticulum,golgi,extracellular
O22126;Q9LZX4	O22126	O22126	sp|O22126|FLA8_ARATH Fasciclin-like arabinogalactan protein 8 OS=Arabidopsis thaliana OX=3702 GN=FLA8 PE=2 SV=1	Fasciclin-like arabinogalactan protein 8	FLA8	FLA8 At2g45470 F4L23.2	Arabidopsis thaliana (Mouse-ear cress)	reviewed	AT2G45470;	43.074	420		anchored component of membrane [GO:0031225];anchored component of plasma membrane [GO:0046658];apoplast [GO:0048046];cytosol [GO:0005829];plasma membrane [GO:0005886];secretory vesicle [GO:0099503]					SUBCELLULAR LOCATION: Cell membrane;Lipid-anchor, GPI-anchor.	endoplasmic reticulum,golgi,extracellular	endoplasmic reticulum,golgi,extracellular	endoplasmic reticulum,golgi,extracellular	endoplasmic reticulum,golgi,extracellular	mitochondrion	endoplasmic reticulum,golgi,extracellular	endoplasmic reticulum,golgi,extracellular
Q9T076	Q9T076	Q9T076	sp|Q9T076|ENL2_ARATH Early nodulin-like protein 2 OS=Arabidopsis thaliana OX=3702 GN=At4g27520 PE=1 SV=1	Early nodulin-like protein 2		At4g27520 T29A15.10	Arabidopsis thaliana (Mouse-ear cress)	reviewed	AT4G27520;	35.064	349		anchored component of membrane [GO:0031225];anchored component of plasma membrane [GO:0046658];apoplast [GO:0048046];chloroplast [GO:0009507];cytosol [GO:0005829];plasma membrane [GO:0005886];secretory vesicle [GO:0099503];vacuole [GO:0005773]	electron transfer activity [GO:0009055]				SUBCELLULAR LOCATION: Cell membrane;Lipid-anchor, GPI-anchor.	endoplasmic reticulum,golgi,extracellular	endoplasmic reticulum,golgi,extracellular	endoplasmic reticulum,golgi,extracellular	endoplasmic reticulum,golgi,extracellular	endoplasmic reticulum,golgi,extracellular	endoplasmic reticulum,golgi,extracellular	endoplasmic reticulum,golgi,extracellular
Q8L9C4	Q8L9C4	Q8L9C4	sp|Q8L9C4|KCR1_ARATH Very-long-chain 3-oxoacyl-CoA reductase 1 OS=Arabidopsis thaliana OX=3702 GN=KCR1 PE=1 SV=1	Very-long-chain 3-oxoacyl-CoA reductase 1	KCR1	KCR1 At-YBR159 GL8 At1g67730 F12A21.31	Arabidopsis thaliana (Mouse-ear cress)	reviewed	AT1G67730;	35.761	318	embryo development ending in seed dormancy [GO:0009793];very long-chain fatty acid biosynthetic process [GO:0042761]	endoplasmic reticulum [GO:0005783];endoplasmic reticulum membrane [GO:0005789];integral component of membrane [GO:0016021];mitochondrion [GO:0005739]	3-oxo-arachidoyl-CoA reductase activity [GO:0102339];3-oxo-behenoyl-CoA reductase activity [GO:0102340];3-oxo-cerotoyl-CoA reductase activity [GO:0102342];3-oxo-lignoceroyl-CoA reductase activity [GO:0102341];acetoacetyl-CoA reductase activity [GO:0018454];ketoreductase activity [GO:0045703]			TRANSMEM 13..33;/note=""""Helical"""";/evidence=""""ECO:0000255""""	SUBCELLULAR LOCATION: Endoplasmic reticulum membrane {ECO:0000269|PubMed:19439572};Single-pass membrane protein {ECO:0000269|PubMed:19439572}.	plastid	endoplasmic reticulum,golgi,extracellular	endoplasmic reticulum,golgi,extracellular	endoplasmic reticulum,golgi,extracellular	mitochondrion	mitochondrion	endoplasmic reticulum,golgi,extracellular
Q38858	Q38858	Q38858	sp|Q38858|CALR2_ARATH Calreticulin-2 OS=Arabidopsis thaliana OX=3702 GN=CRT2 PE=1 SV=3	Calreticulin-2	CRT2	CRT2 CRTL At1g09210 T12M4.8	Arabidopsis thaliana (Mouse-ear cress)	reviewed	AT1G09210;	48.156	424	endoplasmic reticulum unfolded protein response [GO:0030968];protein folding [GO:0006457];response to endoplasmic reticulum stress [GO:0034976];response to oxidative stress [GO:0006979]	endoplasmic reticulum [GO:0005783];endoplasmic reticulum lumen [GO:0005788];endoplasmic reticulum membrane [GO:0005789];extracellular region [GO:0005576];mitochondrion [GO:0005739];secretory vesicle [GO:0099503];vacuole [GO:0005773]	calcium ion binding [GO:0005509];carbohydrate binding [GO:0030246];unfolded protein binding [GO:0051082]				SUBCELLULAR LOCATION: Endoplasmic reticulum lumen {ECO:0000255|PROSITE-ProRule:PRU10138}.	nucleus	endoplasmic reticulum,golgi,extracellular	endoplasmic reticulum,golgi,extracellular	endoplasmic reticulum,golgi,extracellular	endoplasmic reticulum,golgi,extracellular	endoplasmic reticulum,golgi,extracellular	endoplasmic reticulum,golgi,extracellular
P51407;F4IGR5;F4IGR4;A0A1P8B2C7	P51407;F4IGR5;F4IGR4;A0A1P8B2C7	P51407	sp|P51407|RLA21_ARATH 60S acidic ribosomal protein P2-1 OS=Arabidopsis thaliana OX=3702 GN=RPP2A PE=3 SV=2;tr|F4IGR5|F4IGR5_ARATH 60S acidic ribosomal protein family OS=Arabidopsis thaliana OX=3702 GN=At2g27720 PE=1 SV=1;tr|F4IGR4|F4IGR4_ARATH 60S acidic r	60S acidic ribosomal protein P2-1	RPP2A;At2g27720	RPP2A At2g27720 F15K20.18	Arabidopsis thaliana (Mouse-ear cress)	reviewed	AT2G27720;	11.452	115	cytoplasmic translational elongation [GO:0002182]	cytosolic large ribosomal subunit [GO:0022625]	structural constituent of ribosome [GO:0003735]					nucleus	mitochondrion	endoplasmic reticulum,golgi,extracellular	endoplasmic reticulum,golgi,extracellular	endoplasmic reticulum,golgi,extracellular	cytosol,nucleus	endoplasmic reticulum,golgi,extracellular
P37702	P37702	P37702	sp|P37702|BGL38_ARATH Myrosinase 1 OS=Arabidopsis thaliana OX=3702 GN=TGG1 PE=1 SV=1	Myrosinase 1	TGG1	TGG1 BGLU38 At5g26000 T1N24.7	Arabidopsis thaliana (Mouse-ear cress)	reviewed	AT5G26000;	61.132	541	abscisic acid-activated signaling pathway [GO:0009738];carbohydrate metabolic process [GO:0005975];defense response to insect [GO:0002213];glucosinolate catabolic process [GO:0019762];regulation of stomatal movement [GO:0010119];response to abscisic acid [GO:0009737];response to insect [GO:0009625]	apoplast [GO:0048046];chloroplast [GO:0009507];cytosolic ribosome [GO:0022626];peroxisome [GO:0005777];plastid [GO:0009536];secretory vesicle [GO:0099503];thylakoid [GO:0009579];vacuole [GO:0005773]	beta-glucosidase activity [GO:0008422];glucosinolate glucohydrolase activity [GO:0102799];metal ion binding [GO:0046872];scopolin beta-glucosidase activity [GO:0102483];thioglucosidase activity [GO:0019137]				SUBCELLULAR LOCATION: Vacuole {ECO:0000250}.	endoplasmic reticulum,golgi,extracellular	endoplasmic reticulum,golgi,extracellular	endoplasmic reticulum,golgi,extracellular	endoplasmic reticulum,golgi,extracellular	endoplasmic reticulum,golgi,extracellular	endoplasmic reticulum,golgi,extracellular	endoplasmic reticulum,golgi,extracellular
Q9FKK7;F4KC24	Q9FKK7;F4KC24	Q9FKK7	sp|Q9FKK7|XYLA_ARATH Xylose isomerase OS=Arabidopsis thaliana OX=3702 GN=XYLA PE=2 SV=2;tr|F4KC24|F4KC24_ARATH Xylose isomerase OS=Arabidopsis thaliana OX=3702 GN=At5g57655 PE=1 SV=1	Xylose isomerase	XYLA;At5g57655	XYLA At5g57655 MUA2.25	Arabidopsis thaliana (Mouse-ear cress)	reviewed	AT5G57655;	53.719	477	D-xylose catabolic process [GO:0042843]	endoplasmic reticulum [GO:0005783];Golgi apparatus [GO:0005794];plastid [GO:0009536];secretory vesicle [GO:0099503];vacuolar membrane [GO:0005774];vacuole [GO:0005773]	metal ion binding [GO:0046872];xylose isomerase activity [GO:0009045]					endoplasmic reticulum,golgi,extracellular	endoplasmic reticulum,golgi,extracellular	endoplasmic reticulum,golgi,extracellular	endoplasmic reticulum,golgi,extracellular	endoplasmic reticulum,golgi,extracellular	endoplasmic reticulum,golgi,extracellular	endoplasmic reticulum,golgi,extracellular
Q944K2	Q944K2	Q944K2	sp|Q944K2|OST48_ARATH Dolichyl-diphosphooligosaccharide--protein glycosyltransferase 48 kDa subunit OS=Arabidopsis thaliana OX=3702 GN=OST48 PE=2 SV=1	Dolichyl-diphosphooligosaccharide--protein glycosyltransferase 48 kDa subunit	OST48	OST48 DGL1 At5g66680 MSN2.7	Arabidopsis thaliana (Mouse-ear cress)	reviewed	AT5G66680;	48.744	437	plant-type cell wall organization [GO:0009664];protein N-linked glycosylation via asparagine [GO:0018279];unidimensional cell growth [GO:0009826]	endoplasmic reticulum [GO:0005783];Golgi apparatus [GO:0005794];integral component of membrane [GO:0016021];nucleolus [GO:0005730];oligosaccharyltransferase complex [GO:0008250];plant-type cell wall [GO:0009505];plasmodesma [GO:0009506];plastid [GO:0009536];vacuolar membrane [GO:0005774];vacuole [GO:0005773]			TOPO_DOM 25..414;/note=""""Lumenal"""";/evidence=""""ECO:0000255"""";TOPO_DOM 436..437;/note=""""Cytoplasmic"""";/evidence=""""ECO:0000255""""	TRANSMEM 415..435;/note=""""Helical"""";/evidence=""""ECO:0000255""""	SUBCELLULAR LOCATION: Endoplasmic reticulum membrane {ECO:0000250};Single-pass type I membrane protein {ECO:0000250}.	endoplasmic reticulum,golgi,extracellular	endoplasmic reticulum,golgi,extracellular	endoplasmic reticulum,golgi,extracellular	endoplasmic reticulum,golgi,extracellular	mitochondrion	endoplasmic reticulum,golgi,extracellular	endoplasmic reticulum,golgi,extracellular
Q9SMU8	Q9SMU8	Q9SMU8	sp|Q9SMU8|PER34_ARATH Peroxidase 34 OS=Arabidopsis thaliana OX=3702 GN=PER34 PE=1 SV=1	Peroxidase 34	PER34	PER34 P34 PRXCB At3g49120 F2K15.3 T2J13.40	Arabidopsis thaliana (Mouse-ear cress)	reviewed	AT3G49120;	38.832	353	defense response [GO:0006952];defense response to bacterium [GO:0042742];defense response to fungus [GO:0050832];hydrogen peroxide catabolic process [GO:0042744];pattern recognition receptor signaling pathway [GO:0002221];reactive oxygen species metabolic process [GO:0072593];response to light stimulus [GO:0009416];response to oxidative stress [GO:0006979];unidimensional cell growth [GO:0009826]	apoplast [GO:0048046];cell wall [GO:0005618];cytosol [GO:0005829];Golgi apparatus [GO:0005794];plant-type cell wall [GO:0009505];secretory vesicle [GO:0099503];vacuolar membrane [GO:0005774];vacuole [GO:0005773]	heme binding [GO:0020037];metal ion binding [GO:0046872];peroxidase activity [GO:0004601]				SUBCELLULAR LOCATION: Secreted {ECO:0000305}. Vacuole {ECO:0000305}. Note=Carboxy-terminal extension appears to target the protein to vacuoles.	plastid	endoplasmic reticulum,golgi,extracellular	endoplasmic reticulum,golgi,extracellular	endoplasmic reticulum,golgi,extracellular	endoplasmic reticulum,golgi,extracellular	endoplasmic reticulum,golgi,extracellular	endoplasmic reticulum,golgi,extracellular
Q9C525;F4HV16;Q8GRX1;Q3ECS3;Q9LIF9;Q9SE50;Q9LKR7	Q9C525	Q9C525	sp|Q9C525|BGL21_ARATH Beta-glucosidase 21 OS=Arabidopsis thaliana OX=3702 GN=BGLU21 PE=1 SV=1	Beta-glucosidase 21	BGLU21	BGLU21 PSR3.2 At1g66270 T27F4.2 T6J19.2	Arabidopsis thaliana (Mouse-ear cress)	reviewed	AT1G66270;	59.663	524	carbohydrate metabolic process [GO:0005975];cellular response to cold [GO:0070417];cellular response to phosphate starvation [GO:0016036];cellular response to salt stress [GO:0071472];coumarin metabolic process [GO:0009804];glucosinolate catabolic process [GO:0019762];response to osmotic stress [GO:0006970];response to salt stress [GO:0009651]	endoplasmic reticulum [GO:0005783];endoplasmic reticulum lumen [GO:0005788];mitochondrion [GO:0005739];plasmodesma [GO:0009506];vacuole [GO:0005773]	beta-glucosidase activity [GO:0008422];scopolin beta-glucosidase activity [GO:0102483]				SUBCELLULAR LOCATION: Endoplasmic reticulum lumen {ECO:0000255|PROSITE-ProRule:PRU10138}.	endoplasmic reticulum,golgi,extracellular	endoplasmic reticulum,golgi,extracellular	endoplasmic reticulum,golgi,extracellular	endoplasmic reticulum,golgi,extracellular	endoplasmic reticulum,golgi,extracellular	endoplasmic reticulum,golgi,extracellular	endoplasmic reticulum,golgi,extracellular
P57751;A0A1P8BC93;A0A1P8BC98;F4KGY8	P57751;A0A1P8BC93;A0A1P8BC98;F4KGY8	P57751	sp|P57751|UGPA1_ARATH UTP--glucose-1-phosphate uridylyltransferase 1 OS=Arabidopsis thaliana OX=3702 GN=UGP1 PE=2 SV=1;tr|A0A1P8BC93|A0A1P8BC93_ARATH UTP--glucose-1-phosphate uridylyltransferase OS=Arabidopsis thaliana OX=3702 GN=UGP2 PE=1 SV=1;tr|A0A1P8BC	UTP--glucose-1-phosphate uridylyltransferase 1	UGP2	UGP1 At5g17310 MKP11.16	Arabidopsis thaliana (Mouse-ear cress)	reviewed	AT5G17310;	51.919	470	callose deposition in cell wall [GO:0052543];glycogen metabolic process [GO:0005977];pollen development [GO:0009555];positive regulation of cell death [GO:0010942];response to cadmium ion [GO:0046686];UDP-glucose metabolic process [GO:0006011]	cytoplasm [GO:0005737];cytosol [GO:0005829];plasma membrane [GO:0005886];plastid [GO:0009536]	UTP:glucose-1-phosphate uridylyltransferase activity [GO:0003983]				SUBCELLULAR LOCATION: Cytoplasm {ECO:0000250}.	endoplasmic reticulum,golgi,extracellular	endoplasmic reticulum,golgi,extracellular	endoplasmic reticulum,golgi,extracellular	endoplasmic reticulum,golgi,extracellular	mitochondrion	mitochondrion	endoplasmic reticulum,golgi,extracellular
O82089;A0A1I9LNC0	O82089;A0A1I9LNC0	O82089	sp|O82089|CCH_ARATH Copper transport protein CCH OS=Arabidopsis thaliana OX=3702 GN=CCH PE=1 SV=1;tr|A0A1I9LNC0|A0A1I9LNC0_ARATH Copper chaperone OS=Arabidopsis thaliana OX=3702 GN=CCH PE=1 SV=1	Copper transport protein CCH	CCH	CCH At3g56240 F18O21.200	Arabidopsis thaliana (Mouse-ear cress)	reviewed	AT3G56240;	12.971	121	cellular copper ion homeostasis [GO:0006878];copper ion transport [GO:0006825];response to cadmium ion [GO:0046686]	chloroplast [GO:0009507];cytosol [GO:0005829]	copper chaperone activity [GO:0016531];protein domain specific binding [GO:0019904]					endoplasmic reticulum,golgi,extracellular	endoplasmic reticulum,golgi,extracellular	mitochondrion	plastid	endoplasmic reticulum,golgi,extracellular	cytosol,nucleus	endoplasmic reticulum,golgi,extracellular
Q9FMH8	Q9FMH8	Q9FMH8	sp|Q9FMH8|RD21B_ARATH Probable cysteine protease RD21B OS=Arabidopsis thaliana OX=3702 GN=RD21B PE=1 SV=1			RD21B At5g43060 MMG4.7	Arabidopsis thaliana (Mouse-ear cress)	reviewed	AT5G43060;	51.203	463	proteolysis involved in cellular protein catabolic process [GO:0051603]	cytosol [GO:0005829];endoplasmic reticulum [GO:0005783];extracellular space [GO:0005615];lysosome [GO:0005764];secretory vesicle [GO:0099503];vacuole [GO:0005773]	cysteine-type endopeptidase activity [GO:0004197]					endoplasmic reticulum,golgi,extracellular	endoplasmic reticulum,golgi,extracellular	endoplasmic reticulum,golgi,extracellular	endoplasmic reticulum,golgi,extracellular	endoplasmic reticulum,golgi,extracellular	endoplasmic reticulum,golgi,extracellular	endoplasmic reticulum,golgi,extracellular
Q9ZNT1	Q9ZNT1	Q9ZNT1	sp|Q9ZNT1|NB5R1_ARATH NADH--cytochrome b5 reductase 1 OS=Arabidopsis thaliana OX=3702 GN=CBR1 PE=1 SV=1	NADH--cytochrome b5 reductase 1	CBR1	CBR1 CBR At5g17770 MVA3.13	Arabidopsis thaliana (Mouse-ear cress)	reviewed	AT5G17770;	31.49	281	electron transport chain [GO:0022900]	endoplasmic reticulum [GO:0005783];integral component of membrane [GO:0016021];mitochondrial outer membrane [GO:0005741];plant-type cell wall [GO:0009505];plasma membrane [GO:0005886];plastid [GO:0009536]	cytochrome-b5 reductase activity, acting on NAD(P)H [GO:0004128]			TRANSMEM 13..33;/note=""""Helical"""";/evidence=""""ECO:0000255""""	SUBCELLULAR LOCATION: Mitochondrion outer membrane {ECO:0000269|PubMed:21896887};Single-pass membrane protein {ECO:0000269|PubMed:21896887}.	cytosol	endoplasmic reticulum,golgi,extracellular	endoplasmic reticulum,golgi,extracellular	endoplasmic reticulum,golgi,extracellular	mitochondrion	mitochondrion	endoplasmic reticulum,golgi,extracellular
Q9SH69	Q9SH69	Q9SH69	sp|Q9SH69|6PGD1_ARATH 6-phosphogluconate dehydrogenase, decarboxylating 1, chloroplastic OS=Arabidopsis thaliana OX=3702 GN=PGD1 PE=1 SV=1	6-phosphogluconate dehydrogenase, decarboxylating 1, chloroplastic		PGD1 At1g64190 F22C12.5	Arabidopsis thaliana (Mouse-ear cress)	reviewed	AT1G64190;	53.377	487	D-gluconate catabolic process [GO:0046177];pentose-phosphate shunt, oxidative branch [GO:0009051]	chloroplast [GO:0009507];chloroplast stroma [GO:0009570];cytosol [GO:0005829];plastid [GO:0009536];secretory vesicle [GO:0099503]	NADP binding [GO:0050661];phosphogluconate 2-dehydrogenase activity [GO:0008114];phosphogluconate dehydrogenase (decarboxylating) activity [GO:0004616]				SUBCELLULAR LOCATION: Plastid, chloroplast {ECO:0000269|PubMed:26941195}. Cytoplasm, cytosol {ECO:0000269|PubMed:26941195}.	plastid	endoplasmic reticulum,golgi,extracellular	mitochondrion	endoplasmic reticulum,golgi,extracellular	endoplasmic reticulum,golgi,extracellular	mitochondrion	endoplasmic reticulum,golgi,extracellular
Q9M8T0	Q9M8T0	Q9M8T0	sp|Q9M8T0|Y3288_ARATH Probable inactive receptor kinase At3g02880 OS=Arabidopsis thaliana OX=3702 GN=At3g02880 PE=1 SV=1	Probable inactive receptor kinase At3g02880		At3g02880 F13E7.17	Arabidopsis thaliana (Mouse-ear cress)	reviewed	AT3G02880;	67.752	627	response to abscisic acid [GO:0009737]	anchored component of plasma membrane [GO:0046658];cell wall [GO:0005618];cytosol [GO:0005829];integral component of membrane [GO:0016021];plant-type cell wall [GO:0009505];plasma membrane [GO:0005886];plasmodesma [GO:0009506]	ATP binding [GO:0005524];protein kinase activity [GO:0004672]			TRANSMEM 253..273;/note=""""Helical"""";/evidence=""""ECO:0000255"""";TRANSMEM 389..409;/note=""""Helical"""";/evidence=""""ECO:0000255""""	SUBCELLULAR LOCATION: Membrane {ECO:0000305};Multi-pass membrane protein {ECO:0000305}.	endoplasmic reticulum,golgi,extracellular	endoplasmic reticulum,golgi,extracellular	endoplasmic reticulum,golgi,extracellular	mitochondrion	endoplasmic reticulum,golgi,extracellular	endoplasmic reticulum,golgi,extracellular	endoplasmic reticulum,golgi,extracellular
F4JTN0;F4JTN1	F4JTN0;F4JTN1	F4JTN0	tr|F4JTN0|F4JTN0_ARATH Patched family protein OS=Arabidopsis thaliana OX=3702 GN=At4g38350 PE=1 SV=1;tr|F4JTN1|F4JTN1_ARATH Patched family protein OS=Arabidopsis thaliana OX=3702 GN=At4g38350 PE=1 SV=1		At4g38350	At4g38350 F22I13.120 F22I13_120	Arabidopsis thaliana (Mouse-ear cress)	unreviewed	AT4G38350;	139.97	1273		integral component of membrane [GO:0016021]	lipid transporter activity [GO:0005319]			TRANSMEM 277..296;/note=""""Helical"""";/evidence=""""ECO:0000256|SAM:Phobius"""";TRANSMEM 364..383;/note=""""Helical"""";/evidence=""""ECO:0000256|SAM:Phobius"""";TRANSMEM 610..631;/note=""""Helical"""";/evidence=""""ECO:0000256|SAM:Phobius"""";TRANSMEM 643..667;/note=""""Helical"""";/evidence=""""ECO:0000256|SAM:Phobius"""";TRANSMEM 673..698;/note=""""Helical"""";/evidence=""""ECO:0000256|SAM:P…	SUBCELLULAR LOCATION: Membrane {ECO:0000256|ARBA:ARBA00004141};Multi-pass membrane protein {ECO:0000256|ARBA:ARBA00004141}.	endoplasmic reticulum,golgi,extracellular	endoplasmic reticulum,golgi,extracellular	endoplasmic reticulum,golgi,extracellular	endoplasmic reticulum,golgi,extracellular	endoplasmic reticulum,golgi,extracellular	endoplasmic reticulum,golgi,extracellular	endoplasmic reticulum,golgi,extracellular
P42761	P42761	P42761	sp|P42761|GSTFA_ARATH Glutathione S-transferase F10 OS=Arabidopsis thaliana OX=3702 GN=GSTF10 PE=1 SV=3	Glutathione S-transferase F10	GSTF10	GSTF10 ERD13 GSTF4 At2g30870 F7F1.8	Arabidopsis thaliana (Mouse-ear cress)	reviewed	AT2G30870;	24.23	215	glutathione metabolic process [GO:0006749];response to cadmium ion [GO:0046686];response to water deprivation [GO:0009414];toxin catabolic process [GO:0009407]	apoplast [GO:0048046];cell wall [GO:0005618];chloroplast [GO:0009507];cytoplasm [GO:0005737];cytosol [GO:0005829];peroxisome [GO:0005777];plasma membrane [GO:0005886];vacuole [GO:0005773]	copper ion binding [GO:0005507];glutathione binding [GO:0043295];glutathione transferase activity [GO:0004364]				SUBCELLULAR LOCATION: Cytoplasm, cytosol {ECO:0000305}.	endoplasmic reticulum,golgi,extracellular	mitochondrion	endoplasmic reticulum,golgi,extracellular		endoplasmic reticulum,golgi,extracellular	endoplasmic reticulum,golgi,extracellular	endoplasmic reticulum,golgi,extracellular
Q93Y31;F4IZ82	Q93Y31	Q93Y31	sp|Q93Y31|ARL8B_ARATH ADP-ribosylation factor-like protein 8b OS=Arabidopsis thaliana OX=3702 GN=ARL8B PE=2 SV=1		K9I9.13	ARL8B ARLA1D At5g67560 K9I9.13	Arabidopsis thaliana (Mouse-ear cress)	reviewed	AT5G67560;	20.403	184	cell cycle [GO:0007049];cell division [GO:0051301];chromosome segregation [GO:0007059];protein transport [GO:0015031]	late endosome membrane [GO:0031902];lysosomal membrane [GO:0005765];plasmodesma [GO:0009506];spindle [GO:0005819];vacuolar membrane [GO:0005774];vacuole [GO:0005773]	GTPase activity [GO:0003924];GTP binding [GO:0005525]	INTRAMEM 1..18;/note=""""Note=Mediates targeting to membranes"""";/evidence=""""ECO:0000250|UniProtKB:Q9NVJ2""""			SUBCELLULAR LOCATION: Late endosome membrane {ECO:0000250|UniProtKB:Q9NVJ2}. Lysosome membrane {ECO:0000250|UniProtKB:Q9NVJ2}. Cytoplasm, cytoskeleton, spindle {ECO:0000250|UniProtKB:Q9NVJ2}. Note=Localizes with microtubules at the spindle mid-zone during mitosis. {ECO:0000250|UniProtKB:Q9NVJ2}.	plastid		endoplasmic reticulum,golgi,extracellular	mitochondrion	endoplasmic reticulum,golgi,extracellular	endoplasmic reticulum,golgi,extracellular	endoplasmic reticulum,golgi,extracellular
Q41951	Q41951	Q41951	sp|Q41951|TIP21_ARATH Aquaporin TIP2-1 OS=Arabidopsis thaliana OX=3702 GN=TIP2-1 PE=1 SV=2	Aquaporin TIP2-1;Aquaporin TIP2-1, N-terminally processed	TIP2-1	TIP2-1 At3g16240 MYA6.10	Arabidopsis thaliana (Mouse-ear cress)	reviewed	AT3G16240;	25.027	250	water transport [GO:0006833]	cell wall [GO:0005618];central vacuole [GO:0042807];chloroplast envelope [GO:0009941];Golgi apparatus [GO:0005794];integral component of membrane [GO:0016021];plant-type cell wall [GO:0009505];plant-type vacuole membrane [GO:0009705];plasma membrane [GO:0005886];plasmodesma [GO:0009506];protein storage vacuole [GO:0000326];vacuolar membrane [GO:0005774];vacuole [GO:0005773]	identical protein binding [GO:0042802];methylammonium transmembrane transporter activity [GO:0015200];water channel activity [GO:0015250]		TOPO_DOM 1..20;/note=""""Cytoplasmic"""";/evidence=""""ECO:0000255"""";TOPO_DOM 42..54;/note=""""Vacuolar"""";/evidence=""""ECO:0000255"""";TOPO_DOM 76..98;/note=""""Cytoplasmic"""";/evidence=""""ECO:0000255"""";TOPO_DOM 120..141;/note=""""Vacuolar"""";/evidence=""""ECO:0000255"""";TOPO_DOM 163..168;/note=""""Cytoplasmic"""";/evidence=""""ECO:0000255"""";TOPO_DOM 190..215;/note=""""Vacuolar"""";/…	TRANSMEM 21..41;/note=""""Helical;Name=1"""";/evidence=""""ECO:0000255"""";TRANSMEM 55..75;/note=""""Helical;Name=2"""";/evidence=""""ECO:0000255"""";TRANSMEM 99..119;/note=""""Helical;Name=3"""";/evidence=""""ECO:0000255"""";TRANSMEM 142..162;/note=""""Helical;Name=4"""";/evidence=""""ECO:0000255"""";TRANSMEM 169..189;/note=""""Helical;Name=5"""";/evidence=""""ECO:0000255"""";TRANSMEM 216..236;/…	SUBCELLULAR LOCATION: Vacuole membrane {ECO:0000269|PubMed:10737809, ECO:0000269|PubMed:14576283, ECO:0000269|PubMed:17151019, ECO:0000269|PubMed:8624437};Multi-pass membrane protein {ECO:0000255, ECO:0000269|PubMed:10737809, ECO:0000269|PubMed:14576283, ECO:0000269|PubMed:8624437}. Note=Tonoplast. It is specifically located in the tonoplast of protein storage vacuoles (PSV) (By similarity). {ECO…	endoplasmic reticulum,golgi,extracellular		endoplasmic reticulum,golgi,extracellular	endoplasmic reticulum,golgi,extracellular	endoplasmic reticulum,golgi,extracellular	endoplasmic reticulum,golgi,extracellular	endoplasmic reticulum,golgi,extracellular
Q8LEQ0	Q8LEQ0	Q8LEQ0	sp|Q8LEQ0|RLA13_ARATH 60S acidic ribosomal protein P1-3 OS=Arabidopsis thaliana OX=3702 GN=RPP1C PE=1 SV=2	60S acidic ribosomal protein P1-3	RPP1C	RPP1C At5g47700 MCA23.2	Arabidopsis thaliana (Mouse-ear cress)	reviewed	AT5G47700;	11.247	113	cytoplasmic translation [GO:0002181];translational elongation [GO:0006414]	cytosol [GO:0005829];cytosolic large ribosomal subunit [GO:0022625];cytosolic ribosome [GO:0022626];nucleus [GO:0005634];plasma membrane [GO:0005886];plastid [GO:0009536]	protein kinase activator activity [GO:0030295];ribonucleoprotein complex binding [GO:0043021];structural constituent of ribosome [GO:0003735]					nucleus	endoplasmic reticulum,golgi,extracellular	endoplasmic reticulum,golgi,extracellular		endoplasmic reticulum,golgi,extracellular	cytosol,nucleus	endoplasmic reticulum,golgi,extracellular
P24102;O80912;Q9LVL1;Q9FX85	P24102;O80912	P24102	sp|P24102|PER22_ARATH Peroxidase 22 OS=Arabidopsis thaliana OX=3702 GN=PER22 PE=1 SV=2;sp|O80912|PER23_ARATH Peroxidase 23 OS=Arabidopsis thaliana OX=3702 GN=PER23 PE=2 SV=1	Peroxidase 22;Peroxidase 23	PER22;PER23	PER22 P22 PRXEA At2g38380 T19C21.13	Arabidopsis thaliana (Mouse-ear cress)	reviewed	AT2G38380;	38.108	349	hydrogen peroxide catabolic process [GO:0042744];response to oxidative stress [GO:0006979];response to zinc ion [GO:0010043]	extracellular region [GO:0005576];secretory vesicle [GO:0099503];vacuole [GO:0005773]	heme binding [GO:0020037];metal ion binding [GO:0046872];peroxidase activity [GO:0004601]				SUBCELLULAR LOCATION: Secreted {ECO:0000305}. Vacuole {ECO:0000305}. Note=Carboxy-terminal extension appears to target the protein to vacuoles.	endoplasmic reticulum,golgi,extracellular	endoplasmic reticulum,golgi,extracellular	endoplasmic reticulum,golgi,extracellular	endoplasmic reticulum,golgi,extracellular	endoplasmic reticulum,golgi,extracellular	endoplasmic reticulum,golgi,extracellular	endoplasmic reticulum,golgi,extracellular
P43297	P43297	P43297	sp|P43297|RD21A_ARATH Cysteine proteinase RD21A OS=Arabidopsis thaliana OX=3702 GN=RD21A PE=1 SV=1	Cysteine proteinase RD21a	RD21A	RD21A At1g47128 F2G19.31	Arabidopsis thaliana (Mouse-ear cress)	reviewed	AT1G47128;	50.966	462	defense response to fungus [GO:0050832];proteolysis [GO:0006508];proteolysis involved in cellular protein catabolic process [GO:0051603]	apoplast [GO:0048046];cytoplasmic stress granule [GO:0010494];extracellular space [GO:0005615];Golgi apparatus [GO:0005794];lysosome [GO:0005764];nucleus [GO:0005634];P-body [GO:0000932];plasmodesma [GO:0009506];secretory vesicle [GO:0099503];vacuole [GO:0005773]	cysteine-type endopeptidase activity [GO:0004197];cysteine-type peptidase activity [GO:0008234];peptidase activity [GO:0008233]				SUBCELLULAR LOCATION: Vacuole {ECO:0000269|PubMed:11577182, ECO:0000269|PubMed:11743107, ECO:0000269|PubMed:23398119}. Golgi apparatus {ECO:0000269|PubMed:22396764}. Cytoplasm, Stress granule {ECO:0000269|PubMed:26978070}. Cytoplasm, P-body {ECO:0000269|PubMed:26978070}. Note=Specifically accumulates in body structures that directly bud from the endoplasmic reticulum and fuse with the vacuole (Pu…	endoplasmic reticulum,golgi,extracellular	endoplasmic reticulum,golgi,extracellular	endoplasmic reticulum,golgi,extracellular	endoplasmic reticulum,golgi,extracellular	endoplasmic reticulum,golgi,extracellular	endoplasmic reticulum,golgi,extracellular	endoplasmic reticulum,golgi,extracellular
P45434;F4IGI4	P45434;F4IGI4	P45434	sp|P45434|SSRA_ARATH Translocon-associated protein subunit alpha OS=Arabidopsis thaliana OX=3702 GN=At2g21160 PE=2 SV=3;tr|F4IGI4|F4IGI4_ARATH Signal sequence receptor subunit alpha OS=Arabidopsis thaliana OX=3702 GN=At2g21160 PE=1 SV=1	Translocon-associated protein subunit alpha	At2g21160	At2g21160 F26H11.8	Arabidopsis thaliana (Mouse-ear cress)	reviewed	AT2G21160;	28.167	258		chloroplast thylakoid membrane [GO:0009535];endoplasmic reticulum [GO:0005783];endoplasmic reticulum membrane [GO:0005789];Golgi apparatus [GO:0005794];integral component of membrane [GO:0016021];mitochondrion [GO:0005739];plasma membrane [GO:0005886];vacuolar membrane [GO:0005774];vacuole [GO:0005773]			TOPO_DOM 25..190;/note=""""Lumenal"""";/evidence=""""ECO:0000255"""";TOPO_DOM 210..258;/note=""""Cytoplasmic"""";/evidence=""""ECO:0000255""""	TRANSMEM 191..209;/note=""""Helical"""";/evidence=""""ECO:0000255""""	SUBCELLULAR LOCATION: Endoplasmic reticulum membrane;Single-pass type I membrane protein.	endoplasmic reticulum,golgi,extracellular	endoplasmic reticulum,golgi,extracellular	endoplasmic reticulum,golgi,extracellular	endoplasmic reticulum,golgi,extracellular	mitochondrion	endoplasmic reticulum,golgi,extracellular	endoplasmic reticulum,golgi,extracellular
Q9C8Y9	Q9C8Y9	Q9C8Y9	sp|Q9C8Y9|BGL22_ARATH Beta-glucosidase 22 OS=Arabidopsis thaliana OX=3702 GN=BGLU22 PE=1 SV=1	Beta-glucosidase 22	BGLU22	BGLU22 At1g66280 T27F4.3	Arabidopsis thaliana (Mouse-ear cress)	reviewed	AT1G66280;	59.78	524	carbohydrate metabolic process [GO:0005975];cellular response to cold [GO:0070417];cellular response to salt stress [GO:0071472];glucosinolate catabolic process [GO:0019762];response to salt stress [GO:0009651]	endoplasmic reticulum [GO:0005783];endoplasmic reticulum lumen [GO:0005788];mitochondrion [GO:0005739];plasmodesma [GO:0009506]	beta-glucosidase activity [GO:0008422];scopolin beta-glucosidase activity [GO:0102483]				SUBCELLULAR LOCATION: Endoplasmic reticulum lumen {ECO:0000255|PROSITE-ProRule:PRU10138}.	endoplasmic reticulum,golgi,extracellular	endoplasmic reticulum,golgi,extracellular	endoplasmic reticulum,golgi,extracellular	endoplasmic reticulum,golgi,extracellular	endoplasmic reticulum,golgi,extracellular	endoplasmic reticulum,golgi,extracellular	endoplasmic reticulum,golgi,extracellular
Q9FWA3	Q9FWA3	Q9FWA3	sp|Q9FWA3|6PGD2_ARATH 6-phosphogluconate dehydrogenase, decarboxylating 2 OS=Arabidopsis thaliana OX=3702 GN=PGD2 PE=1 SV=1	6-phosphogluconate dehydrogenase, decarboxylating 3		PGD2 At3g02360 F11A12.5	Arabidopsis thaliana (Mouse-ear cress)	reviewed	AT3G02360;	53.577	486	D-gluconate catabolic process [GO:0046177];male-female gamete recognition during double fertilization forming a zygote and endosperm [GO:0080173];pentose-phosphate shunt, oxidative branch [GO:0009051]	chloroplast stroma [GO:0009570];cytosol [GO:0005829];peroxisome [GO:0005777];secretory vesicle [GO:0099503]	NADP binding [GO:0050661];phosphogluconate dehydrogenase (decarboxylating) activity [GO:0004616]				SUBCELLULAR LOCATION: Cytoplasm, cytosol {ECO:0000269|PubMed:26941195}. Peroxisome {ECO:0000269|PubMed:26941195}.	mitochondrion	endoplasmic reticulum,golgi,extracellular	peroxisome	endoplasmic reticulum,golgi,extracellular	endoplasmic reticulum,golgi,extracellular	mitochondrion	endoplasmic reticulum,golgi,extracellular
Q9FFR3	Q9FFR3	Q9FFR3	sp|Q9FFR3|6PGD3_ARATH 6-phosphogluconate dehydrogenase, decarboxylating 3, chloroplastic OS=Arabidopsis thaliana OX=3702 GN=PGD3 PE=1 SV=1	6-phosphogluconate dehydrogenase, decarboxylating 2, chloroplastic		PGD3 At5g41670 MBK23.20	Arabidopsis thaliana (Mouse-ear cress)	reviewed	AT5G41670;	53.317	487	D-gluconate catabolic process [GO:0046177];pentose-phosphate shunt, oxidative branch [GO:0009051];response to cadmium ion [GO:0046686];response to fructose [GO:0009750];response to glucose [GO:0009749];response to sucrose [GO:0009744]	chloroplast [GO:0009507];chloroplast stroma [GO:0009570];cytosol [GO:0005829];mitochondrion [GO:0005739];plasmodesma [GO:0009506];plastid [GO:0009536];secretory vesicle [GO:0099503]	NADP binding [GO:0050661];phosphogluconate 2-dehydrogenase activity [GO:0008114];phosphogluconate dehydrogenase (decarboxylating) activity [GO:0004616]				SUBCELLULAR LOCATION: Plastid, chloroplast {ECO:0000269|PubMed:26941195}. Cytoplasm, cytosol {ECO:0000269|PubMed:26941195}.	plastid	endoplasmic reticulum,golgi,extracellular	mitochondrion	endoplasmic reticulum,golgi,extracellular	endoplasmic reticulum,golgi,extracellular	mitochondrion	endoplasmic reticulum,golgi,extracellular
A0A1I9LR83;Q8VY57	A0A1I9LR83;Q8VY57	A0A1I9LR83	tr|A0A1I9LR83|A0A1I9LR83_ARATH ADP-ribosylation factor-like A1C OS=Arabidopsis thaliana OX=3702 GN=ARLA1C PE=1 SV=1;sp|Q8VY57|ARL8A_ARATH ADP-ribosylation factor-like protein 8a OS=Arabidopsis thaliana OX=3702 GN=ARL8A PE=2 SV=1		ARLA1C	ARLA1C ATARLA1C At3g49870	Arabidopsis thaliana (Mouse-ear cress)	unreviewed	AT3G49870;	18.079	165	protein transport [GO:0015031]		GTPase activity [GO:0003924];GTP binding [GO:0005525]					plastid		endoplasmic reticulum,golgi,extracellular		endoplasmic reticulum,golgi,extracellular	endoplasmic reticulum,golgi,extracellular	endoplasmic reticulum,golgi,extracellular
F4KIM7;Q9C5N2	F4KIM7;Q9C5N2	F4KIM7	tr|F4KIM7|F4KIM7_ARATH Transmembrane 9 superfamily member OS=Arabidopsis thaliana OX=3702 GN=At5g25100 PE=1 SV=1;sp|Q9C5N2|TMN9_ARATH Transmembrane 9 superfamily member 9 OS=Arabidopsis thaliana OX=3702 GN=TMN9 PE=2 SV=1	Transmembrane 9 superfamily member 9	At5g25100;TMN9	At5g25100 T11H3.110 T11H3_110	Arabidopsis thaliana (Mouse-ear cress)	unreviewed	AT5G25100;	74.835	651		endosome [GO:0005768];endosome membrane [GO:0010008];Golgi apparatus [GO:0005794];Golgi medial cisterna [GO:0005797];Golgi membrane [GO:0000139];integral component of membrane [GO:0016021];plasma membrane [GO:0005886];plasmodesma [GO:0009506];plastid [GO:0009536];trans-Golgi network [GO:0005802]				TRANSMEM 289..311;/note=""""Helical"""";/evidence=""""ECO:0000256|RuleBase:RU363079"""";TRANSMEM 353..379;/note=""""Helical"""";/evidence=""""ECO:0000256|RuleBase:RU363079"""";TRANSMEM 385..405;/note=""""Helical"""";/evidence=""""ECO:0000256|RuleBase:RU363079"""";TRANSMEM 426..446;/note=""""Helical"""";/evidence=""""ECO:0000256|RuleBase:RU363079"""";TRANSMEM 458..481;/note=""""Helical"""";/eviden…	SUBCELLULAR LOCATION: Endosome membrane {ECO:0000256|ARBA:ARBA00004337, ECO:0000256|RuleBase:RU363079};Multi-pass membrane protein {ECO:0000256|ARBA:ARBA00004337, ECO:0000256|RuleBase:RU363079}. Golgi apparatus membrane {ECO:0000256|ARBA:ARBA00004653, ECO:0000256|RuleBase:RU363079};Multi-pass membrane protein {ECO:0000256|ARBA:ARBA00004653, ECO:0000256|RuleBase:RU363079}.	plastid	endoplasmic reticulum,golgi,extracellular	endoplasmic reticulum,golgi,extracellular	endoplasmic reticulum,golgi,extracellular	endoplasmic reticulum,golgi,extracellular	mitochondrion	endoplasmic reticulum,golgi,extracellular
O49377	O49377	O49377	sp|O49377|VA711_ARATH Vesicle-associated membrane protein 711 OS=Arabidopsis thaliana OX=3702 GN=VAMP711 PE=1 SV=2	Vesicle-associated membrane protein 711	VAMP711	VAMP711 VAMP7C At4g32150 F10N7.40	Arabidopsis thaliana (Mouse-ear cress)	reviewed	AT4G32150;	25.039	219	membrane fusion [GO:0061025];protein transport [GO:0015031];response to abscisic acid [GO:0009737];response to salt stress [GO:0009651];stomatal movement [GO:0010118];vesicle-mediated transport [GO:0016192]	integral component of membrane [GO:0016021];late endosome membrane [GO:0031902];plasma membrane [GO:0005886];vacuolar membrane [GO:0005774];vacuole [GO:0005773]			TOPO_DOM 2..189;/note=""""Cytoplasmic"""";/evidence=""""ECO:0000255"""";TOPO_DOM 211..219;/note=""""Vesicular"""";/evidence=""""ECO:0000255""""	TRANSMEM 190..210;/note=""""Helical;Anchor for type IV membrane protein"""";/evidence=""""ECO:0000255""""	SUBCELLULAR LOCATION: Vacuole membrane {ECO:0000269|PubMed:15342965};Single-pass type IV membrane protein {ECO:0000250|UniProtKB:Q12255}. Prevacuolar compartment membrane {ECO:0000269|PubMed:15342965};Single-pass type IV membrane protein {ECO:0000250|UniProtKB:Q12255}.	nucleus	mitochondrion	endoplasmic reticulum,golgi,extracellular		endoplasmic reticulum,golgi,extracellular	endoplasmic reticulum,golgi,extracellular	endoplasmic reticulum,golgi,extracellular
Q39227	Q39227	Q39227	sp|Q39227|SMT2_ARATH 24-methylenesterol C-methyltransferase 2 OS=Arabidopsis thaliana OX=3702 GN=SMT2 PE=1 SV=2	24-methylenesterol C-methyltransferase 2	SMT2	SMT2 CVP1 At1g20330 F14O10.7	Arabidopsis thaliana (Mouse-ear cress)	reviewed	AT1G20330;	40.45	361	methylation [GO:0032259];multidimensional cell growth [GO:0009825];negative regulation of DNA endoreduplication [GO:0032876];pattern specification process [GO:0007389];sterol biosynthetic process [GO:0016126];xylem and phloem pattern formation [GO:0010051]	endoplasmic reticulum [GO:0005783];Golgi apparatus [GO:0005794];nucleus [GO:0005634]	24-methylenesterol C-methyltransferase activity [GO:0030797];S-adenosylmethionine-dependent methyltransferase activity [GO:0008757]					endoplasmic reticulum,golgi,extracellular	endoplasmic reticulum,golgi,extracellular	endoplasmic reticulum,golgi,extracellular	endoplasmic reticulum,golgi,extracellular	endoplasmic reticulum,golgi,extracellular	endoplasmic reticulum,golgi,extracellular	endoplasmic reticulum,golgi,extracellular
Q9SIE7	Q9SIE7	Q9SIE7	sp|Q9SIE7|PLAT2_ARATH PLAT domain-containing protein 2 OS=Arabidopsis thaliana OX=3702 GN=PLAT2 PE=2 SV=1		At2g22170	PLAT2 At2g22170	Arabidopsis thaliana (Mouse-ear cress)	reviewed	AT2G22170;	20.129	183		endoplasmic reticulum [GO:0005783];secretory vesicle [GO:0099503];thylakoid [GO:0009579];vacuole [GO:0005773]	catalase activity [GO:0004096];heme binding [GO:0020037]				SUBCELLULAR LOCATION: Endoplasmic reticulum {ECO:0000250|UniProtKB:O65660}.	endoplasmic reticulum,golgi,extracellular	endoplasmic reticulum,golgi,extracellular	endoplasmic reticulum,golgi,extracellular	endoplasmic reticulum,golgi,extracellular	endoplasmic reticulum,golgi,extracellular	endoplasmic reticulum,golgi,extracellular	endoplasmic reticulum,golgi,extracellular
F4KIB2	F4KIB2	F4KIB2	sp|F4KIB2|TMN8_ARATH Transmembrane 9 superfamily member 8 OS=Arabidopsis thaliana OX=3702 GN=TMN8 PE=2 SV=1	Transmembrane 9 superfamily member 8	TMN8	TMN8 EMP1 At5g10840 T30N20_110	Arabidopsis thaliana (Mouse-ear cress)	reviewed	AT5G10840;	74.466	648	protein localization to membrane [GO:0072657]	endosome [GO:0005768];endosome membrane [GO:0010008];Golgi apparatus [GO:0005794];Golgi medial cisterna [GO:0005797];Golgi membrane [GO:0000139];integral component of membrane [GO:0016021];membrane [GO:0016020];plant-type cell wall [GO:0009505];trans-Golgi network [GO:0005802];vacuolar membrane [GO:0005774]			TOPO_DOM 34..285;/note=""""Lumenal"""";/evidence=""""ECO:0000305"""";TOPO_DOM 307..355;/note=""""Cytoplasmic"""";/evidence=""""ECO:0000305"""";TOPO_DOM 377..381;/note=""""Lumenal"""";/evidence=""""ECO:0000305"""";TOPO_DOM 403..422;/note=""""Cytoplasmic"""";/evidence=""""ECO:0000305"""";TOPO_DOM 444..455;/note=""""Lumenal"""";/evidence=""""ECO:0000305"""";TOPO_DOM 477..506;/note=""""Cytoplasmic"""…	TRANSMEM 286..306;/note=""""Helical;Name=1"""";/evidence=""""ECO:0000255"""";TRANSMEM 356..376;/note=""""Helical;Name=2"""";/evidence=""""ECO:0000255"""";TRANSMEM 382..402;/note=""""Helical;Name=3"""";/evidence=""""ECO:0000255"""";TRANSMEM 423..443;/note=""""Helical;Name=4"""";/evidence=""""ECO:0000255"""";TRANSMEM 456..476;/note=""""Helical;Name=5"""";/evidence=""""ECO:0000255"""";TRANSMEM 507..…	SUBCELLULAR LOCATION: Endosome membrane {ECO:0000250|UniProtKB:P32802};Multi-pass membrane protein {ECO:0000255}. Golgi apparatus membrane {ECO:0000250|UniProtKB:Q940G0};Multi-pass membrane protein {ECO:0000255}.	plastid	mitochondrion	endoplasmic reticulum,golgi,extracellular	endoplasmic reticulum,golgi,extracellular	endoplasmic reticulum,golgi,extracellular	mitochondrion	endoplasmic reticulum,golgi,extracellular
A0A1P8BEB3;Q9LFP1;Q9SIQ9;Q9LFS4	A0A1P8BEB3;Q9LFP1	A0A1P8BEB3	tr|A0A1P8BEB3|A0A1P8BEB3_ARATH Vesicle-associated membrane protein 713 OS=Arabidopsis thaliana OX=3702 GN=VAMP713 PE=1 SV=1;sp|Q9LFP1|VA713_ARATH Vesicle-associated membrane protein 713 OS=Arabidopsis thaliana OX=3702 GN=VAMP713 PE=1 SV=1	Vesicle-associated membrane protein 713	VAMP713	VAMP713 ATVAMP713 At5g11150 F2I11.40 F2I11_40	Arabidopsis thaliana (Mouse-ear cress)	unreviewed	AT5G11150;	25.896	226	protein transport [GO:0015031];vesicle-mediated transport [GO:0016192]	integral component of membrane [GO:0016021]						plastid	mitochondrion	endoplasmic reticulum,golgi,extracellular	endoplasmic reticulum,golgi,extracellular	endoplasmic reticulum,golgi,extracellular	endoplasmic reticulum,golgi,extracellular	endoplasmic reticulum,golgi,extracellular
A8MRQ5	A8MRQ5	A8MRQ5	tr|A8MRQ5|A8MRQ5_ARATH Bifunctional inhibitor/lipid-transfer protein/seed storage 2S albumin superfamily protein OS=Arabidopsis thaliana OX=3702 GN=At4g22485 PE=1 SV=2		At4g22485	At4g22485	Arabidopsis thaliana (Mouse-ear cress)	unreviewed	AT4G22485;	68.199	656		cytosol [GO:0005829]						endoplasmic reticulum,golgi,extracellular	endoplasmic reticulum,golgi,extracellular	endoplasmic reticulum,golgi,extracellular	endoplasmic reticulum,golgi,extracellular	endoplasmic reticulum,golgi,extracellular	endoplasmic reticulum,golgi,extracellular	endoplasmic reticulum,golgi,extracellular
O65660	O65660	O65660	sp|O65660|PLAT1_ARATH PLAT domain-containing protein 1 OS=Arabidopsis thaliana OX=3702 GN=PLAT1 PE=1 SV=1		At4g39730	PLAT1 At4g39730	Arabidopsis thaliana (Mouse-ear cress)	reviewed	AT4G39730;	20.136	181	regulation of growth [GO:0040008];response to cold [GO:0009409];response to salt stress [GO:0009651];response to water deprivation [GO:0009414]	chloroplast thylakoid membrane [GO:0009535];endoplasmic reticulum [GO:0005783];plasma membrane [GO:0005886];plastoglobule [GO:0010287];secretory vesicle [GO:0099503];thylakoid [GO:0009579];vacuolar membrane [GO:0005774];vacuole [GO:0005773]	catalase activity [GO:0004096];heme binding [GO:0020037]				SUBCELLULAR LOCATION: Endoplasmic reticulum {ECO:0000269|PubMed:25396746}. Plastid, chloroplast, plastoglobule {ECO:0000269|PubMed:22274653}. Note=Localizes to rod shaped ER structures that resemble ER bodies. {ECO:0000269|PubMed:25396746}.	endoplasmic reticulum,golgi,extracellular	endoplasmic reticulum,golgi,extracellular	endoplasmic reticulum,golgi,extracellular	endoplasmic reticulum,golgi,extracellular	endoplasmic reticulum,golgi,extracellular	endoplasmic reticulum,golgi,extracellular	endoplasmic reticulum,golgi,extracellular
O04331;Q9LK25;Q9LY99	O04331;Q9LK25	O04331	sp|O04331|PHB3_ARATH Prohibitin-3, mitochondrial OS=Arabidopsis thaliana OX=3702 GN=PHB3 PE=1 SV=1;sp|Q9LK25|PHB4_ARATH Prohibitin-4, mitochondrial OS=Arabidopsis thaliana OX=3702 GN=PHB4 PE=1 SV=1	Prohibitin-3, mitochondrial;Prohibitin-4, mitochondrial	PHB3;PHB4	PHB3 EER3 At5g40770 K1B16.2	Arabidopsis thaliana (Mouse-ear cress)	reviewed	AT5G40770;	30.399	277	cell division [GO:0051301];defense response to bacterium [GO:0042742];lateral root development [GO:0048527];mitochondrion organization [GO:0007005];negative regulation of cell division [GO:0051782];response to auxin [GO:0009733];response to ethylene [GO:0009723];response to nitric oxide [GO:0071731];response to salt stress [GO:0009651];salicylic acid biosynthetic process [GO:0009697]	chloroplast [GO:0009507];chloroplast envelope [GO:0009941];integral component of membrane [GO:0016021];mitochondrial respiratory chain complex I [GO:0005747];mitochondrion [GO:0005739];nucleolus [GO:0005730];plasma membrane [GO:0005886];vacuolar membrane [GO:0005774];vacuole [GO:0005773]	protein-containing complex binding [GO:0044877]		TOPO_DOM 2..6;/note=""""Mitochondrial matrix"""";/evidence=""""ECO:0000255"""";TOPO_DOM 29..277;/note=""""Mitochondrial intermembrane"""";/evidence=""""ECO:0000255""""	TRANSMEM 7..28;/note=""""Helical;Signal-anchor for type II membrane protein"""";/evidence=""""ECO:0000255""""	SUBCELLULAR LOCATION: Cell membrane {ECO:0000269|PubMed:15060130}. Mitochondrion inner membrane {ECO:0000269|PubMed:12837548, ECO:0000269|PubMed:14671022, ECO:0000269|PubMed:17883375, ECO:0000269|PubMed:18189341, ECO:0000269|PubMed:21841088, ECO:0000269|PubMed:9132067};Single-pass type II membrane protein {ECO:0000255}. Nucleus {ECO:0000269|PubMed:17525078}. Cytoplasm {ECO:0000269|PubMed:17525078…	nucleus	endoplasmic reticulum,golgi,extracellular	endoplasmic reticulum,golgi,extracellular		mitochondrion	endoplasmic reticulum,golgi,extracellular	endoplasmic reticulum,golgi,extracellular
Q9ZWA8	Q9ZWA8	Q9ZWA8	sp|Q9ZWA8|FLA9_ARATH Fasciclin-like arabinogalactan protein 9 OS=Arabidopsis thaliana OX=3702 GN=FLA9 PE=2 SV=1	Fasciclin-like arabinogalactan protein 9	FLA9	FLA9 At1g03870 F21M11.20	Arabidopsis thaliana (Mouse-ear cress)	reviewed	AT1G03870;	26.115	247	plant-type secondary cell wall biogenesis [GO:0009834]	anchored component of membrane [GO:0031225];anchored component of plasma membrane [GO:0046658];extracellular region [GO:0005576];plasma membrane [GO:0005886];secretory vesicle [GO:0099503]					SUBCELLULAR LOCATION: Cell membrane;Lipid-anchor, GPI-anchor.	endoplasmic reticulum,golgi,extracellular	endoplasmic reticulum,golgi,extracellular	endoplasmic reticulum,golgi,extracellular	endoplasmic reticulum,golgi,extracellular	endoplasmic reticulum,golgi,extracellular	endoplasmic reticulum,golgi,extracellular	endoplasmic reticulum,golgi,extracellular
Q9C7F7	Q9C7F7	Q9C7F7	sp|Q9C7F7|LTPG1_ARATH Non-specific lipid transfer protein GPI-anchored 1 OS=Arabidopsis thaliana OX=3702 GN=LTPG1 PE=2 SV=1	Non-specific lipid transfer protein GPI-anchored 1	LTPG1	LTPG1 LTPG At1g27950 F13K9.6	Arabidopsis thaliana (Mouse-ear cress)	reviewed	AT1G27950;	19.759	193	cuticle development [GO:0042335];defense response to fungus [GO:0050832];lipid transport [GO:0006869]	anchored component of membrane [GO:0031225];anchored component of plasma membrane [GO:0046658];endoplasmic reticulum [GO:0005783];extracellular region [GO:0005576];Golgi apparatus [GO:0005794];nucleus [GO:0005634];plant-type cell wall [GO:0009505];plasma membrane [GO:0005886];secretory vesicle [GO:0099503]	lipid binding [GO:0008289]				SUBCELLULAR LOCATION: Cell membrane {ECO:0000269|PubMed:19321705, ECO:0000269|PubMed:22891199, ECO:0000269|PubMed:23505340};Lipid-anchor, GPI-anchor {ECO:0000255}. Secreted, cell wall {ECO:0000269|PubMed:19366900}. Endoplasmic reticulum {ECO:0000269|PubMed:19366900}. Golgi apparatus {ECO:0000269|PubMed:19366900}. Note=Targeted to the plasma membrane via the vesicular trafficking system (PubMed:19…	endoplasmic reticulum,golgi,extracellular	endoplasmic reticulum,golgi,extracellular	endoplasmic reticulum,golgi,extracellular	endoplasmic reticulum,golgi,extracellular	endoplasmic reticulum,golgi,extracellular	endoplasmic reticulum,golgi,extracellular	endoplasmic reticulum,golgi,extracellular
Q9FF98	Q9FF98	Q9FF98	sp|Q9FF98|ML3_ARATH MD-2-related lipid-recognition protein 3 OS=Arabidopsis thaliana OX=3702 GN=ML3 PE=1 SV=1		UQI3	ML3 UQI3 At5g23820 MRO11.14	Arabidopsis thaliana (Mouse-ear cress)	reviewed	AT5G23820;	17.907	164	defense response [GO:0006952];sterol transport [GO:0015918]	endoplasmic reticulum [GO:0005783];ER body [GO:0010168];plant-type vacuole [GO:0000325];secretory vesicle [GO:0099503];vacuole [GO:0005773]	sterol binding [GO:0032934]				SUBCELLULAR LOCATION: Vacuole {ECO:0000269|PubMed:23903439}. Endoplasmic reticulum {ECO:0000269|PubMed:23903439}. Note=Localized in endoplasmic reticulum bodies (ER bodies). {ECO:0000269|PubMed:23903439}.	endoplasmic reticulum,golgi,extracellular	endoplasmic reticulum,golgi,extracellular	endoplasmic reticulum,golgi,extracellular	endoplasmic reticulum,golgi,extracellular	endoplasmic reticulum,golgi,extracellular	endoplasmic reticulum,golgi,extracellular	endoplasmic reticulum,golgi,extracellular
F4IFM7;F4IFM6;Q9SKR2;F4IFM9	F4IFM7;F4IFM6;Q9SKR2	F4IFM7	tr|F4IFM7|F4IFM7_ARATH Synaptotagmin A OS=Arabidopsis thaliana OX=3702 GN=SYTA PE=1 SV=1;tr|F4IFM6|F4IFM6_ARATH Synaptotagmin A OS=Arabidopsis thaliana OX=3702 GN=SYTA PE=1 SV=1;sp|Q9SKR2|SYT1_ARATH Synaptotagmin-1 OS=Arabidopsis thaliana OX=3702 GN=SYT1 P	Synaptotagmin-1	SYTA;SYT1	SYTA ATSYTA NTMC2T1.1 NTMC2TYPE1.1 SYNAPTOTAGMIN 1 synaptotagmin A SYT1 At2g20990 F26H11.25	Arabidopsis thaliana (Mouse-ear cress)	unreviewed	AT2G20990;	64.49	565	lipid transport [GO:0006869]	integral component of membrane [GO:0016021]	lipid binding [GO:0008289]			TRANSMEM 6..32;/note=""""Helical"""";/evidence=""""ECO:0000256|SAM:Phobius""""	SUBCELLULAR LOCATION: Membrane {ECO:0000256|ARBA:ARBA00004167};Single-pass membrane protein {ECO:0000256|ARBA:ARBA00004167}.	cytosol	endoplasmic reticulum,golgi,extracellular	endoplasmic reticulum,golgi,extracellular	endoplasmic reticulum,golgi,extracellular	mitochondrion	endoplasmic reticulum,golgi,extracellular	endoplasmic reticulum,golgi,extracellular
Q9SU13	Q9SU13	Q9SU13	sp|Q9SU13|FLA2_ARATH Fasciclin-like arabinogalactan protein 2 OS=Arabidopsis thaliana OX=3702 GN=FLA2 PE=2 SV=1	Fasciclin-like arabinogalactan protein 2	FLA2	FLA2 At4g12730 T20K18.80	Arabidopsis thaliana (Mouse-ear cress)	reviewed	AT4G12730;	43.448	403		anchored component of membrane [GO:0031225];anchored component of plasma membrane [GO:0046658];cytosol [GO:0005829];plasma membrane [GO:0005886];vacuolar membrane [GO:0005774]					SUBCELLULAR LOCATION: Cell membrane {ECO:0000305};Lipid-anchor, GPI-anchor {ECO:0000305}.	endoplasmic reticulum,golgi,extracellular	endoplasmic reticulum,golgi,extracellular	endoplasmic reticulum,golgi,extracellular	endoplasmic reticulum,golgi,extracellular	endoplasmic reticulum,golgi,extracellular	endoplasmic reticulum,golgi,extracellular	endoplasmic reticulum,golgi,extracellular
Q93XY5	Q93XY5	Q93XY5	sp|Q93XY5|TET18_ARATH Tetraspanin-18 OS=Arabidopsis thaliana OX=3702 GN=TOM2AH2 PE=1 SV=1	Tetraspanin-18	TOM2AH2	TOM2AH2 At2g20230 F11A3.22	Arabidopsis thaliana (Mouse-ear cress)	reviewed	AT2G20230;	29.721	270		integral component of membrane [GO:0016021];mitochondrion [GO:0005739];vacuolar membrane [GO:0005774];vacuole [GO:0005773]			TOPO_DOM 1..15;/note=""""Cytoplasmic"""";/evidence=""""ECO:0000255"""";TOPO_DOM 37..99;/note=""""Extracellular"""";/evidence=""""ECO:0000255"""";TOPO_DOM 121..132;/note=""""Cytoplasmic"""";/evidence=""""ECO:0000255"""";TOPO_DOM 154..183;/note=""""Extracellular"""";/evidence=""""ECO:0000255"""";TOPO_DOM 205..270;/note=""""Cytoplasmic"""";/evidence=""""ECO:0000255""""	TRANSMEM 16..36;/note=""""Helical"""";/evidence=""""ECO:0000255"""";TRANSMEM 100..120;/note=""""Helical"""";/evidence=""""ECO:0000255"""";TRANSMEM 133..153;/note=""""Helical"""";/evidence=""""ECO:0000255"""";TRANSMEM 184..204;/note=""""Helical"""";/evidence=""""ECO:0000255""""	SUBCELLULAR LOCATION: Membrane {ECO:0000250};Multi-pass membrane protein {ECO:0000305}. Vacuole membrane {ECO:0000269|PubMed:17151019};Multi-pass membrane protein {ECO:0000255}.	plastid	endoplasmic reticulum,golgi,extracellular	endoplasmic reticulum,golgi,extracellular	endoplasmic reticulum,golgi,extracellular	mitochondrion	endoplasmic reticulum,golgi,extracellular	endoplasmic reticulum,golgi,extracellular
Q9S7Z8	Q9S7Z8	Q9S7Z8	sp|Q9S7Z8|PIN3_ARATH Auxin efflux carrier component 3 OS=Arabidopsis thaliana OX=3702 GN=PIN3 PE=1 SV=1	Auxin efflux carrier component 3	PIN3	PIN3 At1g70940 F15H11.14	Arabidopsis thaliana (Mouse-ear cress)	reviewed	AT1G70940;	69.465	640	auxin-activated signaling pathway [GO:0009734];auxin efflux [GO:0010315];auxin homeostasis [GO:0010252];auxin polar transport [GO:0009926];gravitropism [GO:0009630];positive gravitropism [GO:0009958];response to light stimulus [GO:0009416];root development [GO:0048364];root hair elongation [GO:0048767];root hair initiation [GO:0048766];tropism [GO:0009606]	cell surface [GO:0009986];endoplasmic reticulum [GO:0005783];integral component of membrane [GO:0016021];lateral plasma membrane [GO:0016328];mitochondrion [GO:0005739];plasma membrane [GO:0005886];vesicle membrane [GO:0012506]	auxin efflux transmembrane transporter activity [GO:0010329]			TRANSMEM 8..28;/note=""""Helical"""";/evidence=""""ECO:0000255"""";TRANSMEM 39..59;/note=""""Helical"""";/evidence=""""ECO:0000255"""";TRANSMEM 72..92;/note=""""Helical"""";/evidence=""""ECO:0000255"""";TRANSMEM 102..122;/note=""""Helical"""";/evidence=""""ECO:0000255"""";TRANSMEM 132..152;/note=""""Helical"""";/evidence=""""ECO:0000255"""";TRANSMEM 501..521;/note=""""Helical"""";/evidence=""""EC…	SUBCELLULAR LOCATION: Cell membrane {ECO:0000269|PubMed:20439545};Multi-pass membrane protein {ECO:0000305}.	nucleus	endoplasmic reticulum,golgi,extracellular	endoplasmic reticulum,golgi,extracellular	mitochondrion	endoplasmic reticulum,golgi,extracellular	endoplasmic reticulum,golgi,extracellular	endoplasmic reticulum,golgi,extracellular
Q9SJ81	Q9SJ81	Q9SJ81	sp|Q9SJ81|FLA7_ARATH Fasciclin-like arabinogalactan protein 7 OS=Arabidopsis thaliana OX=3702 GN=FLA7 PE=2 SV=1	Fasciclin-like arabinogalactan protein 7	FLA7	FLA7 At2g04780 F28I8.18	Arabidopsis thaliana (Mouse-ear cress)	reviewed	AT2G04780;	26.845	254	plant-type secondary cell wall biogenesis [GO:0009834]	anchored component of membrane [GO:0031225];anchored component of plasma membrane [GO:0046658];mitochondrion [GO:0005739];plasma membrane [GO:0005886];secretory vesicle [GO:0099503]					SUBCELLULAR LOCATION: Cell membrane;Lipid-anchor, GPI-anchor.	endoplasmic reticulum,golgi,extracellular	endoplasmic reticulum,golgi,extracellular	endoplasmic reticulum,golgi,extracellular	endoplasmic reticulum,golgi,extracellular	endoplasmic reticulum,golgi,extracellular	endoplasmic reticulum,golgi,extracellular	endoplasmic reticulum,golgi,extracellular
Q9SYB5	Q9SYB5	Q9SYB5	sp|Q9SYB5|OST3B_ARATH Probable dolichyl-diphosphooligosaccharide--protein glycosyltransferase subunit 3B OS=Arabidopsis thaliana OX=3702 GN=OST3B PE=2 SV=1	Probable dolichyl-diphosphooligosaccharide--protein glycosyltransferase subunit 3B	OST3B	OST3B At1g61790 T13M11.15	Arabidopsis thaliana (Mouse-ear cress)	reviewed	AT1G61790;	38.806	346	pollen tube reception [GO:0010483];protein N-linked glycosylation [GO:0006487];protein N-linked glycosylation via asparagine [GO:0018279]	endoplasmic reticulum [GO:0005783];integral component of membrane [GO:0016021];nucleus [GO:0005634];oligosaccharyltransferase complex [GO:0008250];plasma membrane [GO:0005886]			TOPO_DOM 23..189;/note=""""Lumenal"""";/evidence=""""ECO:0000255"""";TOPO_DOM 211..225;/note=""""Cytoplasmic"""";/evidence=""""ECO:0000255"""";TOPO_DOM 247..277;/note=""""Lumenal"""";/evidence=""""ECO:0000255"""";TOPO_DOM 299..308;/note=""""Cytoplasmic"""";/evidence=""""ECO:0000255"""";TOPO_DOM 330..346;/note=""""Lumenal"""";/evidence=""""ECO:0000255""""	TRANSMEM 190..210;/note=""""Helical"""";/evidence=""""ECO:0000255"""";TRANSMEM 226..246;/note=""""Helical"""";/evidence=""""ECO:0000255"""";TRANSMEM 278..298;/note=""""Helical"""";/evidence=""""ECO:0000255"""";TRANSMEM 309..329;/note=""""Helical"""";/evidence=""""ECO:0000255""""	SUBCELLULAR LOCATION: Endoplasmic reticulum membrane {ECO:0000250};Multi-pass membrane protein {ECO:0000250}.	endoplasmic reticulum,golgi,extracellular	endoplasmic reticulum,golgi,extracellular	endoplasmic reticulum,golgi,extracellular	endoplasmic reticulum,golgi,extracellular	mitochondrion	endoplasmic reticulum,golgi,extracellular	endoplasmic reticulum,golgi,extracellular
Q940G0	Q940G0	Q940G0	sp|Q940G0|TMN1_ARATH Transmembrane 9 superfamily member 1 OS=Arabidopsis thaliana OX=3702 GN=TMN1 PE=1 SV=1	Transmembrane 9 superfamily member 1	TMN1	TMN1 EMP12 At1g10950 T19D16.13	Arabidopsis thaliana (Mouse-ear cress)	reviewed	AT1G10950;	66.892	589	protein localization to membrane [GO:0072657]	cis-Golgi network [GO:0005801];endosome [GO:0005768];endosome membrane [GO:0010008];extracellular region [GO:0005576];Golgi apparatus [GO:0005794];Golgi cis cisterna [GO:0000137];Golgi medial cisterna [GO:0005797];Golgi membrane [GO:0000139];integral component of membrane [GO:0016021];membrane [GO:0016020];trans-Golgi network [GO:0005802]			TOPO_DOM 25..222;/note=""""Lumenal"""";/evidence=""""ECO:0000305"""";TOPO_DOM 244..293;/note=""""Cytoplasmic"""";/evidence=""""ECO:0000305"""";TOPO_DOM 315..321;/note=""""Lumenal"""";/evidence=""""ECO:0000305"""";TOPO_DOM 343..364;/note=""""Cytoplasmic"""";/evidence=""""ECO:0000305"""";TOPO_DOM 386..395;/note=""""Lumenal"""";/evidence=""""ECO:0000305"""";TOPO_DOM 417..448;/note=""""Cytoplasmic"""…	TRANSMEM 223..243;/note=""""Helical;Name=1"""";/evidence=""""ECO:0000255"""";TRANSMEM 294..314;/note=""""Helical;Name=2"""";/evidence=""""ECO:0000255"""";TRANSMEM 322..342;/note=""""Helical;Name=3"""";/evidence=""""ECO:0000255"""";TRANSMEM 365..385;/note=""""Helical;Name=4"""";/evidence=""""ECO:0000255"""";TRANSMEM 396..416;/note=""""Helical;Name=5"""";/evidence=""""ECO:0000255"""";TRANSMEM 449..…	SUBCELLULAR LOCATION: Endosome membrane {ECO:0000250|UniProtKB:P32802};Multi-pass membrane protein {ECO:0000255}. Golgi apparatus membrane {ECO:0000269|PubMed:22570441};Multi-pass membrane protein {ECO:0000255}.	endoplasmic reticulum,golgi,extracellular	endoplasmic reticulum,golgi,extracellular	endoplasmic reticulum,golgi,extracellular	endoplasmic reticulum,golgi,extracellular	endoplasmic reticulum,golgi,extracellular	endoplasmic reticulum,golgi,extracellular	endoplasmic reticulum,golgi,extracellular
Q9ZUA0	Q9ZUA0	Q9ZUA0	sp|Q9ZUA0|OST1B_ARATH Dolichyl-diphosphooligosaccharide--protein glycosyltransferase subunit 1B OS=Arabidopsis thaliana OX=3702 GN=OST1B PE=1 SV=1	Dolichyl-diphosphooligosaccharide--protein glycosyltransferase subunit 1B	OST1B	OST1B RPN1B At2g01720 T8O11.11	Arabidopsis thaliana (Mouse-ear cress)	reviewed	AT2G01720;	52.218	464	protein N-linked glycosylation [GO:0006487];protein N-linked glycosylation via asparagine [GO:0018279]	endoplasmic reticulum [GO:0005783];integral component of membrane [GO:0016021];mitochondrion [GO:0005739];oligosaccharyltransferase complex [GO:0008250];plant-type cell wall [GO:0009505];plasma membrane [GO:0005886];vacuolar membrane [GO:0005774]			TOPO_DOM 25..436;/note=""""Lumenal"""";/evidence=""""ECO:0000255"""";TOPO_DOM 458..464;/note=""""Cytoplasmic"""";/evidence=""""ECO:0000255""""	TRANSMEM 437..457;/note=""""Helical"""";/evidence=""""ECO:0000255""""	SUBCELLULAR LOCATION: Endoplasmic reticulum membrane {ECO:0000250};Single-pass type I membrane protein {ECO:0000250}.	plastid	endoplasmic reticulum,golgi,extracellular	endoplasmic reticulum,golgi,extracellular	endoplasmic reticulum,golgi,extracellular	mitochondrion	endoplasmic reticulum,golgi,extracellular	endoplasmic reticulum,golgi,extracellular
A0A1I9LRA3;Q9LTQ5	A0A1I9LRA3;Q9LTQ5	A0A1I9LRA3	tr|A0A1I9LRA3|A0A1I9LRA3_ARATH TRAF-like family protein OS=Arabidopsis thaliana OX=3702 GN=At3g20370 PE=1 SV=1;tr|Q9LTQ5|Q9LTQ5_ARATH AT3g20370/MQC12_13 OS=Arabidopsis thaliana OX=3702 GN=At3g20370 PE=1 SV=1		At3g20370	At3g20370	Arabidopsis thaliana (Mouse-ear cress)	unreviewed	AT3G20370;	41.105	357								plastid	endoplasmic reticulum,golgi,extracellular	endoplasmic reticulum,golgi,extracellular	endoplasmic reticulum,golgi,extracellular	endoplasmic reticulum,golgi,extracellular	endoplasmic reticulum,golgi,extracellular	endoplasmic reticulum,golgi,extracellular
Q84WT8	Q84WT8	Q84WT8	sp|Q84WT8|CYT4_ARATH Cysteine proteinase inhibitor 4 OS=Arabidopsis thaliana OX=3702 GN=CYS4 PE=3 SV=2	Cysteine proteinase inhibitor 4	CYS4	CYS4 At4g16500 dl4275c FCAALL.171	Arabidopsis thaliana (Mouse-ear cress)	reviewed	AT4G16500;	12.556	117	defense response [GO:0006952]	cell wall [GO:0005618];cytosol [GO:0005829];extracellular region [GO:0005576];plasmodesma [GO:0009506];secretory vesicle [GO:0099503];vacuole [GO:0005773]	cysteine-type endopeptidase inhibitor activity [GO:0004869]				SUBCELLULAR LOCATION: Secreted {ECO:0000305}.	endoplasmic reticulum,golgi,extracellular	endoplasmic reticulum,golgi,extracellular	endoplasmic reticulum,golgi,extracellular	endoplasmic reticulum,golgi,extracellular	endoplasmic reticulum,golgi,extracellular	mitochondrion	endoplasmic reticulum,golgi,extracellular
F4JRY9;Q8GUN1	F4JRY9;Q8GUN1	F4JRY9	tr|F4JRY9|F4JRY9_ARATH Myosin heavy chain-like protein OS=Arabidopsis thaliana OX=3702 GN=At4g31340 PE=1 SV=1;tr|Q8GUN1|Q8GUN1_ARATH AT4G31340 protein OS=Arabidopsis thaliana OX=3702 GN=At4g31340 PE=1 SV=1		At4g31340	At4g31340 F8F16.160 F8F16_160	Arabidopsis thaliana (Mouse-ear cress)	unreviewed	AT4G31340;	47.739	420		integral component of membrane [GO:0016021]				TRANSMEM 387..407;/note=""""Helical"""";/evidence=""""ECO:0000256|SAM:Phobius""""		endoplasmic reticulum,golgi,extracellular	endoplasmic reticulum,golgi,extracellular	endoplasmic reticulum,golgi,extracellular	endoplasmic reticulum,golgi,extracellular	mitochondrion	endoplasmic reticulum,golgi,extracellular	endoplasmic reticulum,golgi,extracellular
A0A1P8AQP0;A0A1P8B937;A0A1P8B7X4;F4HZ57;P0DH94;P0DH93;P0DH92;P59228;P59229	A0A1P8AQP0;A0A1P8B937;A0A1P8B7X4;F4HZ57;P0DH94;P0DH93;P0DH92;P59228;P59229	A0A1P8AQP0	tr|A0A1P8AQP0|A0A1P8AQP0_ARATH V-type proton ATPase proteolipid subunit OS=Arabidopsis thaliana OX=3702 GN=AVA-P2 PE=3 SV=1;tr|A0A1P8B937|A0A1P8B937_ARATH V-type proton ATPase proteolipid subunit OS=Arabidopsis thaliana OX=3702 GN=VHA-C3 PE=3 SV=1;tr|A0A1P	V-type proton ATPase subunit c5;V-type proton ATPase subunit c3;V-type proton ATPase subunit c1;V-type proton ATPase subunit c2;V-type proton ATPase subunit c4	AVA-P4;VHA-c5;VHA-c3;VHA-c1;VHA-c2;VHA-c4	AVA-P2 ATVHA-C2 AVA-2PE VACUOLAR-TYPE H+ ATPASE C2 At1g19910 F6F9.3 F6F9_3	Arabidopsis thaliana (Mouse-ear cress)	unreviewed	AT1G19910;	12.103	122		integral component of membrane [GO:0016021];proton-transporting V-type ATPase, V0 domain [GO:0033179];vacuolar membrane [GO:0005774]	proton transmembrane transporter activity [GO:0015078]			TRANSMEM 12..35;/note=""""Helical"""";/evidence=""""ECO:0000256|RuleBase:RU363060"""";TRANSMEM 56..80;/note=""""Helical"""";/evidence=""""ECO:0000256|RuleBase:RU363060"""";TRANSMEM 92..116;/note=""""Helical"""";/evidence=""""ECO:0000256|RuleBase:RU363060""""	SUBCELLULAR LOCATION: Membrane {ECO:0000256|ARBA:ARBA00004141};Multi-pass membrane protein {ECO:0000256|ARBA:ARBA00004141}. Vacuole membrane {ECO:0000256|ARBA:ARBA00004128, ECO:0000256|RuleBase:RU363060};Multi-pass membrane protein {ECO:0000256|ARBA:ARBA00004128, ECO:0000256|RuleBase:RU363060}.	nucleus	endoplasmic reticulum,golgi,extracellular	endoplasmic reticulum,golgi,extracellular	endoplasmic reticulum,golgi,extracellular	mitochondrion	endoplasmic reticulum,golgi,extracellular	endoplasmic reticulum,golgi,extracellular
Q96520	Q96520	Q96520	sp|Q96520|PER12_ARATH Peroxidase 12 OS=Arabidopsis thaliana OX=3702 GN=PER12 PE=1 SV=1	Peroxidase 12	PER12	PER12 P12 At1g71695 F14O23.6 F26A9.5	Arabidopsis thaliana (Mouse-ear cress)	reviewed	AT1G71695;	39.559	358	hydrogen peroxide catabolic process [GO:0042744];response to oxidative stress [GO:0006979]	cell wall [GO:0005618];extracellular region [GO:0005576];mitochondrion [GO:0005739];plant-type cell wall [GO:0009505];plasmodesma [GO:0009506];vacuole [GO:0005773]	heme binding [GO:0020037];metal ion binding [GO:0046872];peroxidase activity [GO:0004601]				SUBCELLULAR LOCATION: Secreted {ECO:0000305}. Vacuole {ECO:0000305}. Note=Carboxy-terminal extension appears to target the protein to vacuoles.	plastid	endoplasmic reticulum,golgi,extracellular	endoplasmic reticulum,golgi,extracellular	endoplasmic reticulum,golgi,extracellular	endoplasmic reticulum,golgi,extracellular	endoplasmic reticulum,golgi,extracellular	endoplasmic reticulum,golgi,extracellular
Q9ZU46	Q9ZU46	Q9ZU46	sp|Q9ZU46|ZAR1_ARATH Receptor protein kinase-like protein ZAR1 OS=Arabidopsis thaliana OX=3702 GN=ZAR1 PE=1 SV=1		LRR-RLK	ZAR1 At2g01210 F10A8.9	Arabidopsis thaliana (Mouse-ear cress)	reviewed	AT2G01210;	78.306	716	protein autophosphorylation [GO:0046777];zygote asymmetric cell division [GO:0010070];zygote asymmetric cytokinesis in embryo sac [GO:0010069]	chloroplast [GO:0009507];chloroplast stroma [GO:0009570];integral component of membrane [GO:0016021];plant-type cell wall [GO:0009505];plasma membrane [GO:0005886];pollen tube [GO:0090406];secretory vesicle [GO:0099503]	ATP binding [GO:0005524];kinase activity [GO:0016301];protein serine/threonine kinase activity [GO:0004674];protein serine kinase activity [GO:0106310];protein threonine kinase activity [GO:0106311]			TRANSMEM 320..340;/note=""""Helical"""";/evidence=""""ECO:0000255""""	SUBCELLULAR LOCATION: Cell membrane {ECO:0000269|PubMed:27014878};Single-pass membrane protein {ECO:0000255}.	endoplasmic reticulum,golgi,extracellular	endoplasmic reticulum,golgi,extracellular	endoplasmic reticulum,golgi,extracellular	endoplasmic reticulum,golgi,extracellular	endoplasmic reticulum,golgi,extracellular	endoplasmic reticulum,golgi,extracellular	endoplasmic reticulum,golgi,extracellular
Q42589	Q42589	Q42589	sp|Q42589|NLTP1_ARATH Non-specific lipid-transfer protein 1 OS=Arabidopsis thaliana OX=3702 GN=LTP1 PE=2 SV=1	Non-specific lipid-transfer protein 1	LTP1	LTP1 At2g38540 T6A23.26	Arabidopsis thaliana (Mouse-ear cress)	reviewed	AT2G38540;	11.755	118	cell wall organization [GO:0071555];lipid transport [GO:0006869]	apoplast [GO:0048046];chloroplast thylakoid [GO:0009534];Golgi apparatus [GO:0005794];membrane [GO:0016020];plant-type cell wall [GO:0009505];plasma membrane [GO:0005886];secretory vesicle [GO:0099503]	calmodulin binding [GO:0005516];lipid binding [GO:0008289]				SUBCELLULAR LOCATION: Secreted, cell wall {ECO:0000269|PubMed:8220451}.	endoplasmic reticulum,golgi,extracellular	endoplasmic reticulum,golgi,extracellular	endoplasmic reticulum,golgi,extracellular	endoplasmic reticulum,golgi,extracellular	endoplasmic reticulum,golgi,extracellular	endoplasmic reticulum,golgi,extracellular	endoplasmic reticulum,golgi,extracellular
Q67YW5;Q8W4R6	Q67YW5;Q8W4R6	Q67YW5	tr|Q67YW5|Q67YW5_ARATH Plant/protein OS=Arabidopsis thaliana OX=3702 GN=At3g27770 PE=1 SV=1;tr|Q8W4R6|Q8W4R6_ARATH AT3g27760/MGF10_16 OS=Arabidopsis thaliana OX=3702 GN=At3g27770 PE=1 SV=1		At3g27770	At3g27770	Arabidopsis thaliana (Mouse-ear cress)	unreviewed	AT3G27770;	31.487	272		integral component of membrane [GO:0016021]				TRANSMEM 32..53;/note=""""Helical"""";/evidence=""""ECO:0000256|SAM:Phobius"""";TRANSMEM 65..87;/note=""""Helical"""";/evidence=""""ECO:0000256|SAM:Phobius"""";TRANSMEM 143..162;/note=""""Helical"""";/evidence=""""ECO:0000256|SAM:Phobius"""";TRANSMEM 207..232;/note=""""Helical"""";/evidence=""""ECO:0000256|SAM:Phobius"""";TRANSMEM 244..264;/note=""""Helical"""";/evidence=""""ECO:0000256|SAM:Phobi…		nucleus		endoplasmic reticulum,golgi,extracellular	endoplasmic reticulum,golgi,extracellular	endoplasmic reticulum,golgi,extracellular	endoplasmic reticulum,golgi,extracellular	endoplasmic reticulum,golgi,extracellular
Q93VM8	Q93VM8	Q93VM8	sp|Q93VM8|COPT5_ARATH Copper transporter 5 OS=Arabidopsis thaliana OX=3702 GN=COPT5 PE=1 SV=1	Copper transporter 5	COPT5	COPT5 At5g20650 T1M15.50	Arabidopsis thaliana (Mouse-ear cress)	reviewed	AT5G20650;	15.784	146	cellular copper ion homeostasis [GO:0006878];protein maturation by copper ion transfer [GO:0015680];response to abscisic acid [GO:0009737]	Golgi apparatus [GO:0005794];integral component of membrane [GO:0016021];late endosome [GO:0005770];plasma membrane [GO:0005886];plasmodesma [GO:0009506];plastid [GO:0009536];vacuolar membrane [GO:0005774];vacuole [GO:0005773]	copper ion transmembrane transporter activity [GO:0005375]			TRANSMEM 24..44;/note=""""Helical"""";/evidence=""""ECO:0000255"""";TRANSMEM 101..121;/note=""""Helical"""";/evidence=""""ECO:0000255""""	SUBCELLULAR LOCATION: Membrane {ECO:0000305};Multi-pass membrane protein {ECO:0000305}.	nucleus	plastid	endoplasmic reticulum,golgi,extracellular	endoplasmic reticulum,golgi,extracellular	endoplasmic reticulum,golgi,extracellular	endoplasmic reticulum,golgi,extracellular	endoplasmic reticulum,golgi,extracellular
Q9FNC4	Q9FNC4	Q9FNC4	tr|Q9FNC4|Q9FNC4_ARATH HAD superfamily, subfamily IIIB acid phosphatase OS=Arabidopsis thaliana OX=3702 GN=MRH10.13 PE=1 SV=1			MRH10.13 MRH10_13 At5g44020 At5g44020/MRH10.13	Arabidopsis thaliana (Mouse-ear cress)	unreviewed	AT5G44020;	31.056	272		plasmodesma [GO:0009506];plastid [GO:0009536];vacuole [GO:0005773]	acid phosphatase activity [GO:0003993];nutrient reservoir activity [GO:0045735]					endoplasmic reticulum,golgi,extracellular	endoplasmic reticulum,golgi,extracellular	endoplasmic reticulum,golgi,extracellular	endoplasmic reticulum,golgi,extracellular	mitochondrion	endoplasmic reticulum,golgi,extracellular	endoplasmic reticulum,golgi,extracellular
F4JIF9;O24633	F4JIF9;O24633	F4JIF9	tr|F4JIF9|F4JIF9_ARATH Proteasome subunit beta OS=Arabidopsis thaliana OX=3702 GN=PBD2 PE=1 SV=1;sp|O24633|PSB2B_ARATH Proteasome subunit beta type-2-B OS=Arabidopsis thaliana OX=3702 GN=PBD2 PE=1 SV=1	Proteasome subunit beta type;Proteasome subunit beta type-2-B	PBD2	PBD2 20S proteasome beta subunit D2 At4g14800 Dl3440W FCAALL.135	Arabidopsis thaliana (Mouse-ear cress)	unreviewed	AT4G14800;	23.827	215	proteolysis involved in cellular protein catabolic process [GO:0051603];response to cadmium ion [GO:0046686]	cytosol [GO:0005829];nucleus [GO:0005634];proteasome complex [GO:0000502];proteasome core complex [GO:0005839];secretory vesicle [GO:0099503];vacuole [GO:0005773]	threonine-type endopeptidase activity [GO:0004298]				SUBCELLULAR LOCATION: Cytoplasm {ECO:0000256|RuleBase:RU004203}. Nucleus {ECO:0000256|ARBA:ARBA00004123, ECO:0000256|RuleBase:RU004203}.	nucleus	endoplasmic reticulum,golgi,extracellular	endoplasmic reticulum,golgi,extracellular		endoplasmic reticulum,golgi,extracellular	cytosol,nucleus	endoplasmic reticulum,golgi,extracellular
Q9FF55;F4K0F5;F4K0F7	Q9FF55;F4K0F5;F4K0F7	Q9FF55	sp|Q9FF55|PDI14_ARATH Protein disulfide isomerase-like 1-4 OS=Arabidopsis thaliana OX=3702 GN=PDIL1-4 PE=1 SV=1;tr|F4K0F5|F4K0F5_ARATH Protein disulfide-isomerase OS=Arabidopsis thaliana OX=3702 GN=PDIL1-4 PE=1 SV=1;tr|F4K0F7|F4K0F7_ARATH Protein disulfide	Protein disulfide isomerase-like 1-4;Protein disulfide-isomerase	PDIL1-4	PDIL1-4 PDI2 PDIL2-2 At5g60640 MUP24.6	Arabidopsis thaliana (Mouse-ear cress)	reviewed	AT5G60640;	66.356	597	protein folding [GO:0006457];response to endoplasmic reticulum stress [GO:0034976];response to oxidative stress [GO:0006979]	cell wall [GO:0005618];endoplasmic reticulum [GO:0005783];endoplasmic reticulum lumen [GO:0005788];extracellular region [GO:0005576];mitochondrion [GO:0005739];nucleus [GO:0005634];plastid [GO:0009536];secretory vesicle [GO:0099503];vacuolar membrane [GO:0005774]	protein disulfide isomerase activity [GO:0003756]				SUBCELLULAR LOCATION: Endoplasmic reticulum lumen {ECO:0000255|PROSITE-ProRule:PRU10138, ECO:0000269|PubMed:21909944}. Golgi apparatus {ECO:0000269|PubMed:21909944}. Vacuole {ECO:0000269|PubMed:21909944}. Nucleus {ECO:0000269|PubMed:21909944}. Secreted, cell wall {ECO:0000269|PubMed:21909944}.	endoplasmic reticulum,golgi,extracellular	endoplasmic reticulum,golgi,extracellular	endoplasmic reticulum,golgi,extracellular	endoplasmic reticulum,golgi,extracellular	mitochondrion	endoplasmic reticulum,golgi,extracellular	endoplasmic reticulum,golgi,extracellular
Q9FMD7	Q9FMD7	Q9FMD7	sp|Q9FMD7|Y5659_ARATH Probable inactive receptor kinase At5g16590 OS=Arabidopsis thaliana OX=3702 GN=At5g16590 PE=1 SV=1	Probable inactive receptor kinase At5g16590		At5g16590 MTG13.3	Arabidopsis thaliana (Mouse-ear cress)	reviewed	AT5G16590;	67.463	625	response to symbiotic fungus [GO:0009610]	integral component of membrane [GO:0016021];plant-type cell wall [GO:0009505];plasma membrane [GO:0005886];plasmodesma [GO:0009506];plastid [GO:0009536]	ATP binding [GO:0005524];protein kinase activity [GO:0004672]			TRANSMEM 246..266;/note=""""Helical"""";/evidence=""""ECO:0000255""""	SUBCELLULAR LOCATION: Cell membrane {ECO:0000269|PubMed:16146321, ECO:0000269|PubMed:17397506};Single-pass membrane protein {ECO:0000269|PubMed:16146321, ECO:0000269|PubMed:17397506}.	endoplasmic reticulum,golgi,extracellular	endoplasmic reticulum,golgi,extracellular	endoplasmic reticulum,golgi,extracellular	endoplasmic reticulum,golgi,extracellular	mitochondrion	endoplasmic reticulum,golgi,extracellular	endoplasmic reticulum,golgi,extracellular
A8MSC5;O22263;F4IL52;F4IL53	A8MSC5;O22263;F4IL52;F4IL53	A8MSC5	tr|A8MSC5|A8MSC5_ARATH Protein disulfide-isomerase OS=Arabidopsis thaliana OX=3702 GN=UNE5 PE=1 SV=1;sp|O22263|PDI21_ARATH Protein disulfide-isomerase like 2-1 OS=Arabidopsis thaliana OX=3702 GN=PDIL2-1 PE=2 SV=1;tr|F4IL52|F4IL52_ARATH Protein disulfide-is	Protein disulfide-isomerase like 2-1	UNE5;PDIL2-1	UNE5 ATPDI11 ATPDIL2-1 MEE30 PDI-LIKE 2-1 PDI11 PROTEIN DISULFIDE ISOMERASE 11 UNFERTILIZED EMBRYO SAC 5 At2g47470 T30B22.23	Arabidopsis thaliana (Mouse-ear cress)	unreviewed	AT2G47470;	36.564	335		endoplasmic reticulum [GO:0005783]	protein disulfide isomerase activity [GO:0003756]					endoplasmic reticulum,golgi,extracellular	endoplasmic reticulum,golgi,extracellular	endoplasmic reticulum,golgi,extracellular	endoplasmic reticulum,golgi,extracellular	endoplasmic reticulum,golgi,extracellular	endoplasmic reticulum,golgi,extracellular	endoplasmic reticulum,golgi,extracellular
Q42525;A0A1P8ARU7;Q9FZG4	Q42525	Q42525	sp|Q42525|HXK1_ARATH Hexokinase-1 OS=Arabidopsis thaliana OX=3702 GN=HXK1 PE=1 SV=2	Hexokinase-1	HXK1	HXK1 GIN2 At4g29130 F19B15.160	Arabidopsis thaliana (Mouse-ear cress)	reviewed	AT4G29130;	53.706	496	cellular glucose homeostasis [GO:0001678];glucose 6-phosphate metabolic process [GO:0051156];glucose mediated signaling pathway [GO:0010255];glycolytic process [GO:0006096];hexose catabolic process [GO:0019320];programmed cell death [GO:0012501];regulation of transcription by RNA polymerase II [GO:0006357];stomatal closure [GO:0090332];sugar mediated signaling pathway [GO:0010182];transpiration […	cytosol [GO:0005829];integral component of membrane [GO:0016021];mitochondrial outer membrane [GO:0005741];mitochondrion [GO:0005739];nucleus [GO:0005634];plastid [GO:0009536];protein-containing complex [GO:0032991];vacuolar membrane [GO:0005774];vacuole [GO:0005773]	ATP binding [GO:0005524];core promoter sequence-specific DNA binding [GO:0001046];fructokinase activity [GO:0008865];glucokinase activity [GO:0004340];glucose binding [GO:0005536];hexokinase activity [GO:0004396];mannokinase activity [GO:0019158];zinc ion binding [GO:0008270]			TRANSMEM 4..24;/note=""""Helical"""";/evidence=""""ECO:0000255""""	SUBCELLULAR LOCATION: Mitochondrion outer membrane;Single-pass membrane protein. Nucleus {ECO:0000255}.	cytosol	endoplasmic reticulum,golgi,extracellular	endoplasmic reticulum,golgi,extracellular	endoplasmic reticulum,golgi,extracellular	mitochondrion	mitochondrion	endoplasmic reticulum,golgi,extracellular
Q93Z83;A0A1P8BA53;A8MR02;F4IV56;A0A1P8AYX3;F4IV58;A0A1P8AZ34;Q6RF45;F4IV59	Q93Z83;A0A1P8BA53;A8MR02	Q93Z83	tr|Q93Z83|Q93Z83_ARATH AT5g26280/T19G15_130 OS=Arabidopsis thaliana OX=3702 GN=At5g26280 PE=1 SV=1;tr|A0A1P8BA53|A0A1P8BA53_ARATH TRAF-like family protein OS=Arabidopsis thaliana OX=3702 GN=At5g26280 PE=1 SV=1;tr|A8MR02|A8MR02_ARATH TRAF-like family protei		At5g26280	At5g26280 F9D12.7	Arabidopsis thaliana (Mouse-ear cress)	unreviewed	AT5G26280;	39.445	350		plasmodesma [GO:0009506]						plastid	endoplasmic reticulum,golgi,extracellular	endoplasmic reticulum,golgi,extracellular	endoplasmic reticulum,golgi,extracellular	endoplasmic reticulum,golgi,extracellular	endoplasmic reticulum,golgi,extracellular	endoplasmic reticulum,golgi,extracellular
Q8S9L3;F4JTK8	Q8S9L3;F4JTK8	Q8S9L3	tr|Q8S9L3|Q8S9L3_ARATH N-acyl-L-amino-acid amidohydrolase OS=Arabidopsis thaliana OX=3702 GN=AQI PE=1 SV=1;tr|F4JTK8|F4JTK8_ARATH N-acyl-L-amino-acid amidohydrolase OS=Arabidopsis thaliana OX=3702 GN=AQI PE=1 SV=1	Aminoacylase-1	At4g38220	AQI aquaporin interactor At4g38220 F20D10.340 F20D10_340	Arabidopsis thaliana (Mouse-ear cress)	unreviewed	AT4G38220;	47.739	430	cellular amino acid metabolic process [GO:0006520]	cytoplasm [GO:0005737]	aminoacylase activity [GO:0004046]				SUBCELLULAR LOCATION: Cytoplasm {ECO:0000256|ARBA:ARBA00004496}.	endoplasmic reticulum,golgi,extracellular	endoplasmic reticulum,golgi,extracellular	endoplasmic reticulum,golgi,extracellular	endoplasmic reticulum,golgi,extracellular	endoplasmic reticulum,golgi,extracellular	endoplasmic reticulum,golgi,extracellular	endoplasmic reticulum,golgi,extracellular
P62090	P62090	P62090	sp|P62090|PSAC_ARATH Photosystem I iron-sulfur center OS=Arabidopsis thaliana OX=3702 GN=psaC PE=3 SV=2	Photosystem I iron-sulfur center	psaC	psaC frxA AtCg01060	Arabidopsis thaliana (Mouse-ear cress)	reviewed	ATCG01060;	9.0384	81	photosynthesis [GO:0015979];photosynthetic electron transport in photosystem I [GO:0009773]	chloroplast [GO:0009507];chloroplast stromal thylakoid [GO:0009533];chloroplast thylakoid [GO:0009534];chloroplast thylakoid membrane [GO:0009535];photosystem I [GO:0009522];plastid [GO:0009536]	4 iron, 4 sulfur cluster binding [GO:0051539];electron transfer activity [GO:0009055];metal ion binding [GO:0046872];mRNA binding [GO:0003729]				SUBCELLULAR LOCATION: Plastid, chloroplast thylakoid membrane {ECO:0000255|HAMAP-Rule:MF_01303};Peripheral membrane protein {ECO:0000255|HAMAP-Rule:MF_01303};Stromal side {ECO:0000255|HAMAP-Rule:MF_01303}.	endoplasmic reticulum,golgi,extracellular		mitochondrion	endoplasmic reticulum,golgi,extracellular	endoplasmic reticulum,golgi,extracellular	endoplasmic reticulum,golgi,extracellular
Q9SU40	Q9SU40	Q9SU40	sp|Q9SU40|SKU5_ARATH Monocopper oxidase-like protein SKU5 OS=Arabidopsis thaliana OX=3702 GN=SKU5 PE=1 SV=1	Monocopper oxidase-like protein SKU5	SKU5	SKU5 At4g12420 T1P17.10	Arabidopsis thaliana (Mouse-ear cress)	reviewed	AT4G12420;	65.637	587	cell tip growth [GO:0009932]	anchored component of membrane [GO:0031225];anchored component of plasma membrane [GO:0046658];apoplast [GO:0048046];cell wall [GO:0005618];cytosol [GO:0005829];plant-type cell wall [GO:0009505];plasma membrane [GO:0005886];plasmodesma [GO:0009506];vacuolar membrane [GO:0005774]	copper ion binding [GO:0005507];oxidoreductase activity [GO:0016491]				SUBCELLULAR LOCATION: Secreted, cell wall {ECO:0000269|PubMed:12119380}. Cell membrane {ECO:0000269|PubMed:12119380, ECO:0000269|PubMed:15060130};Lipid-anchor, GPI-anchor {ECO:0000269|PubMed:12119380};Extracellular side {ECO:0000269|PubMed:12119380}. Note=Partially soluble and located in the cell wall.	endoplasmic reticulum,golgi,extracellular	endoplasmic reticulum,golgi,extracellular	endoplasmic reticulum,golgi,extracellular	endoplasmic reticulum,golgi,extracellular	endoplasmic reticulum,golgi,extracellular	endoplasmic reticulum,golgi,extracellular	endoplasmic reticulum,golgi,extracellular
Q8LFQ6	Q8LFQ6	Q8LFQ6	sp|Q8LFQ6|GRXC4_ARATH Glutaredoxin-C4 OS=Arabidopsis thaliana OX=3702 GN=GRXC4 PE=2 SV=2	Glutaredoxin-C4	GRXC4	GRXC4 GLU1 At5g20500 F7C8.90	Arabidopsis thaliana (Mouse-ear cress)	reviewed	AT5G20500;	14.827	135	cellular response to oxidative stress [GO:0034599]	cytoplasm [GO:0005737];endoplasmic reticulum [GO:0005783];Golgi apparatus [GO:0005794];plastid [GO:0009536];secretory vesicle [GO:0099503];vacuole [GO:0005773]	electron transfer activity [GO:0009055];glutathione-disulfide reductase activity [GO:0004362];protein disulfide oxidoreductase activity [GO:0015035]				SUBCELLULAR LOCATION: Cytoplasm {ECO:0000250}.	plastid	endoplasmic reticulum,golgi,extracellular	endoplasmic reticulum,golgi,extracellular	endoplasmic reticulum,golgi,extracellular	endoplasmic reticulum,golgi,extracellular	plastid	endoplasmic reticulum,golgi,extracellular
P93834;A8MRW9	P93834;A8MRW9	P93834	sp|P93834|HXK2_ARATH Hexokinase-2 OS=Arabidopsis thaliana OX=3702 GN=HXK2 PE=1 SV=1;tr|A8MRW9|A8MRW9_ARATH Phosphotransferase OS=Arabidopsis thaliana OX=3702 GN=HXK2 PE=1 SV=1	Hexokinase-2;Hexokinase	HXK2	HXK2 At2g19860 F6F22.11	Arabidopsis thaliana (Mouse-ear cress)	reviewed	AT2G19860;	54.489	502	cellular glucose homeostasis [GO:0001678];glucose 6-phosphate metabolic process [GO:0051156];glycolytic process [GO:0006096];hexokinase-dependent signaling [GO:0009747];hexose metabolic process [GO:0019318];programmed cell death [GO:0012501];sugar mediated signaling pathway [GO:0010182]	cytosol [GO:0005829];integral component of mitochondrial outer membrane [GO:0031307];mitochondrion [GO:0005739];plastid [GO:0009536]	ATP binding [GO:0005524];fructokinase activity [GO:0008865];glucokinase activity [GO:0004340];glucose binding [GO:0005536];hexokinase activity [GO:0004396];mannokinase activity [GO:0019158]			TRANSMEM 4..24;/note=""""Helical"""";/evidence=""""ECO:0000255""""	SUBCELLULAR LOCATION: Mitochondrion outer membrane {ECO:0000269|PubMed:12953116, ECO:0000269|PubMed:14671022};Single-pass membrane protein {ECO:0000269|PubMed:12953116, ECO:0000269|PubMed:14671022}.	cytosol	endoplasmic reticulum,golgi,extracellular	endoplasmic reticulum,golgi,extracellular	endoplasmic reticulum,golgi,extracellular	mitochondrion	mitochondrion	endoplasmic reticulum,golgi,extracellular
O81845	O81845	O81845	sp|O81845|PUMP1_ARATH Mitochondrial uncoupling protein 1 OS=Arabidopsis thaliana OX=3702 GN=PUMP1 PE=1 SV=1	Mitochondrial uncoupling protein 1	PUMP1	PUMP1 UCP1 At3g54110 F24B22.70	Arabidopsis thaliana (Mouse-ear cress)	reviewed	AT3G54110;	32.662	306	amino acid transmembrane transport [GO:0003333];mitochondrial transmembrane transport [GO:1990542];photorespiration [GO:0009853]	cytosol [GO:0005829];integral component of membrane [GO:0016021];mitochondrial inner membrane [GO:0005743];mitochondrion [GO:0005739];plasmodesma [GO:0009506];vacuolar membrane [GO:0005774]	amino acid transmembrane transporter activity [GO:0015171];oxidative phosphorylation uncoupler activity [GO:0017077]			TRANSMEM 15..35;/note=""""Helical;Name=1"""";/evidence=""""ECO:0000255"""";TRANSMEM 71..91;/note=""""Helical;Name=2"""";/evidence=""""ECO:0000255"""";TRANSMEM 118..138;/note=""""Helical;Name=3"""";/evidence=""""ECO:0000255"""";TRANSMEM 177..197;/note=""""Helical;Name=4"""";/evidence=""""ECO:0000255"""";TRANSMEM 218..238;/note=""""Helical;Name=5"""";/evidence=""""ECO:0000255"""";TRANSMEM 269..289;…	SUBCELLULAR LOCATION: Mitochondrion inner membrane {ECO:0000250};Multi-pass membrane protein {ECO:0000250}.	endoplasmic reticulum,golgi,extracellular	mitochondrion	endoplasmic reticulum,golgi,extracellular	endoplasmic reticulum,golgi,extracellular	endoplasmic reticulum,golgi,extracellular	endoplasmic reticulum,golgi,extracellular	endoplasmic reticulum,golgi,extracellular
Q9ZNT7	Q9ZNT7	Q9ZNT7	sp|Q9ZNT7|PHB2_ARATH Prohibitin-2, mitochondrial OS=Arabidopsis thaliana OX=3702 GN=PHB2 PE=1 SV=1	Prohibitin-2, mitochondrial	PHB2	PHB2 At1g03860 F21M11.21	Arabidopsis thaliana (Mouse-ear cress)	reviewed	AT1G03860;	31.81	286		cell wall [GO:0005618];extracellular region [GO:0005576];integral component of membrane [GO:0016021];mitochondrial respiratory chain complex I [GO:0005747];mitochondrion [GO:0005739];plastid [GO:0009536];vacuolar membrane [GO:0005774];vacuole [GO:0005773]			TOPO_DOM 1..13;/note=""""Mitochondrial matrix"""";/evidence=""""ECO:0000255"""";TOPO_DOM 33..286;/note=""""Mitochondrial intermembrane"""";/evidence=""""ECO:0000255""""	TRANSMEM 14..32;/note=""""Helical;Signal-anchor for type II membrane protein"""";/evidence=""""ECO:0000255""""	SUBCELLULAR LOCATION: Mitochondrion inner membrane {ECO:0000269|PubMed:12837548, ECO:0000269|PubMed:14671022, ECO:0000269|PubMed:17883375, ECO:0000269|PubMed:18189341, ECO:0000269|PubMed:21841088};Single-pass type II membrane protein {ECO:0000269|PubMed:12837548, ECO:0000269|PubMed:14671022, ECO:0000269|PubMed:17883375, ECO:0000269|PubMed:18189341, ECO:0000269|PubMed:21841088}.	plastid	endoplasmic reticulum,golgi,extracellular	endoplasmic reticulum,golgi,extracellular		endoplasmic reticulum,golgi,extracellular	mitochondrion	endoplasmic reticulum,golgi,extracellular
Q9M2U7	Q9M2U7	Q9M2U7	tr|Q9M2U7|Q9M2U7_ARATH AT3g54400/T12E18_90 OS=Arabidopsis thaliana OX=3702 GN=T12E18_90 PE=1 SV=1		T12E18_90	T12E18_90 At3g54400 T14E10.1	Arabidopsis thaliana (Mouse-ear cress)	unreviewed	AT3G54400;	45.475	425	proteolysis [GO:0006508]	apoplast [GO:0048046];cell wall [GO:0005618];cytosol [GO:0005829]	aspartic-type endopeptidase activity [GO:0004190];DNA binding [GO:0003677]					endoplasmic reticulum,golgi,extracellular	endoplasmic reticulum,golgi,extracellular	endoplasmic reticulum,golgi,extracellular	endoplasmic reticulum,golgi,extracellular	mitochondrion	endoplasmic reticulum,golgi,extracellular	endoplasmic reticulum,golgi,extracellular
A0A1P8AV08;O65390;Q8VYL3;A0A1P8AVA7	A0A1P8AV08;O65390	A0A1P8AV08	tr|A0A1P8AV08|A0A1P8AV08_ARATH Aspartic proteinase A1 OS=Arabidopsis thaliana OX=3702 GN=APA1 PE=1 SV=1;sp|O65390|APA1_ARATH Aspartic proteinase A1 OS=Arabidopsis thaliana OX=3702 GN=APA1 PE=1 SV=1	Aspartic proteinase A1	APA1	APA1 aspartic proteinase A1 ATAPA1 At1g11910 F12F1.24 F12F1_24	Arabidopsis thaliana (Mouse-ear cress)	unreviewed	AT1G11910;	56.036	517	lipid metabolic process [GO:0006629]		aspartic-type endopeptidase activity [GO:0004190]					endoplasmic reticulum,golgi,extracellular	endoplasmic reticulum,golgi,extracellular	endoplasmic reticulum,golgi,extracellular	endoplasmic reticulum,golgi,extracellular	endoplasmic reticulum,golgi,extracellular	endoplasmic reticulum,golgi,extracellular	endoplasmic reticulum,golgi,extracellular
Q38936	Q38936	Q38936	sp|Q38936|FK152_ARATH Peptidyl-prolyl cis-trans isomerase FKBP15-2 OS=Arabidopsis thaliana OX=3702 GN=FKBP15-2 PE=2 SV=2	Peptidyl-prolyl cis-trans isomerase FKBP15-2	FKBP15-2	FKBP15-2 At5g48580 K15N18.5	Arabidopsis thaliana (Mouse-ear cress)	reviewed	AT5G48580;	17.658	163	response to endoplasmic reticulum stress [GO:0034976];response to fungus [GO:0009620]	cytosol [GO:0005829];endoplasmic reticulum [GO:0005783];endoplasmic reticulum lumen [GO:0005788];Golgi apparatus [GO:0005794];plastid [GO:0009536];vacuole [GO:0005773]	peptidyl-prolyl cis-trans isomerase activity [GO:0003755]				SUBCELLULAR LOCATION: Endoplasmic reticulum lumen {ECO:0000305}.	endoplasmic reticulum,golgi,extracellular	endoplasmic reticulum,golgi,extracellular	endoplasmic reticulum,golgi,extracellular	endoplasmic reticulum,golgi,extracellular	endoplasmic reticulum,golgi,extracellular	mitochondrion	endoplasmic reticulum,golgi,extracellular
Q38935	Q38935	Q38935	sp|Q38935|FK151_ARATH Peptidyl-prolyl cis-trans isomerase FKBP15-1 OS=Arabidopsis thaliana OX=3702 GN=FKBP15-1 PE=2 SV=2	Peptidyl-prolyl cis-trans isomerase FKBP15-1	FKBP15-1	FKBP15-1 At3g25220 MJL12.17	Arabidopsis thaliana (Mouse-ear cress)	reviewed	AT3G25220;	16.355	153		cytosol [GO:0005829];endoplasmic reticulum [GO:0005783];endoplasmic reticulum lumen [GO:0005788];secretory vesicle [GO:0099503]	peptidyl-prolyl cis-trans isomerase activity [GO:0003755]				SUBCELLULAR LOCATION: Endoplasmic reticulum lumen {ECO:0000255|PROSITE-ProRule:PRU10138}.	endoplasmic reticulum,golgi,extracellular	endoplasmic reticulum,golgi,extracellular	endoplasmic reticulum,golgi,extracellular	endoplasmic reticulum,golgi,extracellular	endoplasmic reticulum,golgi,extracellular	mitochondrion	endoplasmic reticulum,golgi,extracellular
Q39182	Q39182	Q39182	sp|Q39182|DEF02_ARATH Defensin-like protein 2 OS=Arabidopsis thaliana OX=3702 GN=PDF2.2 PE=2 SV=1	Defensin-like protein 2	PDF2.2	PDF2.2 LCR69 At2g02100 F5O4.13	Arabidopsis thaliana (Mouse-ear cress)	reviewed	AT2G02100;	8.524	77	defense response [GO:0006952];defense response to fungus [GO:0050832];killing of cells of other organism [GO:0031640]	cell wall [GO:0005618];extracellular region [GO:0005576];mitochondrion [GO:0005739];plant-type cell wall [GO:0009505];plasma membrane [GO:0005886]					SUBCELLULAR LOCATION: Secreted {ECO:0000250}.	endoplasmic reticulum,golgi,extracellular	endoplasmic reticulum,golgi,extracellular	endoplasmic reticulum,golgi,extracellular	endoplasmic reticulum,golgi,extracellular	endoplasmic reticulum,golgi,extracellular	endoplasmic reticulum,golgi,extracellular	endoplasmic reticulum,golgi,extracellular
Q9SZ11	Q9SZ11	Q9SZ11	sp|Q9SZ11|GPDL3_ARATH Glycerophosphodiester phosphodiesterase GDPDL3 OS=Arabidopsis thaliana OX=3702 GN=GDPDL3 PE=2 SV=3	Glycerophosphodiester phosphodiesterase GDPDL3	GDPDL3	GDPDL3 GPDL2 MRH5 SHV3 At4g26690 F10M23.30	Arabidopsis thaliana (Mouse-ear cress)	reviewed	AT4G26690;	82.561	759	cell tip growth [GO:0009932];glycerol metabolic process [GO:0006071];guard cell morphogenesis [GO:0010442];lipid metabolic process [GO:0006629];plant-type cell wall cellulose metabolic process [GO:0052541];root epidermal cell differentiation [GO:0010053];root hair cell differentiation [GO:0048765];trichome differentiation [GO:0010026]	anchored component of membrane [GO:0031225];anchored component of plasma membrane [GO:0046658];cytosol [GO:0005829];integral component of membrane [GO:0016021];plasma membrane [GO:0005886]	glycerophosphodiester phosphodiesterase activity [GO:0008889]		TOPO_DOM 28..738;/note=""""Extracellular"""";/evidence=""""ECO:0000255""""	TRANSMEM 739..759;/note=""""Helical"""";/evidence=""""ECO:0000255""""	SUBCELLULAR LOCATION: Cell membrane {ECO:0000269|PubMed:18718934};Single-pass type I membrane protein {ECO:0000255}.	endoplasmic reticulum,golgi,extracellular	endoplasmic reticulum,golgi,extracellular	endoplasmic reticulum,golgi,extracellular	mitochondrion	endoplasmic reticulum,golgi,extracellular	endoplasmic reticulum,golgi,extracellular	mitochondrion
Q9XFM6;F4KG44	Q9XFM6;F4KG44	Q9XFM6	sp|Q9XFM6|MSBP1_ARATH Membrane steroid-binding protein 1 OS=Arabidopsis thaliana OX=3702 GN=MSBP1 PE=1 SV=2;tr|F4KG44|F4KG44_ARATH Membrane steroid binding protein 1 OS=Arabidopsis thaliana OX=3702 GN=MSBP1 PE=1 SV=1	Membrane steroid-binding protein 1	MSBP1	MSBP1 MAPR5 MP1 At5g52240 F17P19.14	Arabidopsis thaliana (Mouse-ear cress)	reviewed	AT5G52240;	24.405	220	negative regulation of cell growth [GO:0030308];regulation of lignin biosynthetic process [GO:1901141]	endomembrane system [GO:0012505];endoplasmic reticulum [GO:0005783];endosome membrane [GO:0010008];Golgi apparatus [GO:0005794];integral component of membrane [GO:0016021];membrane [GO:0016020];plasma membrane [GO:0005886];plastid [GO:0009536]	steroid binding [GO:0005496]			TRANSMEM 22..42;/note=""""Helical"""";/evidence=""""ECO:0000255""""	SUBCELLULAR LOCATION: Cell membrane {ECO:0000305};Single-pass type II membrane protein {ECO:0000305}. Endosome membrane {ECO:0000305};Single-pass type II membrane protein {ECO:0000305}.	cytosol	mitochondrion	endoplasmic reticulum,golgi,extracellular	endoplasmic reticulum,golgi,extracellular	endoplasmic reticulum,golgi,extracellular	cytosol,nucleus	endoplasmic reticulum,golgi,extracellular
Q9LJ86	Q9LJ86	Q9LJ86	sp|Q9LJ86|LTPG5_ARATH Non-specific lipid transfer protein GPI-anchored 5 OS=Arabidopsis thaliana OX=3702 GN=LTPG5 PE=2 SV=1		AtXYP8	LTPG5 XYLP12 XYP8 At3g22600 F16J14.17	Arabidopsis thaliana (Mouse-ear cress)	reviewed	AT3G22600;	17.305	170	defense response to fungus [GO:0050832];lipid transport [GO:0006869];PAMP-triggered immunity signalling pathway [GO:0140426];response to molecule of bacterial origin [GO:0002237];response to molecule of oomycetes origin [GO:0002240]	anchored component of membrane [GO:0031225];cytosol [GO:0005829];plasma membrane [GO:0005886]	lipid binding [GO:0008289]				SUBCELLULAR LOCATION: Cell membrane {ECO:0000255};Lipid-anchor, GPI-anchor {ECO:0000255}.	endoplasmic reticulum,golgi,extracellular	endoplasmic reticulum,golgi,extracellular	endoplasmic reticulum,golgi,extracellular	endoplasmic reticulum,golgi,extracellular	endoplasmic reticulum,golgi,extracellular	endoplasmic reticulum,golgi,extracellular	endoplasmic reticulum,golgi,extracellular
Q8VYI9	Q8VYI9	Q8VYI9	sp|Q8VYI9|LTG31_ARATH Non-specific lipid transfer protein GPI-anchored 31 OS=Arabidopsis thaliana OX=3702 GN=LTPG31 PE=2 SV=1	Non-specific lipid-transfer protein-like protein At5g64080		LTPG31 XYP1 At5g64080 MHJ24.6	Arabidopsis thaliana (Mouse-ear cress)	reviewed	AT5G64080;	17.971	182	lipid transport [GO:0006869];xylem development [GO:0010089]	anchored component of membrane [GO:0031225];anchored component of plasma membrane [GO:0046658];plastid [GO:0009536]	lipid binding [GO:0008289]				SUBCELLULAR LOCATION: Cell membrane {ECO:0000255};Lipid-anchor, GPI-anchor {ECO:0000255}.	endoplasmic reticulum,golgi,extracellular	endoplasmic reticulum,golgi,extracellular	endoplasmic reticulum,golgi,extracellular	endoplasmic reticulum,golgi,extracellular	endoplasmic reticulum,golgi,extracellular	endoplasmic reticulum,golgi,extracellular	endoplasmic reticulum,golgi,extracellular
Q9SS39;Q9ZUZ0	Q9SS39;Q9ZUZ0	Q9SS39	sp|Q9SS39|KCS14_ARATH Probable 3-ketoacyl-CoA synthase 14 OS=Arabidopsis thaliana OX=3702 GN=KCS14 PE=2 SV=1;sp|Q9ZUZ0|KCS13_ARATH 3-ketoacyl-CoA synthase 13 OS=Arabidopsis thaliana OX=3702 GN=HIC PE=2 SV=1	Probable 3-ketoacyl-CoA synthase 14;3-ketoacyl-CoA synthase 13	KCS14;HIC	KCS14 At3g10280 F14P13.12	Arabidopsis thaliana (Mouse-ear cress)	reviewed	AT3G10280;	51.625	459	fatty acid biosynthetic process [GO:0006633]	integral component of membrane [GO:0016021]	3-oxo-arachidoyl-CoA synthase activity [GO:0102336];3-oxo-cerotoyl-CoA synthase activity [GO:0102337];3-oxo-lignoceronyl-CoA synthase activity [GO:0102338];very-long-chain 3-ketoacyl-CoA synthase activity [GO:0102756]			TRANSMEM 32..52;/note=""""Helical"""";/evidence=""""ECO:0000255""""	SUBCELLULAR LOCATION: Membrane {ECO:0000255};Single-pass membrane protein {ECO:0000255}.	endoplasmic reticulum,golgi,extracellular	endoplasmic reticulum,golgi,extracellular	endoplasmic reticulum,golgi,extracellular	endoplasmic reticulum,golgi,extracellular	mitochondrion	endoplasmic reticulum,golgi,extracellular	endoplasmic reticulum,golgi,extracellular
Q96290	Q96290	Q96290	sp|Q96290|MSSP1_ARATH Monosaccharide-sensing protein 1 OS=Arabidopsis thaliana OX=3702 GN=MSSP1 PE=1 SV=2	Monosaccharide-sensing protein 1	MSSP1	MSSP1 MT1 At1g20840 F2D10.36 F9H16.18	Arabidopsis thaliana (Mouse-ear cress)	reviewed	AT1G20840;	79.484	734	carbohydrate transport [GO:0008643];response to nematode [GO:0009624]	integral component of membrane [GO:0016021];nucleus [GO:0005634];plant-type vacuole membrane [GO:0009705];vacuolar membrane [GO:0005774];vacuole [GO:0005773]	transmembrane transporter activity [GO:0022857]			TRANSMEM 6..26;/note=""""Helical;Name=1"""";/evidence=""""ECO:0000255"""";TRANSMEM 44..64;/note=""""Helical;Name=2"""";/evidence=""""ECO:0000255"""";TRANSMEM 79..99;/note=""""Helical;Name=3"""";/evidence=""""ECO:0000255"""";TRANSMEM 102..122;/note=""""Helical;Name=4"""";/evidence=""""ECO:0000255"""";TRANSMEM 133..153;/note=""""Helical;Name=5"""";/evidence=""""ECO:0000255"""";TRANSMEM 163..183;/no…	SUBCELLULAR LOCATION: Membrane {ECO:0000250};Multi-pass membrane protein {ECO:0000250}.	nucleus	mitochondrion	endoplasmic reticulum,golgi,extracellular	endoplasmic reticulum,golgi,extracellular	mitochondrion	endoplasmic reticulum,golgi,extracellular	endoplasmic reticulum,golgi,extracellular
A0A1P8BF69;Q94BY3	A0A1P8BF69;Q94BY3	A0A1P8BF69	tr|A0A1P8BF69|A0A1P8BF69_ARATH Translocon-associated protein beta (TRAPB) family protein OS=Arabidopsis thaliana OX=3702 GN=MUA22.2 PE=1 SV=1;tr|Q94BY3|Q94BY3_ARATH Translocon-associated protein subunit beta OS=Arabidopsis thaliana OX=3702 GN=MUA22.2 PE=1	Translocon-associated protein subunit beta	At5g14030	MUA22.2 MUA22_2 At5g14030	Arabidopsis thaliana (Mouse-ear cress)	unreviewed	AT5G14030;	17.225	159								endoplasmic reticulum,golgi,extracellular	endoplasmic reticulum,golgi,extracellular	endoplasmic reticulum,golgi,extracellular	endoplasmic reticulum,golgi,extracellular	endoplasmic reticulum,golgi,extracellular	endoplasmic reticulum,golgi,extracellular	endoplasmic reticulum,golgi,extracellular
B9DFI7;F4HPE1	B9DFI7;F4HPE1	B9DFI7	sp|B9DFI7|PMT2_ARATH Probable methyltransferase PMT2 OS=Arabidopsis thaliana OX=3702 GN=At1g26850 PE=2 SV=2;tr|F4HPE1|F4HPE1_ARATH Methyltransferase OS=Arabidopsis thaliana OX=3702 GN=At1g26850 PE=1 SV=1	Probable methyltransferase PMT2	At1g26850	At1g26850 T2P11.4	Arabidopsis thaliana (Mouse-ear cress)	reviewed	AT1G26850;	69.622	616	methylation [GO:0032259]	cytoplasm [GO:0005737];endosome [GO:0005768];Golgi apparatus [GO:0005794];Golgi medial cisterna [GO:0005797];Golgi membrane [GO:0000139];integral component of membrane [GO:0016021];nucleus [GO:0005634];trans-Golgi network [GO:0005802]	methyltransferase activity [GO:0008168]		TOPO_DOM 1..13;/note=""""Cytoplasmic"""";/evidence=""""ECO:0000255"""";TOPO_DOM 35..616;/note=""""Lumenal"""";/evidence=""""ECO:0000255""""	TRANSMEM 14..34;/note=""""Helical;Signal-anchor for type II membrane protein"""";/evidence=""""ECO:0000255""""	SUBCELLULAR LOCATION: Golgi apparatus membrane {ECO:0000305};Single-pass type II membrane protein {ECO:0000305}.	plastid	mitochondrion	endoplasmic reticulum,golgi,extracellular	endoplasmic reticulum,golgi,extracellular	endoplasmic reticulum,golgi,extracellular	endoplasmic reticulum,golgi,extracellular	endoplasmic reticulum,golgi,extracellular
Q96511	Q96511	Q96511	sp|Q96511|PER69_ARATH Peroxidase 69 OS=Arabidopsis thaliana OX=3702 GN=PER69 PE=1 SV=1	Peroxidase 69	PER69	PER69 P69 At5g64100 MHJ24.8	Arabidopsis thaliana (Mouse-ear cress)	reviewed	AT5G64100;	35.678	331	hydrogen peroxide catabolic process [GO:0042744];response to oxidative stress [GO:0006979]	cell wall [GO:0005618];extracellular region [GO:0005576];plant-type cell wall [GO:0009505];plasma membrane [GO:0005886];plasmodesma [GO:0009506]	heme binding [GO:0020037];metal ion binding [GO:0046872];mRNA binding [GO:0003729];peroxidase activity [GO:0004601]				SUBCELLULAR LOCATION: Secreted {ECO:0000255|PROSITE-ProRule:PRU00297}.	endoplasmic reticulum,golgi,extracellular	endoplasmic reticulum,golgi,extracellular	endoplasmic reticulum,golgi,extracellular	endoplasmic reticulum,golgi,extracellular	endoplasmic reticulum,golgi,extracellular	endoplasmic reticulum,golgi,extracellular	endoplasmic reticulum,golgi,extracellular
Q9ZVA2	Q9ZVA2	Q9ZVA2	sp|Q9ZVA2|EP1L2_ARATH EP1-like glycoprotein 2 OS=Arabidopsis thaliana OX=3702 GN=At1g78830 PE=1 SV=1		F9K20.12	At1g78830 F9K20.12	Arabidopsis thaliana (Mouse-ear cress)	reviewed	AT1G78830;	50.342	455		apoplast [GO:0048046];cell wall [GO:0005618];Golgi apparatus [GO:0005794];mitochondrion [GO:0005739];plant-type cell wall [GO:0009505];plasma membrane [GO:0005886];plasmodesma [GO:0009506];secretory vesicle [GO:0099503]	carbohydrate binding [GO:0030246]				SUBCELLULAR LOCATION: Secreted {ECO:0000269|PubMed:23738689}. Secreted, cell wall {ECO:0000269|PubMed:18796151}.	endoplasmic reticulum,golgi,extracellular	endoplasmic reticulum,golgi,extracellular	endoplasmic reticulum,golgi,extracellular	endoplasmic reticulum,golgi,extracellular	endoplasmic reticulum,golgi,extracellular	endoplasmic reticulum,golgi,extracellular	endoplasmic reticulum,golgi,extracellular
Q9ZVA1	Q9ZVA1	Q9ZVA1	sp|Q9ZVA1|EP1L1_ARATH EP1-like glycoprotein 1 OS=Arabidopsis thaliana OX=3702 GN=At1g78820 PE=2 SV=1		F9K20.13	At1g78820 F9K20.13	Arabidopsis thaliana (Mouse-ear cress)	reviewed	AT1G78820;	50.594	455		apoplast [GO:0048046];cell wall [GO:0005618]	carbohydrate binding [GO:0030246]				SUBCELLULAR LOCATION: Secreted, cell wall {ECO:0000269|PubMed:18796151}.	endoplasmic reticulum,golgi,extracellular	endoplasmic reticulum,golgi,extracellular	endoplasmic reticulum,golgi,extracellular	endoplasmic reticulum,golgi,extracellular	endoplasmic reticulum,golgi,extracellular	endoplasmic reticulum,golgi,extracellular	endoplasmic reticulum,golgi,extracellular
Q9ZVS4	Q9ZVS4	Q9ZVS4	tr|Q9ZVS4|Q9ZVS4_ARATH Eukaryotic aspartyl protease family protein OS=Arabidopsis thaliana OX=3702 GN=At1g03220 PE=1 SV=1		F15K9.17	At1g03220 F15K9.17 F15K9_17	Arabidopsis thaliana (Mouse-ear cress)	unreviewed	AT1G03220;	45.717	433	cellular response to hypoxia [GO:0071456]	cell wall [GO:0005618];extracellular region [GO:0005576];Golgi apparatus [GO:0005794];plasma membrane [GO:0005886];plasmodesma [GO:0009506];secretory vesicle [GO:0099503]	aspartic-type endopeptidase activity [GO:0004190]					endoplasmic reticulum,golgi,extracellular	endoplasmic reticulum,golgi,extracellular	endoplasmic reticulum,golgi,extracellular	endoplasmic reticulum,golgi,extracellular	endoplasmic reticulum,golgi,extracellular	endoplasmic reticulum,golgi,extracellular	endoplasmic reticulum,golgi,extracellular
Q9SGR6;F4I7X1;Q9SFF1	Q9SGR6;F4I7X1	Q9SGR6	tr|Q9SGR6|Q9SGR6_ARATH AT1G76160 protein OS=Arabidopsis thaliana OX=3702 GN=sks5 PE=1 SV=1;tr|F4I7X1|F4I7X1_ARATH SKU5-similar 6 OS=Arabidopsis thaliana OX=3702 GN=SKS6 PE=1 SV=1		sks5;SKS6	sks5 SKU5 similar 5 At1g76160 T23E18.10 T23E18_10	Arabidopsis thaliana (Mouse-ear cress)	unreviewed	AT1G76160;	60.04	541		apoplast [GO:0048046];cell wall [GO:0005618];plasmodesma [GO:0009506];secretory vesicle [GO:0099503]	copper ion binding [GO:0005507];oxidoreductase activity [GO:0016491]					endoplasmic reticulum,golgi,extracellular	endoplasmic reticulum,golgi,extracellular	endoplasmic reticulum,golgi,extracellular	endoplasmic reticulum,golgi,extracellular	endoplasmic reticulum,golgi,extracellular	endoplasmic reticulum,golgi,extracellular	endoplasmic reticulum,golgi,extracellular
Q41975	Q41975	Q41975	sp|Q41975|TIP22_ARATH Probable aquaporin TIP2-2 OS=Arabidopsis thaliana OX=3702 GN=TIP2-2 PE=1 SV=2	Probable aquaporin TIP2-2;Probable aquaporin TIP2-2, N-terminally processed	TIP2-2	TIP2-2 At4g17340 dl4705w FCAALL.412	Arabidopsis thaliana (Mouse-ear cress)	reviewed	AT4G17340;	25.08	250		central vacuole [GO:0042807];integral component of membrane [GO:0016021];plant-type vacuole membrane [GO:0009705];vacuolar membrane [GO:0005774];vacuole [GO:0005773]	water channel activity [GO:0015250]		TOPO_DOM 1..24;/note=""""Cytoplasmic"""";/evidence=""""ECO:0000255"""";TOPO_DOM 46..53;/note=""""Vacuolar"""";/evidence=""""ECO:0000255"""";TOPO_DOM 75..101;/note=""""Cytoplasmic"""";/evidence=""""ECO:0000255"""";TOPO_DOM 123..133;/note=""""Vacuolar"""";/evidence=""""ECO:0000255"""";TOPO_DOM 155..168;/note=""""Cytoplasmic"""";/evidence=""""ECO:0000255"""";TOPO_DOM 190..210;/note=""""Vacuolar"""";…	TRANSMEM 25..45;/note=""""Helical;Name=1"""";/evidence=""""ECO:0000255"""";TRANSMEM 54..74;/note=""""Helical;Name=2"""";/evidence=""""ECO:0000255"""";TRANSMEM 102..122;/note=""""Helical;Name=3"""";/evidence=""""ECO:0000255"""";TRANSMEM 134..154;/note=""""Helical;Name=4"""";/evidence=""""ECO:0000255"""";TRANSMEM 169..189;/note=""""Helical;Name=5"""";/evidence=""""ECO:0000255"""";TRANSMEM 211..231;…	SUBCELLULAR LOCATION: Vacuole membrane {ECO:0000269|PubMed:10737809};Multi-pass membrane protein {ECO:0000269|PubMed:10737809}. Note=Tonoplast.	endoplasmic reticulum,golgi,extracellular		endoplasmic reticulum,golgi,extracellular	endoplasmic reticulum,golgi,extracellular	endoplasmic reticulum,golgi,extracellular	endoplasmic reticulum,golgi,extracellular	endoplasmic reticulum,golgi,extracellular
P94072	P94072	P94072	sp|P94072|GL33_ARATH Germin-like protein subfamily 3 member 3 OS=Arabidopsis thaliana OX=3702 GN=GER3 PE=1 SV=1	Germin-like protein subfamily 3 member 3	GER3	GER3 GLP2A GLP2B GLP3 GLP3A GLP3B At5g20630 T1M15.30	Arabidopsis thaliana (Mouse-ear cress)	reviewed	AT5G20630;	21.836	211	oxidation-reduction process [GO:0055114];response to cold [GO:0009409]	apoplast [GO:0048046];cell wall [GO:0005618];extracellular matrix [GO:0031012];nucleus [GO:0005634];plastid [GO:0009536];secretory vesicle [GO:0099503]	manganese ion binding [GO:0030145]				SUBCELLULAR LOCATION: Secreted, extracellular space, apoplast {ECO:0000250}.	endoplasmic reticulum,golgi,extracellular	endoplasmic reticulum,golgi,extracellular	endoplasmic reticulum,golgi,extracellular	endoplasmic reticulum,golgi,extracellular	endoplasmic reticulum,golgi,extracellular	endoplasmic reticulum,golgi,extracellular	endoplasmic reticulum,golgi,extracellular
Q9LMU2	Q9LMU2	Q9LMU2	sp|Q9LMU2|KTI5_ARATH Kunitz trypsin inhibitor 5 OS=Arabidopsis thaliana OX=3702 GN=KTI5 PE=2 SV=1		F2H15.9	KTI5 KTI2 At1g17860 F2H15.9	Arabidopsis thaliana (Mouse-ear cress)	reviewed	AT1G17860;	22.081	196	defense response [GO:0006952];negative regulation of peptidase activity [GO:0010466];response to insect [GO:0009625]	apoplast [GO:0048046];cell wall [GO:0005618];endoplasmic reticulum [GO:0005783];secretory vesicle [GO:0099503]	cysteine-type endopeptidase inhibitor activity [GO:0004869];peptidase inhibitor activity [GO:0030414];serine-type endopeptidase inhibitor activity [GO:0004867]				SUBCELLULAR LOCATION: Endoplasmic reticulum {ECO:0000269|PubMed:30042779}.	endoplasmic reticulum,golgi,extracellular	endoplasmic reticulum,golgi,extracellular	endoplasmic reticulum,golgi,extracellular	endoplasmic reticulum,golgi,extracellular	endoplasmic reticulum,golgi,extracellular	endoplasmic reticulum,golgi,extracellular	endoplasmic reticulum,golgi,extracellular
Q9ZVA4;Q9ZVA5	Q9ZVA4;Q9ZVA5	Q9ZVA4	sp|Q9ZVA4|EP1L3_ARATH EP1-like glycoprotein 3 OS=Arabidopsis thaliana OX=3702 GN=At1g78850 PE=1 SV=1;sp|Q9ZVA5|EP1L4_ARATH EP1-like glycoprotein 4 OS=Arabidopsis thaliana OX=3702 GN=At1g78860 PE=3 SV=1		F9K20.10;F9K20.9	At1g78850 F9K20.10	Arabidopsis thaliana (Mouse-ear cress)	reviewed	AT1G78850;	49.051	441	cellular response to hypoxia [GO:0071456];response to sodium phosphate [GO:1904383]	apoplast [GO:0048046];cell wall [GO:0005618];cytosol [GO:0005829];Golgi apparatus [GO:0005794];mitochondrion [GO:0005739];secretory vesicle [GO:0099503];vacuolar membrane [GO:0005774]	carbohydrate binding [GO:0030246];glycosaminoglycan binding [GO:0005539]				SUBCELLULAR LOCATION: Secreted, cell wall {ECO:0000269|PubMed:12833529, ECO:0000269|PubMed:18796151}.	endoplasmic reticulum,golgi,extracellular	endoplasmic reticulum,golgi,extracellular	endoplasmic reticulum,golgi,extracellular	endoplasmic reticulum,golgi,extracellular	endoplasmic reticulum,golgi,extracellular	endoplasmic reticulum,golgi,extracellular	endoplasmic reticulum,golgi,extracellular
A0A1I9LSH2;Q9LZQ4	A0A1I9LSH2;Q9LZQ4	A0A1I9LSH2	tr|A0A1I9LSH2|A0A1I9LSH2_ARATH Carbohydrate-binding-like fold OS=Arabidopsis thaliana OX=3702 GN=At3g62360 PE=1 SV=1;tr|Q9LZQ4|Q9LZQ4_ARATH Carbohydrate-binding-like fold OS=Arabidopsis thaliana OX=3702 GN=T12C14_60 PE=1 SV=1		T12C14_60	At3g62360	Arabidopsis thaliana (Mouse-ear cress)	unreviewed	AT3G62360;	129.47	1197		integral component of membrane [GO:0016021]				TRANSMEM 1140..1159;/note=""""Helical"""";/evidence=""""ECO:0000256|SAM:Phobius""""		nucleus	endoplasmic reticulum,golgi,extracellular	endoplasmic reticulum,golgi,extracellular	endoplasmic reticulum,golgi,extracellular	endoplasmic reticulum,golgi,extracellular	endoplasmic reticulum,golgi,extracellular	endoplasmic reticulum,golgi,extracellular
F4JM26;Q9SVU4	F4JM26;Q9SVU4	F4JM26	tr|F4JM26|F4JM26_ARATH Tetraspanin family protein OS=Arabidopsis thaliana OX=3702 GN=At4g28770 PE=1 SV=1;sp|Q9SVU4|TET20_ARATH Tetraspanin-20 OS=Arabidopsis thaliana OX=3702 GN=TOM2AH1 PE=1 SV=1	Tetraspanin-20	At4g28770;TOM2AH1	At4g28770 F16A16.120 F16A16_120	Arabidopsis thaliana (Mouse-ear cress)	unreviewed	AT4G28770;	36.235	325		integral component of membrane [GO:0016021];plasma membrane [GO:0005886];vacuolar membrane [GO:0005774];vacuole [GO:0005773]				TRANSMEM 54..78;/note=""""Helical"""";/evidence=""""ECO:0000256|SAM:Phobius"""";TRANSMEM 154..177;/note=""""Helical"""";/evidence=""""ECO:0000256|SAM:Phobius"""";TRANSMEM 184..208;/note=""""Helical"""";/evidence=""""ECO:0000256|SAM:Phobius"""";TRANSMEM 240..259;/note=""""Helical"""";/evidence=""""ECO:0000256|SAM:Phobius""""		plastid	endoplasmic reticulum,golgi,extracellular	endoplasmic reticulum,golgi,extracellular	endoplasmic reticulum,golgi,extracellular	endoplasmic reticulum,golgi,extracellular	endoplasmic reticulum,golgi,extracellular	endoplasmic reticulum,golgi,extracellular
F4IDU4;Q9CAN8	F4IDU4;Q9CAN8	F4IDU4	sp|F4IDU4|MBOA1_ARATH Lysophospholipid acyltransferase 1 OS=Arabidopsis thaliana OX=3702 GN=LPCAT1 PE=1 SV=1;sp|Q9CAN8|MBOA2_ARATH Lysophospholipid acyltransferase 2 OS=Arabidopsis thaliana OX=3702 GN=LPCAT2 PE=1 SV=1	Lysophospholipid acyltransferase 1;Lysophospholipid acyltransferase 2	LPLAT1;LPLAT2	LPCAT1 LPLAT1 At1g12640 T12C24.17	Arabidopsis thaliana (Mouse-ear cress)	reviewed	AT1G12640;	52.152	462	galactolipid biosynthetic process [GO:0019375];glycerolipid biosynthetic process [GO:0045017];lipid modification [GO:0030258];phospholipid biosynthetic process [GO:0008654];triglyceride biosynthetic process [GO:0019432]	endoplasmic reticulum [GO:0005783];endoplasmic reticulum membrane [GO:0005789];extracellular region [GO:0005576];integral component of membrane [GO:0016021];membrane [GO:0016020];plasma membrane [GO:0005886]	1-acylglycerophosphocholine O-acyltransferase activity [GO:0047184];lysophospholipid acyltransferase activity [GO:0071617];transferase activity, transferring acyl groups [GO:0016746]			TRANSMEM 9..29;/note=""""Helical"""";/evidence=""""ECO:0000255"""";TRANSMEM 52..72;/note=""""Helical"""";/evidence=""""ECO:0000255"""";TRANSMEM 84..104;/note=""""Helical"""";/evidence=""""ECO:0000255"""";TRANSMEM 158..178;/note=""""Helical"""";/evidence=""""ECO:0000255"""";TRANSMEM 211..231;/note=""""Helical"""";/evidence=""""ECO:0000255"""";TRANSMEM 263..283;/note=""""Helical"""";/evidence=""""E…	SUBCELLULAR LOCATION: Endoplasmic reticulum membrane {ECO:0000305|PubMed:22923678};Multi-pass membrane protein {ECO:0000305|PubMed:22923678}.	plastid	endoplasmic reticulum,golgi,extracellular	endoplasmic reticulum,golgi,extracellular	endoplasmic reticulum,golgi,extracellular	mitochondrion	endoplasmic reticulum,golgi,extracellular	endoplasmic reticulum,golgi,extracellular
A0A1P8AQZ6;A0A1P8AWS5;A0A1P8BAD8;F4I065;A0A1P8AQG2;A0A1P8AW67;A0A1P8AQ00;A0A1P8B2S5;F4IB76;F4IJP7;Q9C8H4;A0A2H1ZE13;Q0IGL7;Q9FZB6;A0A1P8AQ28;F4IB69;A0A1P8AVQ6;A0A1P8BEN9;F4KJ91;F4IB71;A0A1P8AUY6;A0A1P8ARS9;A0A1P8BFK6;Q9C8I6;A0A1P8AV20;A0A2H1ZED2;Q9FZB8;A0A2H1ZE36;A0A1P8AX40;O81067;A0A1P8AV24;A0A1P8BEK6;C0LGG4;Q9SI06;Q9FN93;Q9ZQQ7;C0LGG3;C0LGD6;C0LGW2;O81069;C0LGL4;C0LGG6;Q9FZB1;C0LGD9;Q9FN94;Q9ZQ…	A0A1P8AQZ6;A0A1P8AWS5;A0A1P8BAD8;F4I065;A0A1P8AQG2;A0A1P8AW67;A0A1P8AQ00;A0A1P8B2S5;F4IB76;F4IJP7;Q9C8H4;A0A2H1ZE13;Q0IGL7;Q9FZB6;A0A1P8AQ28;F4IB69;A0A1P8AVQ6;A0A1P8BEN9;F4KJ91;F4IB71;A0A1P8AUY6;A0A1P8ARS9;A0A1P8BFK6;Q9C8I6;A0A1P8AV20;A0A2H1ZED2;Q9FZB8;A0A2H1ZE36;A0A1P8AX40;O81067;A0A1P8AV24;A0A1P8BEK6;C0LGG4;Q9SI06;Q9FN93;Q9ZQQ7;C0LGG3;C0LGD6;C0LGW2;O81069;C0LGL4;C0LGG6;Q9FZB1;C0LGD9;Q9FN94;Q9ZQ…	A0A1P8AQZ6	tr|A0A1P8AQZ6|A0A1P8AQZ6_ARATH Leucine-rich repeat protein kinase family protein OS=Arabidopsis thaliana OX=3702 GN=At1g51860 PE=1 SV=1;tr|A0A1P8AWS5|A0A1P8AWS5_ARATH Leucine-rich repeat protein kinase family protein OS=Arabidopsis thaliana OX=3702 GN=At1g	Probable LRR receptor-like serine/threonine-protein kinase At1g51810;Probable LRR receptor-like serine/threonine-protein kinase At1g51860;Putative leucine-rich repeat receptor-like serine/threonine-protein kinase At2g04300;Probable LRR receptor-like serine/threonine-protein kinase At5g59680;Putative leucine-rich repeat receptor-like serine/threonine-protein kinase At2g14440;Probable LRR receptor-…	At1g49100;At1g51910;At2g29000;F19C24.15;At1g51620;T14L22.4;At1g51850;At5g59660;At1g51870;F19C24.3;At2g28970;PAM74	At1g51860 T14L22.7 T14L22_7	Arabidopsis thaliana (Mouse-ear cress)	unreviewed	AT1G51860;	82.942	746		integral component of membrane [GO:0016021]	ATP binding [GO:0005524];protein serine/threonine kinase activity [GO:0004674]			TRANSMEM 367..390;/note=""""Helical"""";/evidence=""""ECO:0000256|SAM:Phobius""""		endoplasmic reticulum,golgi,extracellular	endoplasmic reticulum,golgi,extracellular	endoplasmic reticulum,golgi,extracellular	endoplasmic reticulum,golgi,extracellular	endoplasmic reticulum,golgi,extracellular	endoplasmic reticulum,golgi,extracellular	endoplasmic reticulum,golgi,extracellular
Q9FFH6	Q9FFH6	Q9FFH6	sp|Q9FFH6|FLA13_ARATH Fasciclin-like arabinogalactan protein 13 OS=Arabidopsis thaliana OX=3702 GN=FLA13 PE=1 SV=1	Fasciclin-like arabinogalactan protein 13	FLA13	FLA13 At5g44130 MLN1_5	Arabidopsis thaliana (Mouse-ear cress)	reviewed	AT5G44130;	26.205	247	plant-type secondary cell wall biogenesis [GO:0009834]	anchored component of membrane [GO:0031225];anchored component of plasma membrane [GO:0046658];Golgi apparatus [GO:0005794];plant-type cell wall [GO:0009505];plasma membrane [GO:0005886];plasmodesma [GO:0009506];plastid [GO:0009536]					SUBCELLULAR LOCATION: Cell membrane;Lipid-anchor, GPI-anchor.	endoplasmic reticulum,golgi,extracellular	endoplasmic reticulum,golgi,extracellular	endoplasmic reticulum,golgi,extracellular	endoplasmic reticulum,golgi,extracellular	mitochondrion	endoplasmic reticulum,golgi,extracellular	endoplasmic reticulum,golgi,extracellular
Q9SCZ4;Q9FLW0;Q9FN92;Q9LX66;Q9FLJ8;Q9SR05;Q9LK35;Q3E8W4;Q9SJT0;Q9T020	Q9SCZ4	Q9SCZ4	sp|Q9SCZ4|FERON_ARATH Receptor-like protein kinase FERONIA OS=Arabidopsis thaliana OX=3702 GN=FER PE=1 SV=1	Receptor-like protein kinase FERONIA	FER	FER AAK1 SIR SRN At3g51550 F26O13.190	Arabidopsis thaliana (Mouse-ear cress)	reviewed	AT3G51550;	98.149	895	abscisic acid-activated signaling pathway [GO:0009738];brassinosteroid mediated signaling pathway [GO:0009742];circadian regulation of gene expression [GO:0032922];defense response to fungus [GO:0050832];ethylene-activated signaling pathway [GO:0009873];negative regulation of abscisic acid-activated signaling pathway [GO:0009788];negative regulation of cell growth [GO:0030308];pollen tube recepti…	filiform apparatus [GO:0043680];integral component of membrane [GO:0016021];plasma membrane [GO:0005886];plasmodesma [GO:0009506]	ATP binding [GO:0005524];protein kinase activity [GO:0004672];protein serine kinase activity [GO:0106310];protein threonine kinase activity [GO:0106311]		TOPO_DOM 28..447;/note=""""Extracellular"""";/evidence=""""ECO:0000255"""";TOPO_DOM 469..895;/note=""""Cytoplasmic"""";/evidence=""""ECO:0000255""""	TRANSMEM 448..468;/note=""""Helical"""";/evidence=""""ECO:0000255""""	SUBCELLULAR LOCATION: Cell membrane {ECO:0000269|PubMed:17673660, ECO:0000269|PubMed:21071669, ECO:0000269|PubMed:24458638, ECO:0000305|PubMed:17644812};Single-pass type I membrane protein {ECO:0000269|PubMed:17673660, ECO:0000269|PubMed:21071669, ECO:0000269|PubMed:24458638, ECO:0000305|PubMed:17644812}. Note=Accumulates asymmetrically in the female gametophyte synergid membrane at the filiform …	endoplasmic reticulum,golgi,extracellular	endoplasmic reticulum,golgi,extracellular	endoplasmic reticulum,golgi,extracellular	endoplasmic reticulum,golgi,extracellular	endoplasmic reticulum,golgi,extracellular	endoplasmic reticulum,golgi,extracellular	endoplasmic reticulum,golgi,extracellular
Q94BT9	Q94BT9	Q94BT9	sp|Q94BT9|ATOX1_ARATH Copper transport protein ATX1 OS=Arabidopsis thaliana OX=3702 GN=ATX1 PE=1 SV=2	Copper transport protein ATX1	ATX1	ATX1 At1g66240 T6J19.6	Arabidopsis thaliana (Mouse-ear cress)	reviewed	AT1G66240;	8.1584	76	copper ion transport [GO:0006825]	cytosol [GO:0005829];mitochondrion [GO:0005739];secretory vesicle [GO:0099503]	metal ion binding [GO:0046872]				SUBCELLULAR LOCATION: Cytoplasm, cytosol {ECO:0000269|PubMed:17223078}.	endoplasmic reticulum,golgi,extracellular	mitochondrion	endoplasmic reticulum,golgi,extracellular	endoplasmic reticulum,golgi,extracellular	endoplasmic reticulum,golgi,extracellular	cytosol,nucleus	endoplasmic reticulum,golgi,extracellular
Q9C5C2	Q9C5C2	Q9C5C2	sp|Q9C5C2|BGL37_ARATH Myrosinase 2 OS=Arabidopsis thaliana OX=3702 GN=TGG2 PE=1 SV=1	Myrosinase 2	TGG2	TGG2 BGLU37 At5g25980 T1N24.18	Arabidopsis thaliana (Mouse-ear cress)	reviewed	AT5G25980;	62.731	547	abscisic acid-activated signaling pathway [GO:0009738];carbohydrate metabolic process [GO:0005975];defense response to insect [GO:0002213];glucosinolate catabolic process [GO:0019762];regulation of stomatal movement [GO:0010119];response to abscisic acid [GO:0009737]	apoplast [GO:0048046];chloroplast [GO:0009507];cytosolic ribosome [GO:0022626];peroxisome [GO:0005777];plasmodesma [GO:0009506];plastid [GO:0009536];secretory vesicle [GO:0099503];vacuole [GO:0005773]	beta-glucosidase activity [GO:0008422];glucosinolate glucohydrolase activity [GO:0102799];thioglucosidase activity [GO:0019137]					endoplasmic reticulum,golgi,extracellular	endoplasmic reticulum,golgi,extracellular	endoplasmic reticulum,golgi,extracellular	endoplasmic reticulum,golgi,extracellular	endoplasmic reticulum,golgi,extracellular	endoplasmic reticulum,golgi,extracellular	endoplasmic reticulum,golgi,extracellular
Q9LIA8;Q9LF33;Q9FM01;Q9FZE1	Q9LIA8;Q9LF33;Q9FM01	Q9LIA8	sp|Q9LIA8|UGDH2_ARATH UDP-glucose 6-dehydrogenase 2 OS=Arabidopsis thaliana OX=3702 GN=UGD2 PE=1 SV=1;sp|Q9LF33|UGDH3_ARATH UDP-glucose 6-dehydrogenase 3 OS=Arabidopsis thaliana OX=3702 GN=UGD3 PE=1 SV=1;sp|Q9FM01|UGDH4_ARATH UDP-glucose 6-dehydrogenase 4	UDP-glucose 6-dehydrogenase 2;UDP-glucose 6-dehydrogenase 3;UDP-glucose 6-dehydrogenase 4	UGD2;UGD3;UGD4	UGD2 UGD At3g29360 MUO10.18 MUO10_6	Arabidopsis thaliana (Mouse-ear cress)	reviewed	AT3G29360;	53.172	480	carbohydrate metabolic process [GO:0005975];cell wall pectin metabolic process [GO:0052546];glycosaminoglycan biosynthetic process [GO:0006024];UDP-glucuronate biosynthetic process [GO:0006065]	cytosol [GO:0005829];nucleus [GO:0005634];secretory vesicle [GO:0099503]	NAD binding [GO:0051287];UDP-glucose 6-dehydrogenase activity [GO:0003979]					cytosol	endoplasmic reticulum,golgi,extracellular	endoplasmic reticulum,golgi,extracellular		endoplasmic reticulum,golgi,extracellular	cytosol,nucleus	endoplasmic reticulum,golgi,extracellular
Q3E8E5	Q3E8E5	Q3E8E5	sp|Q3E8E5|BGL39_ARATH Putative myrosinase 3 OS=Arabidopsis thaliana OX=3702 GN=TGG3 PE=5 SV=1	Putative myrosinase 3	TGG3	TGG3 BGLU39 At5g48375 K23F3	Arabidopsis thaliana (Mouse-ear cress)	reviewed	AT5G48375;	50.757	439	carbohydrate metabolic process [GO:0005975]	plastid [GO:0009536];secretory vesicle [GO:0099503]	beta-glucosidase activity [GO:0008422];glucosinolate glucohydrolase activity [GO:0102799];thioglucosidase activity [GO:0019137]					endoplasmic reticulum,golgi,extracellular	endoplasmic reticulum,golgi,extracellular	endoplasmic reticulum,golgi,extracellular	endoplasmic reticulum,golgi,extracellular	endoplasmic reticulum,golgi,extracellular	endoplasmic reticulum,golgi,extracellular	endoplasmic reticulum,golgi,extracellular
Q9C5W7	Q9C5W7	Q9C5W7	sp|Q9C5W7|TOM2A_ARATH Tobamovirus multiplication protein 2A OS=Arabidopsis thaliana OX=3702 GN=TOM2A PE=1 SV=1	Tobamovirus multiplication protein 2A	TOM2A	TOM2A At1g32400 F5D14.22	Arabidopsis thaliana (Mouse-ear cress)	reviewed	AT1G32400;	31.555	280	viral replication complex formation and maintenance [GO:0046786]	Golgi apparatus [GO:0005794];integral component of membrane [GO:0016021];membrane [GO:0016020];nucleus [GO:0005634];plant-type vacuole membrane [GO:0009705];plasmodesma [GO:0009506];vacuole [GO:0005773]	protein self-association [GO:0043621]		TOPO_DOM 1..13;/note=""""Cytoplasmic"""";/evidence=""""ECO:0000255"""";TOPO_DOM 35..78;/note=""""Extracellular"""";/evidence=""""ECO:0000255"""";TOPO_DOM 100..113;/note=""""Cytoplasmic"""";/evidence=""""ECO:0000255"""";TOPO_DOM 135..162;/note=""""Extracellular"""";/evidence=""""ECO:0000255"""";TOPO_DOM 184..280;/note=""""Cytoplasmic"""";/evidence=""""ECO:0000255""""	TRANSMEM 14..34;/note=""""Helical"""";/evidence=""""ECO:0000255"""";TRANSMEM 79..99;/note=""""Helical"""";/evidence=""""ECO:0000255"""";TRANSMEM 114..134;/note=""""Helical"""";/evidence=""""ECO:0000255"""";TRANSMEM 163..183;/note=""""Helical"""";/evidence=""""ECO:0000255""""	SUBCELLULAR LOCATION: Vacuole membrane {ECO:0000269|PubMed:12514140};Multi-pass membrane protein {ECO:0000255}.	endoplasmic reticulum,golgi,extracellular	endoplasmic reticulum,golgi,extracellular	endoplasmic reticulum,golgi,extracellular	endoplasmic reticulum,golgi,extracellular	mitochondrion	endoplasmic reticulum,golgi,extracellular	endoplasmic reticulum,golgi,extracellular
Q9LVJ1	Q9LVJ1	Q9LVJ1	sp|Q9LVJ1|SBT14_ARATH Subtilisin-like protease SBT1.4 OS=Arabidopsis thaliana OX=3702 GN=SBT1.4 PE=2 SV=1		At3g14067	SBT1.4 At3g14067 MDC16.21	Arabidopsis thaliana (Mouse-ear cress)	reviewed	AT3G14067;	81.816	777	leaf senescence [GO:0010150];secondary shoot formation [GO:0010223]	apoplast [GO:0048046];cytosol [GO:0005829];secretory vesicle [GO:0099503];vacuolar membrane [GO:0005774];vacuole [GO:0005773]	serine-type endopeptidase activity [GO:0004252]				SUBCELLULAR LOCATION: Secreted {ECO:0000250|UniProtKB:Q84WS0}.	endoplasmic reticulum,golgi,extracellular	endoplasmic reticulum,golgi,extracellular	endoplasmic reticulum,golgi,extracellular	endoplasmic reticulum,golgi,extracellular	mitochondrion	endoplasmic reticulum,golgi,extracellular	endoplasmic reticulum,golgi,extracellular
Q9LK94	Q9LK94	Q9LK94	sp|Q9LK94|MDAR4_ARATH Monodehydroascorbate reductase 4, peroxisomal OS=Arabidopsis thaliana OX=3702 GN=MDAR4 PE=1 SV=1	Probable monodehydroascorbate reductase, cytoplasmic isoform 2		MDAR4 At3g27820 K16N12.2	Arabidopsis thaliana (Mouse-ear cress)	reviewed	AT3G27820;	53.526	488	hydrogen peroxide catabolic process [GO:0042744]	chloroplast envelope [GO:0009941];integral component of membrane [GO:0016021];peroxisomal membrane [GO:0005778]	flavin adenine dinucleotide binding [GO:0050660];monodehydroascorbate reductase (NADH) activity [GO:0016656]		TOPO_DOM 1..3;/note=""""Cytoplasmic"""";/evidence=""""ECO:0000269|PubMed:16146528"""";TOPO_DOM 25..458;/note=""""Peroxisomal"""";/evidence=""""ECO:0000305"""";TOPO_DOM 480..488;/note=""""Cytoplasmic"""";/evidence=""""ECO:0000305""""	TRANSMEM 4..24;/note=""""Helical"""";/evidence=""""ECO:0000255"""";TRANSMEM 459..479;/note=""""Helical"""";/evidence=""""ECO:0000255""""	SUBCELLULAR LOCATION: Peroxisome membrane {ECO:0000269|PubMed:16146528};Multi-pass membrane protein {ECO:0000255}.	endoplasmic reticulum,golgi,extracellular	endoplasmic reticulum,golgi,extracellular	endoplasmic reticulum,golgi,extracellular	endoplasmic reticulum,golgi,extracellular	endoplasmic reticulum,golgi,extracellular	endoplasmic reticulum,golgi,extracellular	mitochondrion
A0A1P8B8R9;F4JMJ1	A0A1P8B8R9;F4JMJ1	A0A1P8B8R9	tr|A0A1P8B8R9|A0A1P8B8R9_ARATH Heat shock protein 70 (Hsp 70) family protein OS=Arabidopsis thaliana OX=3702 GN=At4g16660 PE=1 SV=1;sp|F4JMJ1|HSP7R_ARATH Heat shock 70 kDa protein 17 OS=Arabidopsis thaliana OX=3702 GN=HSP70-17 PE=2 SV=1	Heat shock 70 kDa protein 17	HSP70-17	At4g16660 Dl4355W FCAALL.64	Arabidopsis thaliana (Mouse-ear cress)	unreviewed	AT4G16660;	99.643	891			ATP binding [GO:0005524]					nucleus	endoplasmic reticulum,golgi,extracellular	endoplasmic reticulum,golgi,extracellular	endoplasmic reticulum,golgi,extracellular	endoplasmic reticulum,golgi,extracellular	endoplasmic reticulum,golgi,extracellular	endoplasmic reticulum,golgi,extracellular
B9DH97;Q9ZTW3;P47192;Q6AWV9;F4J7T4;F4IVQ2;A0A1P8AS81;Q9MAS5;O48850	B9DH97;Q9ZTW3;P47192;Q6AWV9;F4J7T4;F4IVQ2;A0A1P8AS81;Q9MAS5;O48850	B9DH97	tr|B9DH97|B9DH97_ARATH AT2G33120 protein OS=Arabidopsis thaliana OX=3702 GN=SAR1 PE=2 SV=1;sp|Q9ZTW3|VA721_ARATH Vesicle-associated membrane protein 721 OS=Arabidopsis thaliana OX=3702 GN=VAMP721 PE=2 SV=1;sp|P47192|VA722_ARATH Vesicle-associated membrane	Vesicle-associated membrane protein 721;Vesicle-associated membrane protein 722;Putative vesicle-associated membrane protein 726;Vesicle-associated membrane protein 725	SAR1;VAMP721;VAMP722;VAMP728;VAMP726;VAMP725	SAR1 ATVAMP722 VAMP722 At2g33120 F25I18.14 F25I18_14	Arabidopsis thaliana (Mouse-ear cress)	unreviewed	AT2G33120;	25.812	229	cell plate formation involved in plant-type cell wall biogenesis [GO:0009920];protein transport [GO:0015031];response to endoplasmic reticulum stress [GO:0034976];vesicle-mediated transport [GO:0016192]	cell plate [GO:0009504];endoplasmic reticulum [GO:0005783];endosome [GO:0005768];integral component of membrane [GO:0016021];plasma membrane [GO:0005886];plasmodesma [GO:0009506];vacuolar membrane [GO:0005774]				TRANSMEM 202..226;/note=""""Helical"""";/evidence=""""ECO:0000256|SAM:Phobius""""		plastid	endoplasmic reticulum,golgi,extracellular	endoplasmic reticulum,golgi,extracellular		endoplasmic reticulum,golgi,extracellular	endoplasmic reticulum,golgi,extracellular	endoplasmic reticulum,golgi,extracellular
Q9SP02	Q9SP02	Q9SP02	sp|Q9SP02|CP20A_ARATH Peptidyl-prolyl cis-trans isomerase CYP20-1 OS=Arabidopsis thaliana OX=3702 GN=CYP20-1 PE=1 SV=1	Peptidyl-prolyl cis-trans isomerase CYP20-1	CYP20-1	CYP20-1 ROC7 At5g58710 MZN1.15	Arabidopsis thaliana (Mouse-ear cress)	reviewed	AT5G58710;	21.961	204	protein folding [GO:0006457];protein peptidyl-prolyl isomerization [GO:0000413];root development [GO:0048364]	chloroplast [GO:0009507];cytoplasm [GO:0005737];endoplasmic reticulum [GO:0005783];extracellular region [GO:0005576];intracellular membrane-bounded organelle [GO:0043231];plasmodesma [GO:0009506];plastid [GO:0009536]	cyclosporin A binding [GO:0016018];peptidyl-prolyl cis-trans isomerase activity [GO:0003755]				SUBCELLULAR LOCATION: Endoplasmic reticulum {ECO:0000250}. Secreted {ECO:0000250}.	endoplasmic reticulum,golgi,extracellular	endoplasmic reticulum,golgi,extracellular	endoplasmic reticulum,golgi,extracellular	endoplasmic reticulum,golgi,extracellular	mitochondrion	endoplasmic reticulum,golgi,extracellular	endoplasmic reticulum,golgi,extracellular
Q8H118	Q8H118	Q8H118	sp|Q8H118|PMT1_ARATH Probable methyltransferase PMT1 OS=Arabidopsis thaliana OX=3702 GN=At3g23300 PE=2 SV=2	Probable methyltransferase PMT1		At3g23300 MLM24.3	Arabidopsis thaliana (Mouse-ear cress)	reviewed	AT3G23300;	69.355	611	methylation [GO:0032259]	cytoplasm [GO:0005737];endosome [GO:0005768];Golgi apparatus [GO:0005794];Golgi medial cisterna [GO:0005797];Golgi membrane [GO:0000139];integral component of membrane [GO:0016021];nucleus [GO:0005634];trans-Golgi network [GO:0005802];vacuolar membrane [GO:0005774]	methyltransferase activity [GO:0008168]		TOPO_DOM 1..11;/note=""""Cytoplasmic"""";/evidence=""""ECO:0000255"""";TOPO_DOM 33..611;/note=""""Lumenal"""";/evidence=""""ECO:0000255""""	TRANSMEM 12..32;/note=""""Helical;Signal-anchor for type II membrane protein"""";/evidence=""""ECO:0000255""""	SUBCELLULAR LOCATION: Golgi apparatus membrane {ECO:0000305};Single-pass type II membrane protein {ECO:0000305}.	nucleus	endoplasmic reticulum,golgi,extracellular	endoplasmic reticulum,golgi,extracellular	endoplasmic reticulum,golgi,extracellular	mitochondrion	mitochondrion	endoplasmic reticulum,golgi,extracellular
Q940S0;Q9FHT4	Q940S0	Q940S0	sp|Q940S0|TMN2_ARATH Transmembrane 9 superfamily member 2 OS=Arabidopsis thaliana OX=3702 GN=TMN2 PE=2 SV=1	Transmembrane 9 superfamily member 2	TMN2	TMN2 EMP8 At1g14670 F10B6.2/F10B6.3 T5E21.15	Arabidopsis thaliana (Mouse-ear cress)	reviewed	AT1G14670;	68.083	592	protein localization to membrane [GO:0072657]	endosome [GO:0005768];endosome membrane [GO:0010008];extracellular region [GO:0005576];Golgi apparatus [GO:0005794];Golgi membrane [GO:0000139];Golgi trans cisterna [GO:0000138];integral component of membrane [GO:0016021];membrane [GO:0016020];trans-Golgi network [GO:0005802]			TOPO_DOM 25..229;/note=""""Lumenal"""";/evidence=""""ECO:0000305"""";TOPO_DOM 251..302;/note=""""Cytoplasmic"""";/evidence=""""ECO:0000305"""";TOPO_DOM 324;/note=""""Lumenal"""";/evidence=""""ECO:0000305"""";TOPO_DOM 346..362;/note=""""Cytoplasmic"""";/evidence=""""ECO:0000305"""";TOPO_DOM 384..397;/note=""""Lumenal"""";/evidence=""""ECO:0000305"""";TOPO_DOM 419..452;/note=""""Cytoplasmic"""";/ev…	TRANSMEM 230..250;/note=""""Helical;Name=1"""";/evidence=""""ECO:0000255"""";TRANSMEM 303..323;/note=""""Helical;Name=2"""";/evidence=""""ECO:0000255"""";TRANSMEM 325..345;/note=""""Helical;Name=3"""";/evidence=""""ECO:0000255"""";TRANSMEM 363..383;/note=""""Helical;Name=4"""";/evidence=""""ECO:0000255"""";TRANSMEM 398..418;/note=""""Helical;Name=5"""";/evidence=""""ECO:0000255"""";TRANSMEM 453..…	SUBCELLULAR LOCATION: Endosome membrane {ECO:0000250|UniProtKB:P32802};Multi-pass membrane protein {ECO:0000255}. Golgi apparatus membrane {ECO:0000250|UniProtKB:Q940G0};Multi-pass membrane protein {ECO:0000255}.	plastid	endoplasmic reticulum,golgi,extracellular	endoplasmic reticulum,golgi,extracellular	endoplasmic reticulum,golgi,extracellular	mitochondrion	endoplasmic reticulum,golgi,extracellular	mitochondrion
Q940J9	Q940J9	Q940J9	sp|Q940J9|PMT8_ARATH Probable methyltransferase PMT8 OS=Arabidopsis thaliana OX=3702 GN=At1g04430 PE=2 SV=1	Probable methyltransferase PMT8		At1g04430 F19P19.11	Arabidopsis thaliana (Mouse-ear cress)	reviewed	AT1G04430;	70.507	623	methylation [GO:0032259]	cytoplasm [GO:0005737];endosome [GO:0005768];Golgi apparatus [GO:0005794];Golgi membrane [GO:0000139];Golgi trans cisterna [GO:0000138];integral component of membrane [GO:0016021];trans-Golgi network [GO:0005802];vacuolar membrane [GO:0005774]	methyltransferase activity [GO:0008168]		TOPO_DOM 1..13;/note=""""Cytoplasmic"""";/evidence=""""ECO:0000255"""";TOPO_DOM 35..623;/note=""""Lumenal"""";/evidence=""""ECO:0000255""""	TRANSMEM 14..34;/note=""""Helical;Signal-anchor for type II membrane protein"""";/evidence=""""ECO:0000255""""	SUBCELLULAR LOCATION: Golgi apparatus membrane {ECO:0000305};Single-pass type II membrane protein {ECO:0000305}.	plastid	endoplasmic reticulum,golgi,extracellular	endoplasmic reticulum,golgi,extracellular	endoplasmic reticulum,golgi,extracellular	mitochondrion	mitochondrion	endoplasmic reticulum,golgi,extracellular
F4JYB8;Q9FYQ8	F4JYB8;Q9FYQ8	F4JYB8	tr|F4JYB8|F4JYB8_ARATH Transmembrane 9 superfamily member OS=Arabidopsis thaliana OX=3702 GN=At5g35160 PE=1 SV=1;sp|Q9FYQ8|TMN11_ARATH Transmembrane 9 superfamily member 11 OS=Arabidopsis thaliana OX=3702 GN=TMN11 PE=2 SV=1	Transmembrane 9 superfamily member 11	At5g35160;TMN11	At5g35160 T25C13.40 T25C13_40	Arabidopsis thaliana (Mouse-ear cress)	unreviewed	AT5G35160;	71.427	630		endosome membrane [GO:0010008];Golgi membrane [GO:0000139];integral component of membrane [GO:0016021]				TRANSMEM 263..285;/note=""""Helical"""";/evidence=""""ECO:0000256|RuleBase:RU363079"""";TRANSMEM 329..356;/note=""""Helical"""";/evidence=""""ECO:0000256|RuleBase:RU363079"""";TRANSMEM 362..384;/note=""""Helical"""";/evidence=""""ECO:0000256|RuleBase:RU363079"""";TRANSMEM 405..425;/note=""""Helical"""";/evidence=""""ECO:0000256|RuleBase:RU363079"""";TRANSMEM 437..461;/note=""""Helical"""";/eviden…	SUBCELLULAR LOCATION: Endosome membrane {ECO:0000256|ARBA:ARBA00004337, ECO:0000256|RuleBase:RU363079};Multi-pass membrane protein {ECO:0000256|ARBA:ARBA00004337, ECO:0000256|RuleBase:RU363079}. Golgi apparatus membrane {ECO:0000256|ARBA:ARBA00004653, ECO:0000256|RuleBase:RU363079};Multi-pass membrane protein {ECO:0000256|ARBA:ARBA00004653, ECO:0000256|RuleBase:RU363079}.	endoplasmic reticulum,golgi,extracellular	endoplasmic reticulum,golgi,extracellular	endoplasmic reticulum,golgi,extracellular	endoplasmic reticulum,golgi,extracellular	mitochondrion	mitochondrion	endoplasmic reticulum,golgi,extracellular
Q9M1J6	Q9M1J6	Q9M1J6	sp|Q9M1J6|SSL9_ARATH Protein STRICTOSIDINE SYNTHASE-LIKE 9 OS=Arabidopsis thaliana OX=3702 GN=SSL9 PE=2 SV=1	Protein STRICTOSIDINE SYNTHASE-LIKE 9	SSL9	SSL9 SS6 At3g57020 F24I3.100	Arabidopsis thaliana (Mouse-ear cress)	reviewed	AT3G57020;	41.457	370	biosynthetic process [GO:0009058]	cytosol [GO:0005829];endoplasmic reticulum [GO:0005783];vacuole [GO:0005773]					SUBCELLULAR LOCATION: Vacuole {ECO:0000250}.	cytosol	endoplasmic reticulum,golgi,extracellular	endoplasmic reticulum,golgi,extracellular	endoplasmic reticulum,golgi,extracellular	endoplasmic reticulum,golgi,extracellular	endoplasmic reticulum,golgi,extracellular	endoplasmic reticulum,golgi,extracellular
O22203	O22203	O22203	sp|O22203|C98A3_ARATH Cytochrome P450 98A3 OS=Arabidopsis thaliana OX=3702 GN=CYP98A3 PE=1 SV=1	Cytochrome P450 98A3	CYP98A3	CYP98A3 C3'H REF8 At2g40890 T20B5.9	Arabidopsis thaliana (Mouse-ear cress)	reviewed	AT2G40890;	57.926	508	coumarin biosynthetic process [GO:0009805];flavonoid biosynthetic process [GO:0009813];lignin biosynthetic process [GO:0009809];phenylpropanoid biosynthetic process [GO:0009699]	cytosol [GO:0005829];endoplasmic reticulum [GO:0005783];integral component of membrane [GO:0016021];intracellular membrane-bounded organelle [GO:0043231];membrane [GO:0016020];mitochondrion [GO:0005739];plasma membrane [GO:0005886]	heme binding [GO:0020037];identical protein binding [GO:0042802];iron ion binding [GO:0005506];monooxygenase activity [GO:0004497];oxidoreductase activity, acting on paired donors, with incorporation or reduction of molecular oxygen, NAD(P)H as one donor, and incorporation of one atom of oxygen [GO:0016709];p-coumarate 3-hydroxylase activity [GO:0046409]			TRANSMEM 1..21;/note=""""Helical"""";/evidence=""""ECO:0000255""""	SUBCELLULAR LOCATION: Membrane {ECO:0000305};Single-pass membrane protein {ECO:0000305}.	plastid	endoplasmic reticulum,golgi,extracellular	endoplasmic reticulum,golgi,extracellular	mitochondrion	endoplasmic reticulum,golgi,extracellular	mitochondrion	endoplasmic reticulum,golgi,extracellular
F4JRE0	F4JRE0	F4JRE0	sp|F4JRE0|TMN12_ARATH Transmembrane 9 superfamily member 12 OS=Arabidopsis thaliana OX=3702 GN=TMN12 PE=2 SV=1	Transmembrane 9 superfamily member 12	TMN12	TMN12 EMP7 At4g12650 T1P17.240	Arabidopsis thaliana (Mouse-ear cress)	reviewed	AT4G12650;	74.139	652	protein localization to membrane [GO:0072657]	endosome [GO:0005768];endosome membrane [GO:0010008];Golgi apparatus [GO:0005794];Golgi membrane [GO:0000139];integral component of membrane [GO:0016021];membrane [GO:0016020];plasmodesma [GO:0009506];trans-Golgi network [GO:0005802];vacuolar membrane [GO:0005774];vacuole [GO:0005773]			TOPO_DOM 21..286;/note=""""Lumenal"""";/evidence=""""ECO:0000305"""";TOPO_DOM 308..362;/note=""""Cytoplasmic"""";/evidence=""""ECO:0000305"""";TOPO_DOM 384..386;/note=""""Lumenal"""";/evidence=""""ECO:0000305"""";TOPO_DOM 408..426;/note=""""Cytoplasmic"""";/evidence=""""ECO:0000305"""";TOPO_DOM 448..460;/note=""""Lumenal"""";/evidence=""""ECO:0000305"""";TOPO_DOM 482..510;/note=""""Cytoplasmic"""…	TRANSMEM 287..307;/note=""""Helical;Name=1"""";/evidence=""""ECO:0000255"""";TRANSMEM 363..383;/note=""""Helical;Name=2"""";/evidence=""""ECO:0000255"""";TRANSMEM 387..407;/note=""""Helical;Name=3"""";/evidence=""""ECO:0000255"""";TRANSMEM 427..447;/note=""""Helical;Name=4"""";/evidence=""""ECO:0000255"""";TRANSMEM 461..481;/note=""""Helical;Name=5"""";/evidence=""""ECO:0000255"""";TRANSMEM 511..…	SUBCELLULAR LOCATION: Endosome membrane {ECO:0000250|UniProtKB:P32802};Multi-pass membrane protein {ECO:0000255}. Golgi apparatus membrane {ECO:0000250|UniProtKB:Q940G0};Multi-pass membrane protein {ECO:0000255}.	endoplasmic reticulum,golgi,extracellular	endoplasmic reticulum,golgi,extracellular	endoplasmic reticulum,golgi,extracellular	endoplasmic reticulum,golgi,extracellular	mitochondrion	endoplasmic reticulum,golgi,extracellular	endoplasmic reticulum,golgi,extracellular
Q9LIC2;Q9C720	Q9LIC2;Q9C720	Q9LIC2	sp|Q9LIC2|TMN7_ARATH Transmembrane 9 superfamily member 7 OS=Arabidopsis thaliana OX=3702 GN=TMN7 PE=2 SV=1;sp|Q9C720|TMN6_ARATH Transmembrane 9 superfamily member 6 OS=Arabidopsis thaliana OX=3702 GN=TMN6 PE=2 SV=1	Transmembrane 9 superfamily member 7;Transmembrane 9 superfamily member 6	TMN7;TMN6	TMN7 EMP5 At3g13772 MMM17.20	Arabidopsis thaliana (Mouse-ear cress)	reviewed	AT3G13772;	74.233	641	cellular copper ion homeostasis [GO:0006878];cellular zinc ion homeostasis [GO:0006882];ion transport [GO:0006811];protein localization to membrane [GO:0072657]	cytoplasm [GO:0005737];endosome [GO:0005768];endosome membrane [GO:0010008];Golgi apparatus [GO:0005794];Golgi membrane [GO:0000139];Golgi trans cisterna [GO:0000138];integral component of membrane [GO:0016021];membrane [GO:0016020];nucleus [GO:0005634];trans-Golgi network [GO:0005802];vacuolar membrane [GO:0005774]			TOPO_DOM 28..278;/note=""""Lumenal"""";/evidence=""""ECO:0000305"""";TOPO_DOM 300..348;/note=""""Cytoplasmic"""";/evidence=""""ECO:0000305"""";TOPO_DOM 370..374;/note=""""Lumenal"""";/evidence=""""ECO:0000305"""";TOPO_DOM 396..415;/note=""""Cytoplasmic"""";/evidence=""""ECO:0000305"""";TOPO_DOM 437..444;/note=""""Lumenal"""";/evidence=""""ECO:0000305"""";TOPO_DOM 466..499;/note=""""Cytoplasmic"""…	TRANSMEM 279..299;/note=""""Helical;Name=1"""";/evidence=""""ECO:0000255"""";TRANSMEM 349..369;/note=""""Helical;Name=2"""";/evidence=""""ECO:0000255"""";TRANSMEM 375..395;/note=""""Helical;Name=3"""";/evidence=""""ECO:0000255"""";TRANSMEM 416..436;/note=""""Helical;Name=4"""";/evidence=""""ECO:0000255"""";TRANSMEM 445..465;/note=""""Helical;Name=5"""";/evidence=""""ECO:0000255"""";TRANSMEM 500..…	SUBCELLULAR LOCATION: Endosome membrane {ECO:0000250|UniProtKB:P32802};Multi-pass membrane protein {ECO:0000255}. Golgi apparatus membrane {ECO:0000250|UniProtKB:Q940G0};Multi-pass membrane protein {ECO:0000255}.	plastid	endoplasmic reticulum,golgi,extracellular	endoplasmic reticulum,golgi,extracellular	endoplasmic reticulum,golgi,extracellular	mitochondrion	mitochondrion	endoplasmic reticulum,golgi,extracellular
F4HQE1;Q0WT48;Q9FLM7_ARATHGb;A0A1P8BES3;O48573	F4HQE1;Q0WT48	F4HQE1	tr|F4HQE1|F4HQE1_ARATH DnaJ / Sec63 Brl domains-containing protein OS=Arabidopsis thaliana OX=3702 GN=ATERDJ2A PE=1 SV=1;sp|Q0WT48|DNJ21_ARATH DnaJ protein ERDJ2A OS=Arabidopsis thaliana OX=3702 GN=ERDJ2A PE=1 SV=1	DnaJ protein ERDJ2A	ATERDJ2A;ERDJ2A	ATERDJ2A At1g79940 F19K16.10 F19K16_10	Arabidopsis thaliana (Mouse-ear cress)	unreviewed	AT1G79940;	66.487	594	protein transport [GO:0015031]	endoplasmic reticulum [GO:0005783];integral component of membrane [GO:0016021]				TRANSMEM 12..29;/note=""""Helical"""";/evidence=""""ECO:0000256|SAM:Phobius"""";TRANSMEM 66..87;/note=""""Helical"""";/evidence=""""ECO:0000256|SAM:Phobius"""";TRANSMEM 192..213;/note=""""Helical"""";/evidence=""""ECO:0000256|SAM:Phobius""""	SUBCELLULAR LOCATION: Membrane {ECO:0000256|ARBA:ARBA00004141};Multi-pass membrane protein {ECO:0000256|ARBA:ARBA00004141}.	plastid	endoplasmic reticulum,golgi,extracellular	endoplasmic reticulum,golgi,extracellular	mitochondrion	endoplasmic reticulum,golgi,extracellular	plastid	endoplasmic reticulum,golgi,extracellular
Q9LIL4	Q9LIL4	Q9LIL4	sp|Q9LIL4|P24B3_ARATH Transmembrane emp24 domain-containing protein p24beta3 OS=Arabidopsis thaliana OX=3702 GN=At3g22845 PE=2 SV=1	Transmembrane emp24 domain-containing protein p24beta3		At3g22845 MWI23.22	Arabidopsis thaliana (Mouse-ear cress)	reviewed	AT3G22845;	24.281	214	endoplasmic reticulum to Golgi vesicle-mediated transport [GO:0006888];Golgi organization [GO:0007030];intracellular protein transport [GO:0006886]	COPII-coated ER to Golgi transport vesicle [GO:0030134];endoplasmic reticulum [GO:0005783];endoplasmic reticulum-Golgi intermediate compartment [GO:0005793];Golgi apparatus [GO:0005794];Golgi cisterna membrane [GO:0032580];integral component of membrane [GO:0016021];vacuole [GO:0005773]			TOPO_DOM 28..178;/note=""""Lumenal"""";/evidence=""""ECO:0000255"""";TOPO_DOM 200..214;/note=""""Cytoplasmic"""";/evidence=""""ECO:0000255""""	TRANSMEM 179..199;/note=""""Helical"""";/evidence=""""ECO:0000255""""	SUBCELLULAR LOCATION: Golgi apparatus, cis-Golgi network membrane {ECO:0000269|PubMed:22132757};Single-pass type I membrane protein {ECO:0000269|PubMed:22132757}. Golgi apparatus, Golgi stack membrane {ECO:0000269|PubMed:22132757};Single-pass type I membrane protein {ECO:0000269|PubMed:22132757}. Note=Cycles between the endoplasmic reticulum and Golgi via COPI and COPII dependent pathways. {ECO:0…	plastid	endoplasmic reticulum,golgi,extracellular	endoplasmic reticulum,golgi,extracellular	endoplasmic reticulum,golgi,extracellular	endoplasmic reticulum,golgi,extracellular	endoplasmic reticulum,golgi,extracellular	endoplasmic reticulum,golgi,extracellular
Q96318;F4JLA9;A0A1P8B543	Q96318;F4JLA9	Q96318	sp|Q96318|CRU3_ARATH 12S seed storage protein CRC OS=Arabidopsis thaliana OX=3702 GN=CRC PE=1 SV=1;tr|F4JLA9|F4JLA9_ARATH Cruciferin 3 OS=Arabidopsis thaliana OX=3702 GN=CRU3 PE=1 SV=1	12S seed storage protein CRC;12S seed storage protein CRC alpha chain;12S seed storage protein CRC beta chain	CRC;CRU3	CRC CRU1 CRU3 At4g28520 F20O9.210	Arabidopsis thaliana (Mouse-ear cress)	reviewed	AT4G28520;	58.235	524	cellular response to abscisic acid stimulus [GO:0071215];response to abscisic acid [GO:0009737];seed maturation [GO:0010431]	protein storage vacuole [GO:0000326]	nutrient reservoir activity [GO:0045735]				SUBCELLULAR LOCATION: Protein storage vacuole {ECO:0000305}.	endoplasmic reticulum,golgi,extracellular	endoplasmic reticulum,golgi,extracellular	endoplasmic reticulum,golgi,extracellular	endoplasmic reticulum,golgi,extracellular	endoplasmic reticulum,golgi,extracellular	endoplasmic reticulum,golgi,extracellular	endoplasmic reticulum,golgi,extracellular
F4JMZ7;Q8LPQ8	F4JMZ7;Q8LPQ8	F4JMZ7	tr|F4JMZ7|F4JMZ7_ARATH Tonoplast monosaccharide transporter2 OS=Arabidopsis thaliana OX=3702 GN=TMT2 PE=1 SV=1;sp|Q8LPQ8|MSSP2_ARATH Monosaccharide-sensing protein 2 OS=Arabidopsis thaliana OX=3702 GN=MSSP2 PE=1 SV=2	Monosaccharide-sensing protein 2	TMT2;MSSP2	TMT2 At4g35300 F23E12.140 F23E12_140	Arabidopsis thaliana (Mouse-ear cress)	unreviewed	AT4G35300;	58.517	542		integral component of membrane [GO:0016021]	transmembrane transporter activity [GO:0022857]			TRANSMEM 366..385;/note=""""Helical"""";/evidence=""""ECO:0000256|SAM:Phobius"""";TRANSMEM 397..417;/note=""""Helical"""";/evidence=""""ECO:0000256|SAM:Phobius"""";TRANSMEM 423..442;/note=""""Helical"""";/evidence=""""ECO:0000256|SAM:Phobius"""";TRANSMEM 463..483;/note=""""Helical"""";/evidence=""""ECO:0000256|SAM:Phobius"""";TRANSMEM 489..512;/note=""""Helical"""";/evidence=""""ECO:0000256|SAM:P…	SUBCELLULAR LOCATION: Membrane {ECO:0000256|ARBA:ARBA00004141};Multi-pass membrane protein {ECO:0000256|ARBA:ARBA00004141}.	nucleus	endoplasmic reticulum,golgi,extracellular	endoplasmic reticulum,golgi,extracellular	endoplasmic reticulum,golgi,extracellular	mitochondrion	endoplasmic reticulum,golgi,extracellular	endoplasmic reticulum,golgi,extracellular
Q66GR0;A0A1I9LLN6;Q9FT45;Q8RWC5;Q93W32	Q66GR0;A0A1I9LLN6;Q9FT45;Q8RWC5;Q93W32	Q66GR0	sp|Q66GR0|FLA17_ARATH Fasciclin-like arabinogalactan protein 17 OS=Arabidopsis thaliana OX=3702 GN=FLA17 PE=2 SV=1;tr|A0A1I9LLN6|A0A1I9LLN6_ARATH FASCICLIN-like arabinogalactan protein 15 OS=Arabidopsis thaliana OX=3702 GN=FLA15 PE=1 SV=1;sp|Q9FT45|FLA15_A	Fasciclin-like arabinogalactan protein 17;Fasciclin-like arabinogalactan protein 15;Fasciclin-like arabinogalactan protein 16;Fasciclin-like arabinogalactan protein 18	FLA17;FLA15;FLA16;FLA18	FLA17 At5g06390 MHF15.9	Arabidopsis thaliana (Mouse-ear cress)	reviewed	AT5G06390;	50.408	458		extracellular region [GO:0005576];vacuole [GO:0005773]					SUBCELLULAR LOCATION: Secreted {ECO:0000305}.	cytosol	endoplasmic reticulum,golgi,extracellular	endoplasmic reticulum,golgi,extracellular	endoplasmic reticulum,golgi,extracellular	mitochondrion	mitochondrion	endoplasmic reticulum,golgi,extracellular
O04496	O04496	O04496	sp|O04496|AED3_ARATH Aspartyl protease AED3 OS=Arabidopsis thaliana OX=3702 GN=AED3 PE=1 SV=1		F21M12.13	AED3 At1g09750 F21M12.13	Arabidopsis thaliana (Mouse-ear cress)	reviewed	AT1G09750;	47.661	449	proteolysis [GO:0006508];regulation of programmed cell death [GO:0043067];systemic acquired resistance [GO:0009627]	apoplast [GO:0048046];cell wall [GO:0005618];secretory vesicle [GO:0099503]	aspartic-type endopeptidase activity [GO:0004190];nucleotide binding [GO:0000166]				SUBCELLULAR LOCATION: Secreted, extracellular space, apoplast {ECO:0000269|PubMed:24755512}.	endoplasmic reticulum,golgi,extracellular	endoplasmic reticulum,golgi,extracellular	endoplasmic reticulum,golgi,extracellular	endoplasmic reticulum,golgi,extracellular	mitochondrion	endoplasmic reticulum,golgi,extracellular	endoplasmic reticulum,golgi,extracellular
Q9LPE9;Q9C6Y8	Q9LPE9;Q9C6Y8	Q9LPE9	tr|Q9LPE9|Q9LPE9_ARATH At1g44820 OS=Arabidopsis thaliana OX=3702 GN=At1g44820 PE=1 SV=1;tr|Q9C6Y8|Q9C6Y8_ARATH Aminoacylase, putative OS=Arabidopsis thaliana OX=3702 GN=T18F15.13 PE=1 SV=1	Aminoacylase-1	T12C22.9;T7O23.14	At1g44820 T12C22.9 T12C22_9	Arabidopsis thaliana (Mouse-ear cress)	unreviewed	AT1G44820;	48.958	438	cellular amino acid metabolic process [GO:0006520]	endoplasmic reticulum [GO:0005783];nucleus [GO:0005634]	aminoacylase activity [GO:0004046]					plastid	endoplasmic reticulum,golgi,extracellular	endoplasmic reticulum,golgi,extracellular	endoplasmic reticulum,golgi,extracellular	endoplasmic reticulum,golgi,extracellular	endoplasmic reticulum,golgi,extracellular	endoplasmic reticulum,golgi,extracellular
F4J573	F4J573	F4J573	tr|F4J573|F4J573_ARATH Late embryogenesis abundant protein (LEA) family protein OS=Arabidopsis thaliana OX=3702 GN=At3g17520 PE=1 SV=1		At3g17520	At3g17520	Arabidopsis thaliana (Mouse-ear cress)	unreviewed	AT3G17520;	32.559	298		endoplasmic reticulum [GO:0005783];integral component of membrane [GO:0016021];vacuole [GO:0005773]				TRANSMEM 7..30;/note=""""Helical"""";/evidence=""""ECO:0000256|SAM:Phobius""""		nucleus	endoplasmic reticulum,golgi,extracellular	endoplasmic reticulum,golgi,extracellular	endoplasmic reticulum,golgi,extracellular	endoplasmic reticulum,golgi,extracellular	cytosol,nucleus	endoplasmic reticulum,golgi,extracellular
Q8RYE7	Q8RYE7	Q8RYE7	sp|Q8RYE7|DF196_ARATH Defensin-like protein 196 OS=Arabidopsis thaliana OX=3702 GN=ATTI4 PE=3 SV=1	Defensin-like protein 196	ATTI4	ATTI4 At2g43535 T1O24.45	Arabidopsis thaliana (Mouse-ear cress)	reviewed	AT2G43535;	10.671	97	defense response to fungus [GO:0050832];killing of cells of other organism [GO:0031640];pathogenesis [GO:0009405]	extracellular region [GO:0005576];secretory vesicle [GO:0099503]	sodium channel inhibitor activity [GO:0019871]				SUBCELLULAR LOCATION: Secreted {ECO:0000250}.	endoplasmic reticulum,golgi,extracellular	endoplasmic reticulum,golgi,extracellular	endoplasmic reticulum,golgi,extracellular	endoplasmic reticulum,golgi,extracellular	endoplasmic reticulum,golgi,extracellular	endoplasmic reticulum,golgi,extracellular	endoplasmic reticulum,golgi,extracellular
B3H5X1;Q1G3I0	B3H5X1;Q1G3I0	B3H5X1	tr|B3H5X1|B3H5X1_ARATH Bifunctional inhibitor/lipid-transfer protein/seed storage 2S albumin superfamily protein OS=Arabidopsis thaliana OX=3702 GN=At4g22666 PE=1 SV=1;sp|Q1G3I0|LTG28_ARATH Non-specific lipid transfer protein GPI-anchored 28 OS=Arabidopsis		At4g22666	At4g22666	Arabidopsis thaliana (Mouse-ear cress)	unreviewed	AT4G22666;	16.53	159		integral component of membrane [GO:0016021]				TRANSMEM 140..158;/note=""""Helical"""";/evidence=""""ECO:0000256|SAM:Phobius""""		endoplasmic reticulum,golgi,extracellular	endoplasmic reticulum,golgi,extracellular	endoplasmic reticulum,golgi,extracellular	endoplasmic reticulum,golgi,extracellular	endoplasmic reticulum,golgi,extracellular	endoplasmic reticulum,golgi,extracellular	endoplasmic reticulum,golgi,extracellular
Q8LPJ3;F4K5E7	Q8LPJ3;F4K5E7	Q8LPJ3	sp|Q8LPJ3|MANA2_ARATH Probable alpha-mannosidase At5g13980 OS=Arabidopsis thaliana OX=3702 GN=At5g13980 PE=2 SV=1;tr|F4K5E7|F4K5E7_ARATH Alpha-mannosidase OS=Arabidopsis thaliana OX=3702 GN=MAC12.38 PE=1 SV=1	Alpha-mannosidase	At5g13980	At5g13980 MAC12.5	Arabidopsis thaliana (Mouse-ear cress)	reviewed	AT5G13980;	115.9	1024	mannose metabolic process [GO:0006013]	apoplast [GO:0048046];cell wall [GO:0005618];secretory vesicle [GO:0099503];vacuolar membrane [GO:0005774];vacuole [GO:0005773]	alpha-mannosidase activity [GO:0004559];carbohydrate binding [GO:0030246];metal ion binding [GO:0046872]					endoplasmic reticulum,golgi,extracellular	endoplasmic reticulum,golgi,extracellular	endoplasmic reticulum,golgi,extracellular	endoplasmic reticulum,golgi,extracellular	mitochondrion	endoplasmic reticulum,golgi,extracellular	endoplasmic reticulum,golgi,extracellular
Q9FY71	Q9FY71	Q9FY71	sp|Q9FY71|EXOL4_ARATH Protein EXORDIUM-like 4 OS=Arabidopsis thaliana OX=3702 GN=EXL4 PE=2 SV=1	Protein EXORDIUM-like 4	EXL4	EXL4 At5g09440 T5E8.240	Arabidopsis thaliana (Mouse-ear cress)	reviewed	AT5G09440;	29.474	278	response to oomycetes [GO:0002239]	apoplast [GO:0048046];extracellular space [GO:0005615];plasmodesma [GO:0009506]					SUBCELLULAR LOCATION: Secreted. Secreted, extracellular space. Secreted, extracellular space, apoplast {ECO:0000305}.	endoplasmic reticulum,golgi,extracellular	endoplasmic reticulum,golgi,extracellular	endoplasmic reticulum,golgi,extracellular	endoplasmic reticulum,golgi,extracellular	mitochondrion	endoplasmic reticulum,golgi,extracellular	endoplasmic reticulum,golgi,extracellular
Q8GUL8	Q8GUL8	Q8GUL8	sp|Q8GUL8|UGPI1_ARATH Uncharacterized GPI-anchored protein At5g19230 OS=Arabidopsis thaliana OX=3702 GN=At5g19230 PE=2 SV=1	Uncharacterized GPI-anchored protein At5g19230		At5g19230 T24G5.130	Arabidopsis thaliana (Mouse-ear cress)	reviewed	AT5G19230;	20.51	189	cellular response to hypoxia [GO:0071456]	anchored component of membrane [GO:0031225];anchored component of plasma membrane [GO:0046658];plasma membrane [GO:0005886];plastid [GO:0009536]					SUBCELLULAR LOCATION: Cell membrane;Lipid-anchor, GPI-anchor.	endoplasmic reticulum,golgi,extracellular	endoplasmic reticulum,golgi,extracellular	endoplasmic reticulum,golgi,extracellular	endoplasmic reticulum,golgi,extracellular	endoplasmic reticulum,golgi,extracellular	endoplasmic reticulum,golgi,extracellular	endoplasmic reticulum,golgi,extracellular
F4JLV7	F4JLV7	F4JLV7	tr|F4JLV7|F4JLV7_ARATH Bifunctional inhibitor/lipid-transfer protein/seed storage 2S albumin superfamily protein OS=Arabidopsis thaliana OX=3702 GN=At4g22505 PE=1 SV=1		At4g22505	At4g22505	Arabidopsis thaliana (Mouse-ear cress)	unreviewed	AT4G22505;	55.217	530		cytosol [GO:0005829]						endoplasmic reticulum,golgi,extracellular	endoplasmic reticulum,golgi,extracellular	endoplasmic reticulum,golgi,extracellular	endoplasmic reticulum,golgi,extracellular	endoplasmic reticulum,golgi,extracellular	endoplasmic reticulum,golgi,extracellular	plastid
Q8W4E6	Q8W4E6	Q8W4E6	sp|Q8W4E6|HPAT1_ARATH Hydroxyproline O-arabinosyltransferase 1 OS=Arabidopsis thaliana OX=3702 GN=HPAT1 PE=1 SV=1		At5g25265	HPAT1 At5g25265	Arabidopsis thaliana (Mouse-ear cress)	reviewed	AT5G25265;	40.973	366		cis-Golgi network [GO:0005801];endosome [GO:0005768];Golgi apparatus [GO:0005794];Golgi medial cisterna [GO:0005797];integral component of membrane [GO:0016021];plasma membrane [GO:0005886];plastid [GO:0009536];trans-Golgi network [GO:0005802];vacuolar membrane [GO:0005774]	hydroxyproline O-arabinosyltransferase activity [GO:1990585]			TRANSMEM 6..26;/note=""""Helical;Signal-anchor"""";/evidence=""""ECO:0000255""""	SUBCELLULAR LOCATION: Golgi apparatus, cis-Golgi network membrane {ECO:0000269|PubMed:24036508};Single-pass type II membrane protein {ECO:0000255}.	plastid	endoplasmic reticulum,golgi,extracellular	endoplasmic reticulum,golgi,extracellular		endoplasmic reticulum,golgi,extracellular	endoplasmic reticulum,golgi,extracellular	endoplasmic reticulum,golgi,extracellular
Q56ZQ3;O80977;P93026	Q56ZQ3;O80977	Q56ZQ3	sp|Q56ZQ3|VSR4_ARATH Vacuolar-sorting receptor 4 OS=Arabidopsis thaliana OX=3702 GN=VSR4 PE=2 SV=2;sp|O80977|VSR3_ARATH Vacuolar-sorting receptor 3 OS=Arabidopsis thaliana OX=3702 GN=VSR3 PE=2 SV=1	Vacuolar-sorting receptor 4;Vacuolar-sorting receptor 3	VSR4;VSR3	VSR4 BP80A ELP2B At2g14720 F26C24.14	Arabidopsis thaliana (Mouse-ear cress)	reviewed	AT2G14720;	69.812	628	Golgi to vacuole transport [GO:0006896];protein targeting to vacuole [GO:0006623];ubiquitin-dependent protein catabolic process [GO:0006511]	clathrin-coated vesicle membrane [GO:0030665];endosome [GO:0005768];Golgi apparatus [GO:0005794];Golgi membrane [GO:0000139];Golgi transport complex [GO:0017119];integral component of membrane [GO:0016021];late endosome membrane [GO:0031902];membrane [GO:0016020];mitochondrion [GO:0005739];trans-Golgi network [GO:0005802];vacuole [GO:0005773]	calcium ion binding [GO:0005509];ubiquitin protein ligase activity [GO:0061630]		TOPO_DOM 25..569;/note=""""Lumenal"""";/evidence=""""ECO:0000255"""";TOPO_DOM 591..628;/note=""""Cytoplasmic"""";/evidence=""""ECO:0000255""""	TRANSMEM 570..590;/note=""""Helical"""";/evidence=""""ECO:0000255""""	SUBCELLULAR LOCATION: Membrane {ECO:0000250};Single-pass type I membrane protein {ECO:0000250}. Golgi apparatus membrane {ECO:0000250};Single-pass type I membrane protein {ECO:0000250}. Cytoplasmic vesicle, clathrin-coated vesicle membrane {ECO:0000250};Single-pass type I membrane protein {ECO:0000250}. Prevacuolar compartment membrane {ECO:0000250};Single-pass type I membrane protein {ECO:000025…	endoplasmic reticulum,golgi,extracellular	endoplasmic reticulum,golgi,extracellular	endoplasmic reticulum,golgi,extracellular	endoplasmic reticulum,golgi,extracellular	endoplasmic reticulum,golgi,extracellular	endoplasmic reticulum,golgi,extracellular	endoplasmic reticulum,golgi,extracellular
Q9LJR2;Q9LNN3	Q9LJR2	Q9LJR2	sp|Q9LJR2|LECT2_ARATH Lectin-like protein LEC OS=Arabidopsis thaliana OX=3702 GN=LEC PE=1 SV=1	Lectin-like protein LEC	LEC	LEC At3g15356 K7L4.17	Arabidopsis thaliana (Mouse-ear cress)	reviewed	AT3G15356;	29.749	271	cellular response to chitin [GO:0071323];cellular response to ethylene stimulus [GO:0071369];cellular response to jasmonic acid stimulus [GO:0071395];defense response to fungus, incompatible interaction [GO:0009817];ethylene-activated signaling pathway [GO:0009873];response to wounding [GO:0009611]	apoplast [GO:0048046];cell wall [GO:0005618];cytosol [GO:0005829]	carbohydrate binding [GO:0030246]				SUBCELLULAR LOCATION: Secreted, extracellular space, apoplast {ECO:0000269|PubMed:18324730}.	endoplasmic reticulum,golgi,extracellular	endoplasmic reticulum,golgi,extracellular	endoplasmic reticulum,golgi,extracellular	endoplasmic reticulum,golgi,extracellular	endoplasmic reticulum,golgi,extracellular	endoplasmic reticulum,golgi,extracellular	endoplasmic reticulum,golgi,extracellular
O48773	O48773	O48773	sp|O48773|PDI23_ARATH Protein disulfide-isomerase 2-3 OS=Arabidopsis thaliana OX=3702 GN=PDIL2-3 PE=2 SV=1	Protein disulfide-isomerase 2-3	PDIL2-3	PDIL2-3 PDI9 PDIL5-2 At2g32920 T21L14.14	Arabidopsis thaliana (Mouse-ear cress)	reviewed	AT2G32920;	47.754	440	response to endoplasmic reticulum stress [GO:0034976]	endoplasmic reticulum [GO:0005783];endoplasmic reticulum lumen [GO:0005788];Golgi apparatus [GO:0005794];plasma membrane [GO:0005886];vacuole [GO:0005773]	protein disulfide isomerase activity [GO:0003756]				SUBCELLULAR LOCATION: Endoplasmic reticulum lumen {ECO:0000305}.	endoplasmic reticulum,golgi,extracellular	endoplasmic reticulum,golgi,extracellular	endoplasmic reticulum,golgi,extracellular	endoplasmic reticulum,golgi,extracellular	mitochondrion	endoplasmic reticulum,golgi,extracellular	endoplasmic reticulum,golgi,extracellular
Q9SAE4;Q96514;P58050;Q9LTM0	Q9SAE4;Q96514;P58050;Q9LTM0	Q9SAE4	sp|Q9SAE4|C71BT_ARATH Cytochrome P450 71B29 OS=Arabidopsis thaliana OX=3702 GN=CYP71B29 PE=3 SV=1;sp|Q96514|C71B7_ARATH Cytochrome P450 71B7 OS=Arabidopsis thaliana OX=3702 GN=CYP71B7 PE=1 SV=1;sp|P58050|C71BD_ARATH Cytochrome P450 71B13 OS=Arabidopsis tha	Cytochrome P450 71B29;Cytochrome P450 71B7;Cytochrome P450 71B13;Cytochrome P450 71B23	CYP71B29;CYP71B7;CYP71B13;CYP71B23	CYP71B29 At1g13100 F3F19.12	Arabidopsis thaliana (Mouse-ear cress)	reviewed	AT1G13100;	56.005	490		extracellular region [GO:0005576];integral component of membrane [GO:0016021];plasmodesma [GO:0009506]	heme binding [GO:0020037];iron ion binding [GO:0005506];monooxygenase activity [GO:0004497];oxidoreductase activity, acting on paired donors, with incorporation or reduction of molecular oxygen [GO:0016705]			TRANSMEM 1..21;/note=""""Helical"""";/evidence=""""ECO:0000255""""	SUBCELLULAR LOCATION: Membrane {ECO:0000305};Single-pass membrane protein {ECO:0000305}.	endoplasmic reticulum,golgi,extracellular	endoplasmic reticulum,golgi,extracellular	endoplasmic reticulum,golgi,extracellular	endoplasmic reticulum,golgi,extracellular	mitochondrion	endoplasmic reticulum,golgi,extracellular	endoplasmic reticulum,golgi,extracellular
Q9SD07	Q9SD07	Q9SD07	sp|Q9SD07|SSL4_ARATH Protein STRICTOSIDINE SYNTHASE-LIKE 4 OS=Arabidopsis thaliana OX=3702 GN=SSL4 PE=1 SV=1	Protein STRICTOSIDINE SYNTHASE-LIKE 4	SSL4	SSL4 At3g51420 F26O13.60	Arabidopsis thaliana (Mouse-ear cress)	reviewed	AT3G51420;	41.595	370	biosynthetic process [GO:0009058];response to jasmonic acid [GO:0009753];response to wounding [GO:0009611]	cytosol [GO:0005829];vacuole [GO:0005773]					SUBCELLULAR LOCATION: Vacuole {ECO:0000250}.	endoplasmic reticulum,golgi,extracellular	endoplasmic reticulum,golgi,extracellular	endoplasmic reticulum,golgi,extracellular	endoplasmic reticulum,golgi,extracellular	endoplasmic reticulum,golgi,extracellular	endoplasmic reticulum,golgi,extracellular	endoplasmic reticulum,golgi,extracellular
Q9C5R0	Q9C5R0	Q9C5R0	tr|Q9C5R0|Q9C5R0_ARATH AT4g27720/T29A15_210 OS=Arabidopsis thaliana OX=3702 GN=At4g27720 PE=1 SV=1		T29A15.210	At4g27720 T29A15.210 T29A15_210	Arabidopsis thaliana (Mouse-ear cress)	unreviewed	AT4G27720;	50.885	460		endosome [GO:0005768];Golgi apparatus [GO:0005794];Golgi trans cisterna [GO:0000138];integral component of membrane [GO:0016021];membrane [GO:0016020];plasma membrane [GO:0005886];trans-Golgi network [GO:0005802]	molybdate ion transmembrane transporter activity [GO:0015098]			TRANSMEM 6..22;/note=""""Helical"""";/evidence=""""ECO:0000256|SAM:Phobius"""";TRANSMEM 43..62;/note=""""Helical"""";/evidence=""""ECO:0000256|SAM:Phobius"""";TRANSMEM 74..96;/note=""""Helical"""";/evidence=""""ECO:0000256|SAM:Phobius"""";TRANSMEM 170..189;/note=""""Helical"""";/evidence=""""ECO:0000256|SAM:Phobius"""";TRANSMEM 201..219;/note=""""Helical"""";/evidence=""""ECO:0000256|SAM:Phobius"…		endoplasmic reticulum,golgi,extracellular	endoplasmic reticulum,golgi,extracellular	endoplasmic reticulum,golgi,extracellular	endoplasmic reticulum,golgi,extracellular	endoplasmic reticulum,golgi,extracellular	endoplasmic reticulum,golgi,extracellular	endoplasmic reticulum,golgi,extracellular
Q9LZ72	Q9LZ72	Q9LZ72	sp|Q9LZ72|KCS19_ARATH 3-ketoacyl-CoA synthase 19 OS=Arabidopsis thaliana OX=3702 GN=KCS19 PE=2 SV=1	3-ketoacyl-CoA synthase 21	KCS21	KCS19 KCS21 At5g04530 T32M21.130	Arabidopsis thaliana (Mouse-ear cress)	reviewed	AT5G04530;	52.612	464	fatty acid biosynthetic process [GO:0006633];response to cold [GO:0009409];response to light stimulus [GO:0009416]	integral component of membrane [GO:0016021]	3-oxo-arachidoyl-CoA synthase activity [GO:0102336];3-oxo-cerotoyl-CoA synthase activity [GO:0102337];3-oxo-lignoceronyl-CoA synthase activity [GO:0102338];very-long-chain 3-ketoacyl-CoA synthase activity [GO:0102756]			TRANSMEM 3..25;/note=""""Helical"""";/evidence=""""ECO:0000255""""	SUBCELLULAR LOCATION: Membrane {ECO:0000255};Single-pass membrane protein {ECO:0000255}.	endoplasmic reticulum,golgi,extracellular	endoplasmic reticulum,golgi,extracellular	endoplasmic reticulum,golgi,extracellular	endoplasmic reticulum,golgi,extracellular	mitochondrion	endoplasmic reticulum,golgi,extracellular	endoplasmic reticulum,golgi,extracellular
O81493;F4JZS7;F4JZS4	O81493	O81493	tr|O81493|O81493_ARATH F9D12.8 protein OS=Arabidopsis thaliana OX=3702 GN=F9D12.8 PE=1 SV=1		F9D12.8	F9D12.8 At5g26260 T19G15.110 T19G15_110	Arabidopsis thaliana (Mouse-ear cress)	unreviewed	AT5G26260;	39.826	351		plasmodesma [GO:0009506]						plastid	endoplasmic reticulum,golgi,extracellular	endoplasmic reticulum,golgi,extracellular	endoplasmic reticulum,golgi,extracellular	endoplasmic reticulum,golgi,extracellular	endoplasmic reticulum,golgi,extracellular	endoplasmic reticulum,golgi,extracellular
Q6NPM5	Q6NPM5	Q6NPM5	sp|Q6NPM5|ATS3B_ARATH Embryo-specific protein ATS3B OS=Arabidopsis thaliana OX=3702 GN=ATS3B PE=1 SV=1		At5g62200	ATS3B At5g62200 MMI9.3	Arabidopsis thaliana (Mouse-ear cress)	reviewed	AT5G62200;	21.071	190		anchored component of membrane [GO:0031225];extracellular region [GO:0005576];plastid [GO:0009536];vacuolar membrane [GO:0005774]					SUBCELLULAR LOCATION: Secreted {ECO:0000305}.	endoplasmic reticulum,golgi,extracellular	endoplasmic reticulum,golgi,extracellular	endoplasmic reticulum,golgi,extracellular	endoplasmic reticulum,golgi,extracellular	endoplasmic reticulum,golgi,extracellular	endoplasmic reticulum,golgi,extracellular	endoplasmic reticulum,golgi,extracellular
Q8W4H8	Q8W4H8	Q8W4H8	sp|Q8W4H8|GDL19_ARATH Inactive GDSL esterase/lipase-like protein 23 OS=Arabidopsis thaliana OX=3702 GN=GLL23 PE=1 SV=1	Inactive GDSL esterase/lipase-like protein 23	GLL23	GLL23 At1g54010 F15I1.9	Arabidopsis thaliana (Mouse-ear cress)	reviewed	AT1G54010;	43.143	386		endoplasmic reticulum [GO:0005783];nucleus [GO:0005634];plasmodesma [GO:0009506];vacuolar membrane [GO:0005774];vacuole [GO:0005773]	hydrolase activity, acting on ester bonds [GO:0016788]				SUBCELLULAR LOCATION: Endoplasmic reticulum {ECO:0000269|PubMed:24330158}. Note=Only transiently resident in a specific ER subcompartment and is either post-translationally modified prior to export or targeted for degradation.	endoplasmic reticulum,golgi,extracellular	endoplasmic reticulum,golgi,extracellular	endoplasmic reticulum,golgi,extracellular	endoplasmic reticulum,golgi,extracellular	endoplasmic reticulum,golgi,extracellular	endoplasmic reticulum,golgi,extracellular	endoplasmic reticulum,golgi,extracellular
Q9M1J7	Q9M1J7	Q9M1J7	sp|Q9M1J7|SSL8_ARATH Protein STRICTOSIDINE SYNTHASE-LIKE 8 OS=Arabidopsis thaliana OX=3702 GN=SSL8 PE=2 SV=1	Protein STRICTOSIDINE SYNTHASE-LIKE 8	SSL8	SSL8 SS5 At3g57010 F24I3.90	Arabidopsis thaliana (Mouse-ear cress)	reviewed	AT3G57010;	41.98	376	biosynthetic process [GO:0009058]	endoplasmic reticulum [GO:0005783];vacuole [GO:0005773]					SUBCELLULAR LOCATION: Vacuole {ECO:0000250}.	plastid	endoplasmic reticulum,golgi,extracellular	endoplasmic reticulum,golgi,extracellular	endoplasmic reticulum,golgi,extracellular	endoplasmic reticulum,golgi,extracellular	endoplasmic reticulum,golgi,extracellular	endoplasmic reticulum,golgi,extracellular
Q9ZPY5	Q9ZPY5	Q9ZPY5	tr|Q9ZPY5|Q9ZPY5_ARATH At2g46540/F11C10.23 OS=Arabidopsis thaliana OX=3702 GN=At2g46540 PE=1 SV=2		At2g46540	At2g46540 F13A10.7 F13A10_7	Arabidopsis thaliana (Mouse-ear cress)	unreviewed	AT2G46540;	6.8031	65		cytosol [GO:0005829];mitochondrion [GO:0005739]						endoplasmic reticulum,golgi,extracellular	endoplasmic reticulum,golgi,extracellular	endoplasmic reticulum,golgi,extracellular	endoplasmic reticulum,golgi,extracellular	endoplasmic reticulum,golgi,extracellular	endoplasmic reticulum,golgi,extracellular	endoplasmic reticulum,golgi,extracellular
Q9ZQ26	Q9ZQ26	Q9ZQ26	tr|Q9ZQ26|Q9ZQ26_ARATH AT2G24420 protein OS=Arabidopsis thaliana OX=3702 GN=At2g24420 PE=1 SV=2		At2g24420	At2g24420 T28I24.15 T28I24_15	Arabidopsis thaliana (Mouse-ear cress)	unreviewed	AT2G24420;	50.351	440		endoplasmic reticulum [GO:0005783];integral component of membrane [GO:0016021];vacuolar membrane [GO:0005774];vacuole [GO:0005773]	mRNA binding [GO:0003729]			TRANSMEM 390..410;/note=""""Helical"""";/evidence=""""ECO:0000256|SAM:Phobius""""		endoplasmic reticulum,golgi,extracellular	endoplasmic reticulum,golgi,extracellular	endoplasmic reticulum,golgi,extracellular	endoplasmic reticulum,golgi,extracellular	mitochondrion	endoplasmic reticulum,golgi,extracellular	endoplasmic reticulum,golgi,extracellular
Q38867	Q38867	Q38867	sp|Q38867|CP19C_ARATH Peptidyl-prolyl cis-trans isomerase CYP19-3 OS=Arabidopsis thaliana OX=3702 GN=CYP19-3 PE=2 SV=2	Peptidyl-prolyl cis-trans isomerase CYP19-3	CYP19-3	CYP19-3 CYP4 ROC2 At3g56070 F18O21.30	Arabidopsis thaliana (Mouse-ear cress)	reviewed	AT3G56070;	18.92	176	protein folding [GO:0006457];protein peptidyl-prolyl isomerization [GO:0000413];response to cadmium ion [GO:0046686];signal transduction [GO:0007165]	cytoplasm [GO:0005737];cytosol [GO:0005829];Golgi apparatus [GO:0005794];intracellular membrane-bounded organelle [GO:0043231];mitochondrion [GO:0005739]	cyclosporin A binding [GO:0016018];peptidyl-prolyl cis-trans isomerase activity [GO:0003755]				SUBCELLULAR LOCATION: Cytoplasm {ECO:0000305}.	endoplasmic reticulum,golgi,extracellular	endoplasmic reticulum,golgi,extracellular	mitochondrion		endoplasmic reticulum,golgi,extracellular	endoplasmic reticulum,golgi,extracellular
Q8VXZ7	Q8VXZ7	Q8VXZ7	sp|Q8VXZ7|AGAL3_ARATH Alpha-galactosidase 3 OS=Arabidopsis thaliana OX=3702 GN=AGAL3 PE=1 SV=1	Alpha-galactosidase 3	AGAL3	AGAL3 At3g56310 F18O21.270	Arabidopsis thaliana (Mouse-ear cress)	reviewed	AT3G56310;	48.362	437	carbohydrate metabolic process [GO:0005975];cell wall organization [GO:0071555]	apoplast [GO:0048046];plant-type cell wall [GO:0009505];secretory vesicle [GO:0099503];vacuole [GO:0005773]	alpha-galactosidase activity [GO:0004557];raffinose alpha-galactosidase activity [GO:0052692]				SUBCELLULAR LOCATION: Secreted, cell wall {ECO:0000250|UniProtKB:Q8RX86}. Secreted, extracellular space, apoplast {ECO:0000250|UniProtKB:Q8RX86}. Vacuole {ECO:0000305|PubMed:12773619}.	endoplasmic reticulum,golgi,extracellular	endoplasmic reticulum,golgi,extracellular	endoplasmic reticulum,golgi,extracellular	endoplasmic reticulum,golgi,extracellular	endoplasmic reticulum,golgi,extracellular	endoplasmic reticulum,golgi,extracellular	endoplasmic reticulum,golgi,extracellular
Q8LER3	Q8LER3	Q8LER3	sp|Q8LER3|XTH7_ARATH Probable xyloglucan endotransglucosylase/hydrolase protein 7 OS=Arabidopsis thaliana OX=3702 GN=XTH7 PE=2 SV=2	Probable xyloglucan endotransglucosylase/hydrolase protein 7	XTH7	XTH7 XTR15 At4g37800 T28I19.80	Arabidopsis thaliana (Mouse-ear cress)	reviewed	AT4G37800;	33.681	293	cell wall biogenesis [GO:0042546];cell wall organization [GO:0071555];xyloglucan metabolic process [GO:0010411]	apoplast [GO:0048046];cell wall [GO:0005618]	hydrolase activity, hydrolyzing O-glycosyl compounds [GO:0004553];xyloglucan:xyloglucosyl transferase activity [GO:0016762]				SUBCELLULAR LOCATION: Secreted, cell wall {ECO:0000305}. Secreted, extracellular space, apoplast {ECO:0000305}.	endoplasmic reticulum,golgi,extracellular	mitochondrion	endoplasmic reticulum,golgi,extracellular	endoplasmic reticulum,golgi,extracellular	endoplasmic reticulum,golgi,extracellular	endoplasmic reticulum,golgi,extracellular	endoplasmic reticulum,golgi,extracellular
Q8LCP6	Q8LCP6	Q8LCP6	sp|Q8LCP6|GUN10_ARATH Endoglucanase 10 OS=Arabidopsis thaliana OX=3702 GN=At1g75680 PE=2 SV=2	Endoglucanase 10		At1g75680 F10A5.13	Arabidopsis thaliana (Mouse-ear cress)	reviewed	AT1G75680;	57.868	525	cellulose catabolic process [GO:0030245];cell wall organization [GO:0071555]	extracellular region [GO:0005576];mitochondrion [GO:0005739];plasma membrane [GO:0005886]	cellulase activity [GO:0008810]				SUBCELLULAR LOCATION: Secreted {ECO:0000250}.	nucleus	endoplasmic reticulum,golgi,extracellular	endoplasmic reticulum,golgi,extracellular	endoplasmic reticulum,golgi,extracellular	mitochondrion	mitochondrion	endoplasmic reticulum,golgi,extracellular
F4JFU7;F4JFU5;Q9LUL4	F4JFU7;F4JFU5;Q9LUL4	F4JFU7	tr|F4JFU7|F4JFU7_ARATH STRUBBELIG-receptor family 7 OS=Arabidopsis thaliana OX=3702 GN=SRF7 PE=1 SV=1;tr|F4JFU5|F4JFU5_ARATH STRUBBELIG-receptor family 7 OS=Arabidopsis thaliana OX=3702 GN=SRF7 PE=1 SV=1;sp|Q9LUL4|SRF7_ARATH Protein STRUBBELIG-RECEPTOR FAM	Protein STRUBBELIG-RECEPTOR FAMILY 7	SRF7	SRF7 STRUBBELIG-receptor family 7 At3g14350	Arabidopsis thaliana (Mouse-ear cress)	unreviewed	AT3G14350;	73.703	680		integral component of membrane [GO:0016021]	ATP binding [GO:0005524];protein kinase activity [GO:0004672]			TRANSMEM 251..275;/note=""""Helical"""";/evidence=""""ECO:0000256|SAM:Phobius""""		nucleus	endoplasmic reticulum,golgi,extracellular	endoplasmic reticulum,golgi,extracellular	endoplasmic reticulum,golgi,extracellular	endoplasmic reticulum,golgi,extracellular	endoplasmic reticulum,golgi,extracellular	endoplasmic reticulum,golgi,extracellular
Q9LSY7	Q9LSY7	Q9LSY7	sp|Q9LSY7|PER30_ARATH Peroxidase 30 OS=Arabidopsis thaliana OX=3702 GN=PER30 PE=1 SV=1	Peroxidase 30	PER30	PER30 P30 At3g21770 MSD21.10 MSD21.8	Arabidopsis thaliana (Mouse-ear cress)	reviewed	AT3G21770;	35.788	329	hydrogen peroxide catabolic process [GO:0042744];response to oxidative stress [GO:0006979]	cell wall [GO:0005618];cytoplasm [GO:0005737];extracellular region [GO:0005576];nucleus [GO:0005634];plant-type cell wall [GO:0009505];plasmodesma [GO:0009506]	heme binding [GO:0020037];metal ion binding [GO:0046872];peroxidase activity [GO:0004601]				SUBCELLULAR LOCATION: Secreted {ECO:0000255|PROSITE-ProRule:PRU00297}.	nucleus	endoplasmic reticulum,golgi,extracellular	endoplasmic reticulum,golgi,extracellular	endoplasmic reticulum,golgi,extracellular	endoplasmic reticulum,golgi,extracellular	endoplasmic reticulum,golgi,extracellular	endoplasmic reticulum,golgi,extracellular
Q39099;A0A1P8B288;Q9XIW1	Q39099;A0A1P8B288	Q39099	sp|Q39099|XTH4_ARATH Xyloglucan endotransglucosylase/hydrolase protein 4 OS=Arabidopsis thaliana OX=3702 GN=XTH4 PE=1 SV=1;tr|A0A1P8B288|A0A1P8B288_ARATH Xyloglucan endotransglucosylase/hydrolase OS=Arabidopsis thaliana OX=3702 GN=XTH4 PE=1 SV=1	Xyloglucan endotransglucosylase/hydrolase protein 4	XTH4	XTH4 EXGT-A1 EXT At2g06850 T9F8.4	Arabidopsis thaliana (Mouse-ear cress)	reviewed	AT2G06850;	34.291	296	cell wall biogenesis [GO:0042546];cell wall organization [GO:0071555];response to auxin [GO:0009733];response to low light intensity stimulus [GO:0009645];response to mechanical stimulus [GO:0009612];unidimensional cell growth [GO:0009826];xyloglucan metabolic process [GO:0010411]	apoplast [GO:0048046];cell wall [GO:0005618];cytoplasm [GO:0005737];extracellular region [GO:0005576];mitochondrion [GO:0005739];plant-type cell wall [GO:0009505];plasmodesma [GO:0009506]	hydrolase activity, hydrolyzing O-glycosyl compounds [GO:0004553];xyloglucan:xyloglucosyl transferase activity [GO:0016762]				SUBCELLULAR LOCATION: Secreted, cell wall {ECO:0000305}. Secreted, extracellular space, apoplast {ECO:0000269|PubMed:15593128}.	endoplasmic reticulum,golgi,extracellular	endoplasmic reticulum,golgi,extracellular	endoplasmic reticulum,golgi,extracellular	endoplasmic reticulum,golgi,extracellular	endoplasmic reticulum,golgi,extracellular	endoplasmic reticulum,golgi,extracellular	endoplasmic reticulum,golgi,extracellular
F4IQ05;Q42580	F4IQ05;Q42580	F4IQ05	tr|F4IQ05|F4IQ05_ARATH Peroxidase OS=Arabidopsis thaliana OX=3702 GN=At2g37130 PE=1 SV=1;sp|Q42580|PER21_ARATH Peroxidase 21 OS=Arabidopsis thaliana OX=3702 GN=PER21 PE=1 SV=1	Peroxidase;Peroxidase 21	At2g37130;PER21	At2g37130 T2N18.11 T2N18_11	Arabidopsis thaliana (Mouse-ear cress)	unreviewed	AT2G37130;	33.272	296	hydrogen peroxide catabolic process [GO:0042744];response to oxidative stress [GO:0006979]	extracellular region [GO:0005576]	heme binding [GO:0020037];metal ion binding [GO:0046872];peroxidase activity [GO:0004601]				SUBCELLULAR LOCATION: Secreted {ECO:0000256|RuleBase:RU362060}.	endoplasmic reticulum,golgi,extracellular	endoplasmic reticulum,golgi,extracellular	endoplasmic reticulum,golgi,extracellular	endoplasmic reticulum,golgi,extracellular	endoplasmic reticulum,golgi,extracellular	endoplasmic reticulum,golgi,extracellular	endoplasmic reticulum,golgi,extracellular
Q9C7F9	Q9C7F9	Q9C7F9	sp|Q9C7F9|MT127_ARATH Probable methyltransferase At1g27930 OS=Arabidopsis thaliana OX=3702 GN=At1g27930 PE=1 SV=1		F13K9.4	At1g27930 F13K9.4	Arabidopsis thaliana (Mouse-ear cress)	reviewed	AT1G27930;	32.356	289	plant-type cell wall modification [GO:0009827];plant-type secondary cell wall biogenesis [GO:0009834];protein methylation [GO:0006479];xylan biosynthetic process [GO:0045492];xylan metabolic process [GO:0045491]	endosome [GO:0005768];Golgi apparatus [GO:0005794];Golgi medial cisterna [GO:0005797];Golgi membrane [GO:0000139];integral component of membrane [GO:0016021];nucleus [GO:0005634];trans-Golgi network [GO:0005802]	glucuronoxylan 4-O-methyltransferase activity [GO:0030775]			TRANSMEM 12..32;/note=""""Helical"""";/evidence=""""ECO:0000255""""	SUBCELLULAR LOCATION: Golgi apparatus membrane {ECO:0000250|UniProtKB:Q6NMK1};Single-pass membrane protein {ECO:0000255}.	nucleus	plastid	endoplasmic reticulum,golgi,extracellular	endoplasmic reticulum,golgi,extracellular	mitochondrion	endoplasmic reticulum,golgi,extracellular	endoplasmic reticulum,golgi,extracellular
Q9M5J9	Q9M5J9	Q9M5J9	sp|Q9M5J9|PGIP1_ARATH Polygalacturonase inhibitor 1 OS=Arabidopsis thaliana OX=3702 GN=PGIP1 PE=1 SV=1	Polygalacturonase inhibitor 1	PGIP1	PGIP1 At5g06860 MOJ9_3	Arabidopsis thaliana (Mouse-ear cress)	reviewed	AT5G06860;	36.689	330		cell wall [GO:0005618];extracellular region [GO:0005576];Golgi apparatus [GO:0005794];membrane [GO:0016020];plant-type cell wall [GO:0009505];plasmodesma [GO:0009506];secretory vesicle [GO:0099503]	polygalacturonase inhibitor activity [GO:0090353]				SUBCELLULAR LOCATION: Secreted, cell wall {ECO:0000250|UniProtKB:P58822}. Membrane;Peripheral membrane protein.	endoplasmic reticulum,golgi,extracellular	endoplasmic reticulum,golgi,extracellular	endoplasmic reticulum,golgi,extracellular	endoplasmic reticulum,golgi,extracellular	endoplasmic reticulum,golgi,extracellular	endoplasmic reticulum,golgi,extracellular	endoplasmic reticulum,golgi,extracellular
A0A1P8ANY9;F4HNU3;Q8RXL8	A0A1P8ANY9;F4HNU3;Q8RXL8	A0A1P8ANY9	tr|A0A1P8ANY9|A0A1P8ANY9_ARATH Nodulin MtN21 /EamA-like transporter family protein OS=Arabidopsis thaliana OX=3702 GN=At1g06890 PE=1 SV=1;tr|F4HNU3|F4HNU3_ARATH Nodulin MtN21 /EamA-like transporter family protein OS=Arabidopsis thaliana OX=3702 GN=At1g0689	Uncharacterized membrane protein At1g06890	At1g06890	At1g06890 F4H5.5 F4H5_5	Arabidopsis thaliana (Mouse-ear cress)	unreviewed	AT1G06890;	38.419	352	carbohydrate transport [GO:0008643]	integral component of membrane [GO:0016021]				TRANSMEM 12..33;/note=""""Helical"""";/evidence=""""ECO:0000256|SAM:Phobius"""";TRANSMEM 45..62;/note=""""Helical"""";/evidence=""""ECO:0000256|SAM:Phobius"""";TRANSMEM 74..93;/note=""""Helical"""";/evidence=""""ECO:0000256|SAM:Phobius"""";TRANSMEM 127..145;/note=""""Helical"""";/evidence=""""ECO:0000256|SAM:Phobius"""";TRANSMEM 151..170;/note=""""Helical"""";/evidence=""""ECO:0000256|SAM:Phobius…	SUBCELLULAR LOCATION: Membrane {ECO:0000256|ARBA:ARBA00004141};Multi-pass membrane protein {ECO:0000256|ARBA:ARBA00004141}.	plastid	endoplasmic reticulum,golgi,extracellular	endoplasmic reticulum,golgi,extracellular	endoplasmic reticulum,golgi,extracellular	mitochondrion	endoplasmic reticulum,golgi,extracellular	endoplasmic reticulum,golgi,extracellular
F4HRH4;C0LGG9;C0LGG8	F4HRH4;C0LGG9;C0LGG8	F4HRH4	tr|F4HRH4|F4HRH4_ARATH Non-specific serine/threonine protein kinase OS=Arabidopsis thaliana OX=3702 GN=At1g53430 PE=1 SV=1;sp|C0LGG9|Y5344_ARATH Probable LRR receptor-like serine/threonine-protein kinase At1g53440 OS=Arabidopsis thaliana OX=3702 GN=At1g534	Probable LRR receptor-like serine/threonine-protein kinase At1g53440;Probable LRR receptor-like serine/threonine-protein kinase At1g53430	At1g53430	At1g53430 T3F20.25 T3F20_25	Arabidopsis thaliana (Mouse-ear cress)	unreviewed	AT1G53430;	110.23	997		integral component of membrane [GO:0016021]	ATP binding [GO:0005524];protein serine kinase activity [GO:0106310];protein threonine kinase activity [GO:0106311]			TRANSMEM 568..589;/note=""""Helical"""";/evidence=""""ECO:0000256|SAM:Phobius""""		endoplasmic reticulum,golgi,extracellular	endoplasmic reticulum,golgi,extracellular	endoplasmic reticulum,golgi,extracellular	endoplasmic reticulum,golgi,extracellular	endoplasmic reticulum,golgi,extracellular	endoplasmic reticulum,golgi,extracellular	endoplasmic reticulum,golgi,extracellular
Q681K2	Q681K2	Q681K2	sp|Q681K2|ATS3A_ARATH Embryo-specific protein ATS3A OS=Arabidopsis thaliana OX=3702 GN=ATS3A PE=1 SV=1			ATS3A At2g41475	Arabidopsis thaliana (Mouse-ear cress)	reviewed	AT2G41475;	19.949	179		extracellular region [GO:0005576];plasmodesma [GO:0009506]					SUBCELLULAR LOCATION: Secreted {ECO:0000305}.	endoplasmic reticulum,golgi,extracellular	endoplasmic reticulum,golgi,extracellular	endoplasmic reticulum,golgi,extracellular		endoplasmic reticulum,golgi,extracellular	endoplasmic reticulum,golgi,extracellular	endoplasmic reticulum,golgi,extracellular
Q8LG50	Q8LG50	Q8LG50	sp|Q8LG50|LPAT2_ARATH 1-acyl-sn-glycerol-3-phosphate acyltransferase 2 OS=Arabidopsis thaliana OX=3702 GN=LPAT2 PE=1 SV=2	1-acyl-sn-glycerol-3-phosphate acyltransferase 2	LPAT2	LPAT2 LPAAT2 At3g57650 F15B8.160	Arabidopsis thaliana (Mouse-ear cress)	reviewed	AT3G57650;	43.676	389	CDP-diacylglycerol biosynthetic process [GO:0016024];multicellular organism development [GO:0007275]	endomembrane system [GO:0012505];endoplasmic reticulum [GO:0005783];endoplasmic reticulum membrane [GO:0005789];integral component of membrane [GO:0016021]	1-acylglycerol-3-phosphate O-acyltransferase activity [GO:0003841];transferase activity, transferring acyl groups [GO:0016746]			TRANSMEM 2..22;/note=""""Helical"""";/evidence=""""ECO:0000255"""";TRANSMEM 305..325;/note=""""Helical"""";/evidence=""""ECO:0000255"""";TRANSMEM 333..353;/note=""""Helical"""";/evidence=""""ECO:0000255""""	SUBCELLULAR LOCATION: Endoplasmic reticulum membrane {ECO:0000269|PubMed:15772283};Multi-pass membrane protein {ECO:0000269|PubMed:15772283}.	endoplasmic reticulum,golgi,extracellular	endoplasmic reticulum,golgi,extracellular	endoplasmic reticulum,golgi,extracellular	endoplasmic reticulum,golgi,extracellular	endoplasmic reticulum,golgi,extracellular	endoplasmic reticulum,golgi,extracellular	endoplasmic reticulum,golgi,extracellular
Q9FGY1	Q9FGY1	Q9FGY1	sp|Q9FGY1|BXL1_ARATH Beta-D-xylosidase 1 OS=Arabidopsis thaliana OX=3702 GN=BXL1 PE=1 SV=1	Beta-D-xylosidase 1	BXL1	BXL1 XYL1 At5g49360 K7J8.3	Arabidopsis thaliana (Mouse-ear cress)	reviewed	AT5G49360;	83.523	774	arabinan catabolic process [GO:0031222];seed coat development [GO:0010214];xylan catabolic process [GO:0045493]	apoplast [GO:0048046];plant-type cell wall [GO:0009505];plastid [GO:0009536]	alpha-L-arabinofuranosidase activity [GO:0046556];hydrolase activity, hydrolyzing O-glycosyl compounds [GO:0004553];xylan 1,4-beta-xylosidase activity [GO:0009044]				SUBCELLULAR LOCATION: Secreted, extracellular space, extracellular matrix {ECO:0000305}.	endoplasmic reticulum,golgi,extracellular	endoplasmic reticulum,golgi,extracellular	endoplasmic reticulum,golgi,extracellular	endoplasmic reticulum,golgi,extracellular	endoplasmic reticulum,golgi,extracellular	endoplasmic reticulum,golgi,extracellular	endoplasmic reticulum,golgi,extracellular
Q8LDP4	Q8LDP4	Q8LDP4	sp|Q8LDP4|CP19D_ARATH Peptidyl-prolyl cis-trans isomerase CYP19-4 OS=Arabidopsis thaliana OX=3702 GN=CYP19-4 PE=1 SV=2	Peptidyl-prolyl cis-trans isomerase CYP19-4	CYP19-4	CYP19-4 CYP5 At2g29960 F23F1.12	Arabidopsis thaliana (Mouse-ear cress)	reviewed	AT2G29960;	21.533	201	protein folding [GO:0006457];protein peptidyl-prolyl isomerization [GO:0000413];regulation of protein refolding [GO:0061083]	cytoplasm [GO:0005737];cytosol [GO:0005829];endoplasmic reticulum [GO:0005783];extracellular region [GO:0005576];Golgi stack [GO:0005795];intracellular membrane-bounded organelle [GO:0043231];membrane [GO:0016020];multivesicular body [GO:0005771];peroxisome [GO:0005777];secretory vesicle [GO:0099503]	cyclosporin A binding [GO:0016018];peptidyl-prolyl cis-trans isomerase activity [GO:0003755]				SUBCELLULAR LOCATION: Cytoplasm {ECO:0000269|PubMed:10715321}. Membrane {ECO:0000269|PubMed:10715321}. Endoplasmic reticulum {ECO:0000269|PubMed:10189705}. Secreted {ECO:0000269|PubMed:10189705}. Note=Mostly cytoplasmic, also membrane-associated (PubMed:10715321). Present in endoplasmic reticulum and barely secreted (PubMed:10189705). {ECO:0000269|PubMed:10189705, ECO:0000269|PubMed:10715321}.	endoplasmic reticulum,golgi,extracellular	endoplasmic reticulum,golgi,extracellular	endoplasmic reticulum,golgi,extracellular	endoplasmic reticulum,golgi,extracellular	endoplasmic reticulum,golgi,extracellular	endoplasmic reticulum,golgi,extracellular	endoplasmic reticulum,golgi,extracellular
O65782	O65782	O65782	sp|O65782|C83B1_ARATH Cytochrome P450 83B1 OS=Arabidopsis thaliana OX=3702 GN=CYP83B1 PE=1 SV=1	Cytochrome P450 83B1	CYP83B1	CYP83B1 ATR4 RED1 RNT1 RUNT1 SUR2 At4g31500 F3L17.70	Arabidopsis thaliana (Mouse-ear cress)	reviewed	AT4G31500;	56.846	499	adventitious root development [GO:0048830];defense response by callose deposition in cell wall [GO:0052544];defense response to bacterium [GO:0042742];defense response to fungus [GO:0050832];indoleacetic acid biosynthetic process [GO:0009684];indole glucosinolate biosynthetic process [GO:0009759];induced systemic resistance [GO:0009682];regulation of growth [GO:0040008];response to insect [GO:000…	endoplasmic reticulum [GO:0005783];integral component of membrane [GO:0016021];mitochondrion [GO:0005739];plasma membrane [GO:0005886]	heme binding [GO:0020037];iron ion binding [GO:0005506];oxidoreductase activity, acting on paired donors, with incorporation or reduction of molecular oxygen, NAD(P)H as one donor, and incorporation of one atom of oxygen [GO:0016709]			TRANSMEM 3..23;/note=""""Helical"""";/evidence=""""ECO:0000255""""	SUBCELLULAR LOCATION: Membrane {ECO:0000305};Single-pass membrane protein {ECO:0000305}.	endoplasmic reticulum,golgi,extracellular	endoplasmic reticulum,golgi,extracellular	endoplasmic reticulum,golgi,extracellular	mitochondrion	mitochondrion	mitochondrion	endoplasmic reticulum,golgi,extracellular
Q1H583;Q9LJP2	Q1H583	Q1H583	sp|Q1H583|GDL18_ARATH GDSL esterase/lipase 22 OS=Arabidopsis thaliana OX=3702 GN=GLL22 PE=1 SV=1	GDSL esterase/lipase 22	GLL22	GLL22 At1g54000 F15I1.8	Arabidopsis thaliana (Mouse-ear cress)	reviewed	AT1G54000;	43.194	391	lipid catabolic process [GO:0016042]	extracellular region [GO:0005576];plant-type vacuole [GO:0000325];plasmodesma [GO:0009506];vacuolar membrane [GO:0005774];vacuole [GO:0005773]	hydrolase activity, acting on ester bonds [GO:0016788]				SUBCELLULAR LOCATION: Secreted {ECO:0000305}.	endoplasmic reticulum,golgi,extracellular	endoplasmic reticulum,golgi,extracellular	endoplasmic reticulum,golgi,extracellular	endoplasmic reticulum,golgi,extracellular	endoplasmic reticulum,golgi,extracellular	endoplasmic reticulum,golgi,extracellular	endoplasmic reticulum,golgi,extracellular
A0A1P8AUN1;Q9SFX3	A0A1P8AUN1;Q9SFX3	A0A1P8AUN1	tr|A0A1P8AUN1|A0A1P8AUN1_ARATH Dolichyl-diphosphooligosaccharide--protein glycosyltransferase subunit 1 OS=Arabidopsis thaliana OX=3702 GN=At1g76400 PE=1 SV=1;sp|Q9SFX3|OST1A_ARATH Dolichyl-diphosphooligosaccharide--protein glycosyltransferase subunit 1A O	Dolichyl-diphosphooligosaccharide--protein glycosyltransferase subunit 1A	OST1A	At1g76400 F15M4.10 F15M4_10	Arabidopsis thaliana (Mouse-ear cress)	unreviewed	AT1G76400;	62.327	560	protein glycosylation [GO:0006486]	integral component of membrane [GO:0016021];oligosaccharyltransferase complex [GO:0008250]				TRANSMEM 437..455;/note=""""Helical"""";/evidence=""""ECO:0000256|RuleBase:RU361143""""	SUBCELLULAR LOCATION: Endoplasmic reticulum membrane {ECO:0000256|ARBA:ARBA00004115, ECO:0000256|RuleBase:RU361143};Single-pass type I membrane protein {ECO:0000256|ARBA:ARBA00004115, ECO:0000256|RuleBase:RU361143}. Membrane {ECO:0000256|ARBA:ARBA00004479};Single-pass type I membrane protein {ECO:0000256|ARBA:ARBA00004479}.	endoplasmic reticulum,golgi,extracellular	endoplasmic reticulum,golgi,extracellular	endoplasmic reticulum,golgi,extracellular	endoplasmic reticulum,golgi,extracellular	mitochondrion	endoplasmic reticulum,golgi,extracellular	endoplasmic reticulum,golgi,extracellular
O65787	O65787	O65787	sp|O65787|C71B6_ARATH Cytochrome P450 71B6 OS=Arabidopsis thaliana OX=3702 GN=CYP71B6 PE=2 SV=1	Cytochrome P450 71B6	CYP71B6	CYP71B6 At2g24180 F27D4.9	Arabidopsis thaliana (Mouse-ear cress)	reviewed	AT2G24180;	57.008	503	indole-containing compound metabolic process [GO:0042430]	endoplasmic reticulum [GO:0005783];Golgi apparatus [GO:0005794];integral component of membrane [GO:0016021];membrane [GO:0016020];mitochondrion [GO:0005739];plasma membrane [GO:0005886];vacuole [GO:0005773]	heme binding [GO:0020037];iron ion binding [GO:0005506];monooxygenase activity [GO:0004497];oxidoreductase activity, acting on paired donors, with incorporation or reduction of molecular oxygen, NAD(P)H as one donor, and incorporation of one atom of oxygen [GO:0016709]			TRANSMEM 10..30;/note=""""Helical"""";/evidence=""""ECO:0000255""""	SUBCELLULAR LOCATION: Membrane {ECO:0000305};Single-pass membrane protein {ECO:0000305}.	endoplasmic reticulum,golgi,extracellular	endoplasmic reticulum,golgi,extracellular	endoplasmic reticulum,golgi,extracellular	endoplasmic reticulum,golgi,extracellular	mitochondrion	endoplasmic reticulum,golgi,extracellular	endoplasmic reticulum,golgi,extracellular
A0A1I9LPN8;Q9SG80	A0A1I9LPN8;Q9SG80	A0A1I9LPN8	tr|A0A1I9LPN8|A0A1I9LPN8_ARATH Non-reducing end alpha-L-arabinofuranosidase OS=Arabidopsis thaliana OX=3702 GN=ASD1 PE=1 SV=1;sp|Q9SG80|ASD1_ARATH Alpha-L-arabinofuranosidase 1 OS=Arabidopsis thaliana OX=3702 GN=ASD1 PE=1 SV=1	Alpha-L-arabinofuranosidase 1	ASD1	ASD1 ALPHA-L-ARABINOFURANOSIDASE ALPHA-L-ARABINOFURANOSIDASE 1 alpha-L-arabinofuranosidase 1 ARAF ARAF1 ATASD1 At3g10740	Arabidopsis thaliana (Mouse-ear cress)	unreviewed	AT3G10740;	77.329	697	L-arabinose metabolic process [GO:0046373]		alpha-L-arabinofuranosidase activity [GO:0046556]					endoplasmic reticulum,golgi,extracellular	endoplasmic reticulum,golgi,extracellular	endoplasmic reticulum,golgi,extracellular	endoplasmic reticulum,golgi,extracellular	endoplasmic reticulum,golgi,extracellular	endoplasmic reticulum,golgi,extracellular	endoplasmic reticulum,golgi,extracellular
Q9SU27	Q9SU27	Q9SU27	tr|Q9SU27|Q9SU27_ARATH ER membrane protein complex subunit 3 OS=Arabidopsis thaliana OX=3702 GN=At4g12590 PE=1 SV=1		At4g12590	At4g12590 T1P17.180 T1P17_180	Arabidopsis thaliana (Mouse-ear cress)	unreviewed	AT4G12590;	27.914	246		endoplasmic reticulum [GO:0005783];ER membrane protein complex [GO:0072546];mitochondrion [GO:0005739]				TRANSMEM 14..33;/note=""""Helical"""";/evidence=""""ECO:0000256|PIRNR:PIRNR010045"""";TRANSMEM 119..143;/note=""""Helical"""";/evidence=""""ECO:0000256|PIRNR:PIRNR010045""""	SUBCELLULAR LOCATION: Membrane {ECO:0000256|ARBA:ARBA00004141, ECO:0000256|PIRNR:PIRNR010045};Multi-pass membrane protein {ECO:0000256|ARBA:ARBA00004141, ECO:0000256|PIRNR:PIRNR010045}.	cytosol	endoplasmic reticulum,golgi,extracellular	endoplasmic reticulum,golgi,extracellular	endoplasmic reticulum,golgi,extracellular	mitochondrion	mitochondrion	endoplasmic reticulum,golgi,extracellular
Q8VXY9	Q8VXY9	Q8VXY9	sp|Q8VXY9|UAH_ARATH Ureidoglycolate hydrolase OS=Arabidopsis thaliana OX=3702 GN=UAH PE=1 SV=1	Ureidoglycolate hydrolase	UAH	UAH AAH2 At5g43600 K9D7.10	Arabidopsis thaliana (Mouse-ear cress)	reviewed	AT5G43600;	51.486	476	allantoin catabolic process [GO:0000256];purine nucleobase catabolic process [GO:0006145];ureide catabolic process [GO:0010136]	endoplasmic reticulum [GO:0005783];plastid [GO:0009536]	manganese ion binding [GO:0030145];ureidoglycolate hydrolase activity [GO:0004848]				SUBCELLULAR LOCATION: Endoplasmic reticulum {ECO:0000305|PubMed:23940254}.	endoplasmic reticulum,golgi,extracellular	endoplasmic reticulum,golgi,extracellular	endoplasmic reticulum,golgi,extracellular	endoplasmic reticulum,golgi,extracellular	mitochondrion	endoplasmic reticulum,golgi,extracellular	endoplasmic reticulum,golgi,extracellular
Q8GZ99	Q8GZ99	Q8GZ99	sp|Q8GZ99|HPCA1_ARATH Leucine-rich repeat receptor protein kinase HPCA1 OS=Arabidopsis thaliana OX=3702 GN=HPCA1 PE=1 SV=1		LRR-RLK	HPCA1 At5g49760	Arabidopsis thaliana (Mouse-ear cress)	reviewed	AT5G49760;	104.71	953	detection of chemical stimulus [GO:0009593];hydrogen peroxide mediated signaling pathway involved in stomatal movement [GO:1901528];protein autophosphorylation [GO:0046777];regulation of stomatal closure [GO:0090333]	integral component of membrane [GO:0016021];plasma membrane [GO:0005886];plastid [GO:0009536];vacuole [GO:0005773]	ATP binding [GO:0005524];kinase activity [GO:0016301];protein serine kinase activity [GO:0106310];protein threonine kinase activity [GO:0106311];transmembrane receptor protein serine/threonine kinase activity [GO:0004675]		TOPO_DOM 24..558;/note=""""Extracellular"""";/evidence=""""ECO:0000305"""";TOPO_DOM 580..953;/note=""""Cytoplasmic"""";/evidence=""""ECO:0000305""""	TRANSMEM 559..579;/note=""""Helical"""";/evidence=""""ECO:0000255""""	SUBCELLULAR LOCATION: Cell membrane {ECO:0000269|PubMed:32076270};Single-pass type I membrane protein {ECO:0000255}.	endoplasmic reticulum,golgi,extracellular	endoplasmic reticulum,golgi,extracellular	endoplasmic reticulum,golgi,extracellular	endoplasmic reticulum,golgi,extracellular	endoplasmic reticulum,golgi,extracellular	endoplasmic reticulum,golgi,extracellular	endoplasmic reticulum,golgi,extracellular
Q9LTH9	Q9LTH9	Q9LTH9	sp|Q9LTH9|ZIP2_ARATH Zinc transporter 2 OS=Arabidopsis thaliana OX=3702 GN=ZIP2 PE=2 SV=1	Zinc transporter 2	ZIP2	ZIP2 At5g59520 F2O15.19	Arabidopsis thaliana (Mouse-ear cress)	reviewed	AT5G59520;	38.312	353	zinc ion transmembrane transport [GO:0071577]	integral component of membrane [GO:0016021];membrane [GO:0016020];plasma membrane [GO:0005886]	zinc ion transmembrane transporter activity [GO:0005385]		TOPO_DOM 30..59;/note=""""Extracellular"""";/evidence=""""ECO:0000255"""";TOPO_DOM 81..90;/note=""""Cytoplasmic"""";/evidence=""""ECO:0000255"""";TOPO_DOM 112..130;/note=""""Extracellular"""";/evidence=""""ECO:0000255"""";TOPO_DOM 152..201;/note=""""Cytoplasmic"""";/evidence=""""ECO:0000255"""";TOPO_DOM 223..235;/note=""""Extracellular"""";/evidence=""""ECO:0000255"""";TOPO_DOM 257..263;/note="""…	TRANSMEM 60..80;/note=""""Helical"""";/evidence=""""ECO:0000255"""";TRANSMEM 91..111;/note=""""Helical"""";/evidence=""""ECO:0000255"""";TRANSMEM 131..151;/note=""""Helical"""";/evidence=""""ECO:0000255"""";TRANSMEM 202..222;/note=""""Helical"""";/evidence=""""ECO:0000255"""";TRANSMEM 236..256;/note=""""Helical"""";/evidence=""""ECO:0000255"""";TRANSMEM 264..284;/note=""""Helical"""";/evidence=""…	SUBCELLULAR LOCATION: Cell membrane {ECO:0000305};Multi-pass membrane protein {ECO:0000305}.	endoplasmic reticulum,golgi,extracellular	endoplasmic reticulum,golgi,extracellular	endoplasmic reticulum,golgi,extracellular	endoplasmic reticulum,golgi,extracellular	mitochondrion	endoplasmic reticulum,golgi,extracellular	endoplasmic reticulum,golgi,extracellular
Q9ZVI9	Q9ZVI9	Q9ZVI9	sp|Q9ZVI9|PECT1_ARATH Ethanolamine-phosphate cytidylyltransferase OS=Arabidopsis thaliana OX=3702 GN=PECT1 PE=1 SV=1	Ethanolamine-phosphate cytidylyltransferase	PECT1	PECT1 At2g38670 T6A23.13	Arabidopsis thaliana (Mouse-ear cress)	reviewed	AT2G38670;	46.977	421	phosphatidylethanolamine biosynthetic process [GO:0006646]	Golgi apparatus [GO:0005794];integral component of mitochondrial outer membrane [GO:0031307];mitochondrion [GO:0005739]	ethanolamine-phosphate cytidylyltransferase activity [GO:0004306]			TRANSMEM 8..28;/note=""""Helical"""";/evidence=""""ECO:0000255""""	SUBCELLULAR LOCATION: Mitochondrion outer membrane {ECO:0000305|PubMed:17189343, ECO:0000305|PubMed:21896887};Single-pass membrane protein {ECO:0000305|PubMed:17189343, ECO:0000305|PubMed:21896887}.	nucleus	endoplasmic reticulum,golgi,extracellular	endoplasmic reticulum,golgi,extracellular	endoplasmic reticulum,golgi,extracellular	mitochondrion	endoplasmic reticulum,golgi,extracellular	endoplasmic reticulum,golgi,extracellular
Q8L8Q8	Q8L8Q8	Q8L8Q8	sp|Q8L8Q8|Y5486_ARATH Uncharacterized protein At5g64816 OS=Arabidopsis thaliana OX=3702 GN=At5g64816 PE=2 SV=1	Uncharacterized protein At5g64816		At5g64816 MXK3.3	Arabidopsis thaliana (Mouse-ear cress)	reviewed	AT5G64816;	14.441	130		plastid [GO:0009536]						nucleus	plastid	endoplasmic reticulum,golgi,extracellular	endoplasmic reticulum,golgi,extracellular	endoplasmic reticulum,golgi,extracellular	endoplasmic reticulum,golgi,extracellular	plastid
