# Supplementary material for: Auxin Metabolome Profiling in the Arabidopsis Endoplasmic Reticulum Using an Optimised Organelle Isolation Protocol
Source: Int J Mol Sci. 2021 Aug 29;22(17):9370. doi: 10.3390/ijms22179370 (PMC8431077; doi:10.3390/ijms22179370)
Supplement: Supplementary file 1 [file ijms-22-09370-s001.zip › Supplemetary Tables S1-S4/Table_S3.txt]

Annotation Cluster 1	Enrichment Score: 26.455374826041854
Category	Term	Count	%	PValue	Genes	List Total	Pop Hits	Pop Total	Fold Enrichment	Bonferroni	Benjamini	FDR
UP_KEYWORDS	Glycoprotein	70	37.234042553191486	4.144239892269564E-34	Q8W4H8, Q9FMH8, Q38858, Q9FY71, Q9SR37, Q9SU13, Q8GUL8, Q8VXZ7, Q8LER3, O04151, Q9FF55, Q9ZUA0, Q9ZWA8, Q9SJ81, F4JFU7, O22126, Q9SD07, Q9SYB5, B9DFI7, Q1H583, O48773, F4JQ55, Q84WT8, P37702, F4IQ05, Q96520, A0A1P8AUN1, Q9LSY7, Q8H118, A0A1P8AQZ6, Q9XI01, Q9M5J9, Q9T076, Q3E8E5, Q9LHB9, Q8LPJ3, Q9LVJ1, Q9M1J7, Q9M1J6, Q940J9, Q9FFH6, A0A1I9LPN8, Q9SZ11, Q9C5C2, Q96511, Q9LIL4, O04496, F4HRH4, Q8LCP6, Q56ZQ3, Q39099, Q9LJR2, P43297, P45434, P29402, Q9SU40, Q9C525, Q9C8Y9, Q9SMU8, Q9S7Z8, A0A1P8AV08, Q8VYI9, Q9SCZ4, Q9SRG3, F4HQE1, Q9C7F7, Q9FGY1, P24102, Q66GR0, P94072	188	1735	26542	5.696057391624256	6.299244636249737E-32	3.1496223181248687E-32	2.3414955391323038E-32
UP_SEQ_FEATURE	signal peptide	65	34.57446808510639	1.0511554303617203E-26	Q8W4H8, Q38858, Q38935, Q38936, Q9FY71, Q9SR37, Q8L8Q8, Q9SU13, Q8GUL8, Q8LER3, O04151, Q8LDP4, Q9LKR3, Q9ZWA8, Q9SJ81, F4JFU7, O22126, Q1H583, Q9SP02, F4JQ55, Q84WT8, P37702, F4IQ05, Q42589, A8MSC5, Q96520, Q9LSY7, Q39182, A0A1P8AQZ6, Q9XI01, Q9M5J9, Q9T076, Q3E8E5, Q9LHB9, Q9FFH6, A0A1I9LPN8, Q9SS39, Q9SZ11, Q9M8T0, Q9C5C2, Q96511, Q8RYE7, F4HRH4, Q8LCP6, Q56ZQ3, Q39099, P43297, P45434, P29402, Q9SU40, Q9C525, Q9C8Y9, Q9SMU8, Q8VYI9, Q9SCZ4, Q9SRG3, Q9C7F7, Q8LFQ6, Q39043, Q9FGY1, P24102, Q9FMD7, Q9LTH9, Q66GR0, P94072	99	1520	8938	3.860778841041999	2.375611272617488E-24	2.386122826921105E-24	2.070776197812589E-24
UP_SEQ_FEATURE	glycosylation site:N-linked (GlcNAc...)	49	26.063829787234045	9.880153608939797E-21	Q8W4H8, Q38858, Q9FY71, Q9SR37, Q9SU13, Q8GUL8, Q8LER3, O04151, Q9ZWA8, Q9SJ81, F4JFU7, O22126, Q1H583, F4JQ55, Q84WT8, P37702, F4IQ05, Q96520, Q9LSY7, A0A1P8AQZ6, Q9XI01, Q9M5J9, Q3E8E5, Q9LHB9, Q9FFH6, A0A1I9LPN8, Q9SZ11, Q9C5C2, Q96511, F4HRH4, Q8LCP6, Q56ZQ3, Q39099, P43297, P45434, P29402, Q9SU40, Q9C525, Q9C8Y9, Q9SMU8, Q9S7Z8, Q8VYI9, Q9SCZ4, Q9SRG3, Q9C7F7, Q9FGY1, P24102, Q66GR0, P94072	99	1009	8938	4.384398994904446	2.232914715620394E-18	1.121397434614667E-18	9.7319513048057E-19

Annotation Cluster 2	Enrichment Score: 14.162846861498078
Category	Term	Count	%	PValue	Genes	List Total	Pop Hits	Pop Total	Fold Enrichment	Bonferroni	Benjamini	FDR
UP_KEYWORDS	Endoplasmic reticulum	36	19.148936170212767	1.0411955726234766E-24	Q8W4H8, O65660, Q38858, Q38935, F4JIM7, Q38936, Q9SR37, A0A1P8B8R9, O04151, Q8LDP4, Q9FF55, Q9ZUA0, Q9LKR3, P45434, P29402, Q9SYB5, Q9SP02, O48773, Q9C525, Q9C8Y9, F4JQ55, A8MSC5, Q8LG50, A0A1P8AUN1, Q9SRG3, F4HQE1, Q9SIE7, Q8L9C4, Q9C7F7, Q39043, F4IDU4, Q944K2, A0A1P8BF69, Q9LSB4, Q9XI01, Q8VXY9	188	502	26542	10.124523183860305	1.5826172703876846E-22	5.2753909012922815E-23	3.9218366568817615E-23
GOTERM_CC_DIRECT	GO:0005788~endoplasmic reticulum lumen	16	8.51063829787234	1.6102378977564633E-22	Q38858, Q38935, O48773, Q9C525, Q9C8Y9, F4JQ55, Q38936, Q9SR37, A0A1P8B8R9, O04151, Q9SRG3, Q9FF55, Q9LKR3, Q39043, Q9LSB4, Q9XI01	184	40	25147	54.667391304347824	1.4814188659359462E-20	1.8517735824199328E-21	1.348574239371038E-21
KEGG_PATHWAY	ath04141:Protein processing in endoplasmic reticulum	20	10.638297872340425	9.218970487853678E-11	P29402, Q9SYB5, Q38858, O48773, F4JIM7, F4JQ55, A0A1P8B8R9, A8MSC5, A0A1P8AUN1, O04151, Q9SRG3, F4HQE1, Q9FF55, Q9ZUA0, Q9LKR3, Q39043, Q944K2, P45434, Q9XI01, A0A1P8BF69	69	219	4727	6.256369532128913	4.240726214632673E-9	4.2407264244126925E-9	4.056347014655619E-9
GOTERM_BP_DIRECT	GO:0034976~response to endoplasmic reticulum stress	7	3.723404255319149	9.441859808345982E-9	Q9SRG3, Q9FF55, O48773, F4JQ55, Q39043, A8MSC5, Q9XI01	152	20	18499	42.596381578947366	2.634275440782652E-6	1.3171394432642644E-6	1.2746510741267077E-6
GOTERM_BP_DIRECT	GO:0006457~protein folding	15	7.9787234042553195	1.0510015669594382E-7	P29402, Q38867, Q38858, O48773, Q9SP02, F4JQ55, Q38936, A8MSC5, O04151, F4HQE1, Q8LDP4, Q9FF55, Q9LKR3, Q39043, Q9XI01	152	288	18499	6.33874725877193	2.9322515343710442E-5	9.774314572722775E-6	9.459014102634944E-6

Annotation Cluster 3	Enrichment Score: 12.318424158737793
Category	Term	Count	%	PValue	Genes	List Total	Pop Hits	Pop Total	Fold Enrichment	Bonferroni	Benjamini	FDR
UP_KEYWORDS	Membrane	97	51.59574468085106	1.248572055974396E-15	F4JYB8, Q39227, F4JM26, Q8GUL8, Q9ZUA0, Q93Y31, Q9ZNT7, Q9SJ81, Q9ZNT1, F4JFU7, O22203, Q93VM8, B9DFI7, P62090, Q8H118, Q940G0, A0A1P8AQZ6, F4JMZ7, Q93XY5, Q9ZQ26, Q9SS39, Q9SZ11, Q9M8T0, P93834, F4HRH4, P45434, P29402, F4KIM7, Q42525, F4IFM7, F4JTN0, Q41951, A0A1I9LSH2, F4HQE1, Q9C7F9, Q8L9C4, Q9C7F7, A0A1P8AQP0, O49377, Q9XFM6, A0A1P8BF69, Q9ZU46, P31414, O65782, Q9C5R0, F4JRY9, F4J573, O65787, Q9SU13, Q9LZ72, Q67YW5, Q9C8G5, Q8LDP4, Q9ZWA8, A0A1P8ANY9, Q9LK94, O22126, A0A1I9LR83, Q9SYB5, Q8L636, Q41975, B3H5X1, Q8LG50, Q9SU27, Q96290, A0A1P8AUN1, Q940S0, P92994, Q8GZ99, B9DH97, Q944K2, Q9M5J9, Q9T076, F4JIM7, Q9M1J7, Q9M1J6, Q940J9, O81845, Q9FFH6, A0A1P8BEB3, F4KIB2, Q9ZVI9, Q9LIL4, O04331, Q56ZQ3, Q9C5W7, Q8W4E6, Q9SU40, Q9SAE4, Q9S7Z8, Q9LIC2, Q8VYI9, Q9SCZ4, F4JRE0, F4IDU4, Q9FMD7, Q9LTH9	188	6456	26542	2.1212116718078518	1.8562928971732617E-13	3.16304920846847E-14	2.3514773720851122E-14
UP_KEYWORDS	Transmembrane helix	83	44.148936170212764	8.028823786305033E-13	Q9ZU46, P31414, F4JYB8, Q39227, O65782, Q9C5R0, F4JRY9, F4J573, F4JM26, O65787, Q9LZ72, Q67YW5, Q9C8G5, Q9ZUA0, Q9ZNT7, A0A1P8ANY9, Q9ZNT1, Q9LK94, F4JFU7, O22203, Q93VM8, Q9SYB5, B9DFI7, Q8L636, Q41975, B3H5X1, Q8LG50, Q9SU27, Q96290, A0A1P8AUN1, Q940S0, P92994, Q8GZ99, Q8H118, Q940G0, B9DH97, Q944K2, A0A1P8AQZ6, F4JMZ7, Q93XY5, F4JIM7, Q9M1J7, Q9ZQ26, Q9M1J6, Q940J9, O81845, A0A1P8BEB3, Q9SS39, F4KIB2, Q9M8T0, Q9ZVI9, P93834, Q9LIL4, O04331, F4HRH4, Q56ZQ3, P45434, P29402, Q9C5W7, Q8W4E6, F4KIM7, Q42525, Q9SAE4, F4IFM7, F4JTN0, Q9S7Z8, Q41951, Q9LIC2, Q8VYI9, Q9SCZ4, A0A1I9LSH2, F4HQE1, F4JRE0, Q9C7F9, Q8L9C4, Q9C7F7, A0A1P8AQP0, O49377, F4IDU4, Q9XFM6, A0A1P8BF69, Q9FMD7, Q9LTH9	188	5505	26542	2.1286122867026105	1.220428202941548E-10	1.7434017364548074E-11	1.2960815540749554E-11
UP_KEYWORDS	Transmembrane	83	44.148936170212764	1.0859906286161378E-12	Q9ZU46, P31414, F4JYB8, Q39227, O65782, Q9C5R0, F4JRY9, F4J573, F4JM26, O65787, Q9LZ72, Q67YW5, Q9C8G5, Q9ZUA0, Q9ZNT7, A0A1P8ANY9, Q9ZNT1, Q9LK94, F4JFU7, O22203, Q93VM8, Q9SYB5, B9DFI7, Q8L636, Q41975, B3H5X1, Q8LG50, Q9SU27, Q96290, A0A1P8AUN1, Q940S0, P92994, Q8GZ99, Q8H118, Q940G0, B9DH97, Q944K2, A0A1P8AQZ6, F4JMZ7, Q93XY5, F4JIM7, Q9M1J7, Q9ZQ26, Q9M1J6, Q940J9, O81845, A0A1P8BEB3, Q9SS39, F4KIB2, Q9M8T0, Q9ZVI9, P93834, Q9LIL4, O04331, F4HRH4, Q56ZQ3, P45434, P29402, Q9C5W7, Q8W4E6, F4KIM7, Q42525, Q9SAE4, F4IFM7, F4JTN0, Q9S7Z8, Q41951, Q9LIC2, Q8VYI9, Q9SCZ4, A0A1I9LSH2, F4HQE1, F4JRE0, Q9C7F9, Q8L9C4, Q9C7F7, A0A1P8AQP0, O49377, F4IDU4, Q9XFM6, A0A1P8BF69, Q9FMD7, Q9LTH9	188	5535	26542	2.117075092736743	1.6507506472862588E-10	2.0633821943706618E-11	1.5339617629202947E-11
GOTERM_CC_DIRECT	GO:0016021~integral component of membrane	80	42.5531914893617	4.891158655193314E-11	Q9ZU46, P31414, F4JYB8, Q39227, O65782, Q9C5R0, F4JRY9, F4J573, F4JM26, O65787, Q9LZ72, Q67YW5, Q9C8G5, Q9ZUA0, Q9ZNT7, A0A1P8ANY9, Q9ZNT1, Q9LK94, F4JFU7, O22203, Q93VM8, Q9SYB5, B9DFI7, Q8L636, Q41975, B3H5X1, Q8LG50, Q96290, A0A1P8AUN1, Q940S0, P92994, Q8GZ99, Q8H118, Q940G0, B9DH97, Q944K2, A0A1P8AQZ6, F4JMZ7, Q93XY5, F4JIM7, Q9M1J7, Q9ZQ26, Q9M1J6, Q940J9, O81845, A0A1P8BEB3, Q9SS39, F4KIB2, Q9M8T0, Q9ZVI9, Q9LIL4, O04331, F4HRH4, Q56ZQ3, P45434, P29402, Q9C5W7, Q8W4E6, F4KIM7, Q42525, Q9SAE4, F4IFM7, F4JTN0, Q9S7Z8, Q9LIC2, Q8VYI9, Q9SCZ4, A0A1I9LSH2, F4HQE1, F4JRE0, Q9C7F9, Q8L9C4, Q9C7F7, A0A1P8AQP0, O49377, F4IDU4, Q9XFM6, A0A1P8BF69, Q9FMD7, Q9LTH9	184	5439	25147	2.010200084734246	4.499861816498196E-9	3.4614353559829605E-10	2.520827922291939E-10

Annotation Cluster 4	Enrichment Score: 8.007664017299593
Category	Term	Count	%	PValue	Genes	List Total	Pop Hits	Pop Total	Fold Enrichment	Bonferroni	Benjamini	FDR
INTERPRO	IPR004240:Nonaspanin (TM9SF)	7	3.723404255319149	2.1494895511643473E-10	F4JYB8, F4JRE0, Q940S0, F4KIM7, Q940G0, Q9LIC2, F4KIB2	178	12	22105	72.44147940074906	5.4811980176872055E-8	5.481198355469086E-8	4.5784127439800595E-8
GOTERM_CC_DIRECT	GO:0005768~endosome	17	9.042553191489363	3.4464560219946936E-10	F4JYB8, Q8W4E6, Q9C5R0, B9DFI7, F4KIM7, Q940J9, F4IFM7, Q9LIC2, F4KIB2, F4JRE0, Q9C7F9, Q940S0, Q56ZQ3, Q8H118, Q940G0, B9DH97, A0A1P8ANY9	184	285	25147	8.152154843630816	3.1707398928659813E-8	2.2648139573107986E-9	1.6493753819546032E-9
UP_KEYWORDS	Endosome	13	6.914893617021277	1.052276198448999E-9	P31414, F4JYB8, A0A1I9LR83, F4KIM7, F4IFM7, Q9LIC2, F4KIB2, F4JRE0, Q940S0, Q93Y31, Q940G0, B9DH97, Q9XFM6	188	154	26542	11.917864050842775	1.599459629186839E-7	1.7771775796027538E-8	1.3211912269415208E-8
GOTERM_CC_DIRECT	GO:0010008~endosome membrane	10	5.319148936170213	4.9526937298594315E-9	P31414, F4JYB8, F4JRE0, Q940S0, F4KIM7, F4IFM7, Q940G0, Q9LIC2, Q9XFM6, F4KIB2	184	77	25147	17.74915302089215	4.556477176675955E-7	3.0376521543137845E-8	2.2122031993372127E-8
GOTERM_CC_DIRECT	GO:0005802~trans-Golgi network	15	7.9787234042553195	1.9773802539218112E-8	F4JYB8, Q8W4E6, Q9C5R0, B9DFI7, F4KIM7, Q940J9, Q9LIC2, F4KIB2, F4JRE0, Q9C7F9, Q940S0, Q56ZQ3, Q8H118, Q940G0, A0A1P8ANY9	184	280	25147	7.321525621118012	1.8191881918649955E-6	1.0701116668282744E-7	7.793204530162433E-8
UP_KEYWORDS	Golgi apparatus	18	9.574468085106384	9.45476440217038E-8	F4JYB8, Q8W4E6, B9DFI7, F4KIM7, Q940J9, Q9LIC2, F4KIB2, Q9LIL4, F4JRE0, Q9C7F9, Q9FF55, Q940S0, Q9C7F7, Q56ZQ3, Q8H118, Q940G0, P43297, A0A1P8ANY9	188	496	26542	5.123498627316404	1.437113930879974E-5	1.1054801454845366E-6	8.218372134194253E-7
GOTERM_CC_DIRECT	GO:0000139~Golgi membrane	13	6.914893617021277	1.2244235542014145E-5	F4JYB8, B9DFI7, F4KIM7, Q940J9, Q9LIC2, F4KIB2, F4JRE0, Q9C7F9, Q940S0, Q56ZQ3, Q8H118, Q940G0, A0A1P8ANY9	184	355	25147	5.0047611757501524	0.0011258423297485498	5.1203166812059145E-5	3.728926278704308E-5

Annotation Cluster 5	Enrichment Score: 4.714137965562937
Category	Term	Count	%	PValue	Genes	List Total	Pop Hits	Pop Total	Fold Enrichment	Bonferroni	Benjamini	FDR
UP_KEYWORDS	GPI-anchor	11	5.851063829787234	1.6489831428509127E-8	O22126, Q9T076, Q9SU40, Q9C7F7, Q9ZWA8, Q9SJ81, Q9FFH6, Q8VYI9, Q9SZ11, Q8GUL8, Q9SU13	188	122	26542	12.729420997558424	2.506451250661179E-6	2.2785948883030794E-7	1.6939554103832103E-7
GOTERM_CC_DIRECT	GO:0046658~anchored component of plasma membrane	12	6.382978723404255	6.447465071695771E-8	Q9M8T0, O22126, Q9T076, Q9SU40, Q9C7F7, Q9ZWA8, Q9SJ81, Q9FFH6, Q8VYI9, Q9SZ11, Q8GUL8, Q9SU13	184	174	25147	9.425412293853073	5.931650466028948E-6	3.295371036644505E-7	2.3998897766867593E-7
SMART	SM00554:FAS1	6	3.1914893617021276	1.390937590493098E-7	O22126, Q9ZWA8, Q9SJ81, Q9FFH6, Q9SU13, Q66GR0	53	21	8423	45.40700808625337	4.450990694015999E-6	4.4510002895779136E-6	3.894625253380674E-6
UP_SEQ_FEATURE	propeptide:Removed in mature form	12	6.382978723404255	2.6374906043273843E-7	O22126, Q9T076, Q9SU40, Q9C7F7, Q9ZWA8, P43297, Q9SJ81, Q9FFH6, Q8VYI9, Q9SZ11, Q8GUL8, Q9SU13	99	137	8938	7.90798495907985	5.9605519049821254E-5	1.1974207343646324E-5	1.0391712981049894E-5
GOTERM_CC_DIRECT	GO:0031225~anchored component of membrane	13	6.914893617021277	2.736647386344865E-7	O22126, Q9T076, Q9SU40, Q9FFH6, Q8VYI9, Q9SZ11, Q8GUL8, Q9SU13, Q9C7F7, Q9ZWA8, Q6NPM5, Q9SJ81, Q9LJ86	184	246	25147	7.22231795687522	2.517684245861851E-5	1.3251134712827767E-6	9.650282888689787E-7
INTERPRO	IPR000782:FAS1 domain	6	3.1914893617021276	1.7852661148769764E-6	O22126, Q9ZWA8, Q9SJ81, Q9FFH6, Q9SU13, Q66GR0	178	26	22105	28.65816767502161	4.551396581540246E-4	1.51747619764543E-4	1.2675389415626532E-4
UP_KEYWORDS	Cell membrane	22	11.702127659574469	1.662412851148607E-5	Q9ZU46, P31414, O22126, Q9C5W7, Q9T076, Q9SU40, F4IFM7, Q9S7Z8, Q9FFH6, Q8VYI9, Q9SZ11, Q8GUL8, Q9SU13, Q9SCZ4, F4HRH4, Q9C7F7, Q9ZWA8, Q9SJ81, B9DH97, Q9XFM6, Q9LTH9, Q9FMD7	188	1046	26542	2.969386924860665	0.002523698642019734	1.4863926669093425E-4	1.1050156010576035E-4
UP_KEYWORDS	Proteoglycan	6	3.1914893617021276	2.6958171188720858E-5	O22126, Q9ZWA8, Q9SJ81, Q9FFH6, Q9SU13, Q66GR0	188	50	26542	16.941702127659575	0.004089313148500362	2.1566536950976686E-4	1.6033017601712932E-4
UP_KEYWORDS	Lipoprotein	11	5.851063829787234	7.480904677935521E-4	O22126, Q9T076, Q9SU40, Q9C7F7, Q9ZWA8, Q9SJ81, Q9FFH6, Q8VYI9, Q9SZ11, Q8GUL8, Q9SU13	188	414	26542	3.7511820330969265	0.10752100883750537	0.004061062539450711	0.003019079387881121
UP_SEQ_FEATURE	domain:FAS1	3	1.5957446808510638	0.005056817118826559	Q9ZWA8, Q9SJ81, Q9FFH6	99	10	8938	27.084848484848482	0.6820114857052677	0.04099633878477246	0.03557832044317257
UP_SEQ_FEATURE	domain:FAS1 1	3	1.5957446808510638	0.006136580595700233	O22126, Q9SU13, Q66GR0	99	11	8938	24.622589531680443	0.7512084831777373	0.04643345984079843	0.04029687924509819
UP_SEQ_FEATURE	domain:FAS1 2	3	1.5957446808510638	0.006136580595700233	O22126, Q9SU13, Q66GR0	99	11	8938	24.622589531680443	0.7512084831777373	0.04643345984079843	0.04029687924509819
UP_SEQ_FEATURE	lipid moiety-binding region:GPI-anchor amidated serine	4	2.127659574468085	0.04276291439578001	Q9T076, Q9SU40, Q8VYI9, Q8GUL8	99	71	8938	5.086356522976241	0.9999486653527041	0.2489020914831298	0.2160075419479144

Annotation Cluster 6	Enrichment Score: 3.8746630981128707
Category	Term	Count	%	PValue	Genes	List Total	Pop Hits	Pop Total	Fold Enrichment	Bonferroni	Benjamini	FDR
GOTERM_MF_DIRECT	GO:0004579~dolichyl-diphosphooligosaccharide-protein glycotransferase activity	5	2.6595744680851063	5.019819045566857E-7	A0A1P8AUN1, Q9SYB5, F4JIM7, Q9ZUA0, Q944K2	148	9	18171	68.20945945945947	8.031389956086876E-5	8.031710472906972E-5	7.328935806527611E-5
GOTERM_CC_DIRECT	GO:0008250~oligosaccharyltransferase complex	5	2.6595744680851063	8.605839398563277E-7	A0A1P8AUN1, Q9SYB5, F4JIM7, Q9ZUA0, Q944K2	184	11	25147	62.122035573122524	7.917062237838834E-5	3.958686123339107E-6	2.882956198518698E-6
GOTERM_BP_DIRECT	GO:0018279~protein N-linked glycosylation via asparagine	4	2.127659574468085	6.134539427994832E-5	A0A1P8AUN1, Q9SYB5, Q9ZUA0, Q944K2	152	10	18499	48.68157894736842	0.016970245284885555	0.002445052143443654	0.0023661794936551492
KEGG_PATHWAY	ath00510:N-Glycan biosynthesis	5	2.6595744680851063	0.003449491442357843	A0A1P8AUN1, Q9SYB5, F4JIM7, Q9ZUA0, Q944K2	69	44	4727	7.784914361001317	0.14696176994585874	0.039669151587115196	0.037944405865936275
UP_KEYWORDS	Glycosyltransferase	5	2.6595744680851063	0.4630908248022884	A0A1P8AUN1, Q8W4E6, F4JIM7, Q9ZUA0, Q944K2	188	493	26542	1.4318544732639937	1.0	0.9512135860803762	0.7071522054413323

Annotation Cluster 7	Enrichment Score: 3.6300483537863313
Category	Term	Count	%	PValue	Genes	List Total	Pop Hits	Pop Total	Fold Enrichment	Bonferroni	Benjamini	FDR
GOTERM_BP_DIRECT	GO:0034976~response to endoplasmic reticulum stress	7	3.723404255319149	9.441859808345982E-9	Q9SRG3, Q9FF55, O48773, F4JQ55, Q39043, A8MSC5, Q9XI01	152	20	18499	42.596381578947366	2.634275440782652E-6	1.3171394432642644E-6	1.2746510741267077E-6
INTERPRO	IPR005788:Disulphide isomerase	5	2.6595744680851063	5.8866006089312273E-8	Q9SRG3, Q9FF55, O48773, A8MSC5, Q9XI01	178	6	22105	103.48782771535579	1.501071932763498E-5	7.505415776387315E-6	6.269229648511757E-6
UP_KEYWORDS	Isomerase	11	5.851063829787234	4.608440205160259E-6	Q9SRG3, Q8LDP4, Q38867, Q9FF55, Q38935, O48773, Q9FKK7, Q9SP02, Q38936, A8MSC5, Q9XI01	188	224	26542	6.932988221884499	7.002392432391424E-4	4.378018194902246E-5	3.2547108948944334E-5
GOTERM_MF_DIRECT	GO:0003756~protein disulfide isomerase activity	5	2.6595744680851063	7.237320963138684E-5	Q9SRG3, Q9FF55, O48773, A8MSC5, Q9XI01	148	28	18171	21.924469111969113	0.011513340923732684	0.0028382437642022872	0.002589897434834587
INTERPRO	IPR017937:Thioredoxin, conserved site	5	2.6595744680851063	1.3561309140695737E-4	Q9SRG3, Q9FF55, O48773, A8MSC5, Q9XI01	178	33	22105	18.815968675519237	0.03399250245103802	0.0037320221288564912	0.0031173361311624807
UP_KEYWORDS	Redox-active center	7	3.723404255319149	2.2180041596441607E-4	Q9SRG3, Q9FF55, O48773, Q8LFQ6, A8MSC5, Q9LK94, Q9XI01	188	121	26542	8.167487251626516	0.03315530619965523	0.0013485465290636496	0.0010025378801591606
UP_SEQ_FEATURE	site:Lowers pKa of C-terminal Cys of first active site	3	1.5957446808510638	3.544584462606972E-4	Q9SRG3, A8MSC5, Q9XI01	99	3	8938	90.28282828282828	0.07699609121662343	0.005364137820078551	0.004655220927557157
UP_SEQ_FEATURE	domain:Thioredoxin 1	3	1.5957446808510638	3.544584462606972E-4	Q9SRG3, A8MSC5, Q9XI01	99	3	8938	90.28282828282828	0.07699609121662343	0.005364137820078551	0.004655220927557157
UP_SEQ_FEATURE	site:Lowers pKa of C-terminal Cys of second active site	3	1.5957446808510638	3.544584462606972E-4	Q9SRG3, A8MSC5, Q9XI01	99	3	8938	90.28282828282828	0.07699609121662343	0.005364137820078551	0.004655220927557157
UP_SEQ_FEATURE	domain:Thioredoxin 2	3	1.5957446808510638	3.544584462606972E-4	Q9SRG3, A8MSC5, Q9XI01	99	3	8938	90.28282828282828	0.07699609121662343	0.005364137820078551	0.004655220927557157
INTERPRO	IPR005792:Protein disulphide isomerase	3	1.5957446808510638	3.78512662465223E-4	Q9SRG3, Q9FF55, Q9XI01	178	4	22105	93.13904494382022	0.09202551472999798	0.006032545558039492	0.005038949819068281
INTERPRO	IPR012336:Thioredoxin-like fold	8	4.25531914893617	0.004018574335347054	Q9SRG3, Q9FF55, O48773, Q8LFQ6, Q56ZQ3, A8MSC5, P42761, Q9XI01	178	249	22105	3.989892152881188	0.6418491376513882	0.04269735231306245	0.03566484722620511
UP_SEQ_FEATURE	site:Contributes to redox potential value	3	1.5957446808510638	0.005056817118826559	Q9SRG3, A8MSC5, Q9XI01	99	10	8938	27.084848484848482	0.6820114857052677	0.04099633878477246	0.03557832044317257
INTERPRO	IPR013766:Thioredoxin domain	5	2.6595744680851063	0.005066708250097045	Q9SRG3, Q9FF55, O48773, A8MSC5, Q9XI01	178	86	22105	7.220081003396916	0.7261828749686716	0.04785224458424987	0.03997069841743225
GOTERM_BP_DIRECT	GO:0045454~cell redox homeostasis	6	3.1914893617021276	0.008904517345165864	Q9SRG3, Q9FF55, O48773, Q8LFQ6, A8MSC5, Q9XI01	152	155	18499	4.711120543293718	0.9175437523498546	0.16562402262008508	0.16028131221298555
GOTERM_CC_DIRECT	GO:0005623~cell	6	3.1914893617021276	0.013470438117789158	P93834, Q9FF55, O48773, Q42525, B9DH97, A8MSC5	184	192	25147	4.270889945652174	0.7128363031804386	0.04426001095845009	0.03223283406756691
GOTERM_MF_DIRECT	GO:0016853~isomerase activity	3	1.5957446808510638	0.047298908308233224	Q9FF55, O48773, A8MSC5	148	43	18171	8.565839094908862	0.9995703982324686	0.29276395512100895	0.26714710904792066

Annotation Cluster 8	Enrichment Score: 3.29202176691922
Category	Term	Count	%	PValue	Genes	List Total	Pop Hits	Pop Total	Fold Enrichment	Bonferroni	Benjamini	FDR
UP_KEYWORDS	Calcium	15	7.9787234042553195	1.24700763369925E-6	P29402, Q38858, Q9LHB9, F4JQ55, Q9SMU8, F4IFM7, F4IQ05, Q9C8G5, Q96520, O04151, Q9LSY7, Q96511, Q56ZQ3, P45434, P24102	188	406	26542	5.216041295461692	1.8952731593457894E-4	1.3538940023020429E-5	1.0065133043429661E-5
UP_SEQ_FEATURE	metal ion-binding site:Iron (heme axial ligand)	12	6.382978723404255	3.3854111545228627E-6	O22203, Q96520, Q96511, Q9LSY7, O65782, Q9LHB9, P92994, Q9SMU8, Q9SAE4, O65787, F4IQ05, P24102	99	177	8938	6.120869714090053	7.648115984205672E-4	1.2808138867944832E-4	1.11154332906834E-4
GOTERM_BP_DIRECT	GO:0042744~hydrogen peroxide catabolic process	8	4.25531914893617	8.268112312065382E-6	Q96520, Q96511, Q9LSY7, Q9LHB9, Q9SMU8, F4IQ05, Q9LK94, P24102	152	89	18499	10.939680662329982	0.002304154223477739	3.8446722251104024E-4	3.720650540429422E-4
KEGG_PATHWAY	ath00940:Phenylpropanoid biosynthesis	12	6.382978723404255	1.1410537422509463E-5	O22203, Q96520, Q96511, Q9LSY7, Q9LHB9, P92994, Q9C525, Q9C8Y9, Q9SMU8, F4IQ05, Q9SR37, P24102	69	157	4727	5.236222653004708	5.247499866067873E-4	2.624423607177176E-4	2.510318232952082E-4
UP_KEYWORDS	Hydrogen peroxide	7	3.723404255319149	2.5346657955119086E-5	Q96520, Q96511, Q9LSY7, Q9LHB9, Q9SMU8, F4IQ05, P24102	188	82	26542	12.052023871302541	0.003845328552726235	2.1403844495433894E-4	1.5912068605158092E-4
INTERPRO	IPR000823:Plant peroxidase	7	3.723404255319149	2.8570845794803602E-5	Q96520, Q96511, Q9LSY7, Q9LHB9, Q9SMU8, F4IQ05, P24102	178	74	22105	11.747266929851198	0.007259193602989655	0.0018213914194187297	0.0015213975385732917
INTERPRO	IPR002016:Haem peroxidase, plant/fungal/bacterial	7	3.723404255319149	5.122577112750398E-5	Q96520, Q96511, Q9LSY7, Q9LHB9, Q9SMU8, F4IQ05, P24102	178	82	22105	10.601192107426693	0.0129779567575673	0.0021378153661830335	0.0017857045999881806
INTERPRO	IPR010255:Haem peroxidase	7	3.723404255319149	5.868512769914209E-5	Q96520, Q96511, Q9LSY7, Q9LHB9, Q9SMU8, F4IQ05, P24102	178	84	22105	10.34878277153558	0.014853725380225336	0.0021378153661830335	0.0017857045999881806
GOTERM_MF_DIRECT	GO:0020037~heme binding	13	6.914893617021277	7.259641769904356E-5	O22203, O65782, Q9LHB9, Q9SMU8, Q9SAE4, O65787, F4IQ05, Q96520, Q9LSY7, Q96511, P92994, Q9XFM6, P24102	148	386	18171	4.134977594174486	0.011548644963862431	0.0028382437642022872	0.002589897434834587
UP_KEYWORDS	Heme	12	6.382978723404255	1.0896219469609072E-4	O22203, Q96520, Q96511, Q9LSY7, O65782, Q9LHB9, P92994, Q9SMU8, Q9SAE4, O65787, F4IQ05, P24102	188	390	26542	4.344026186579378	0.01642674111298026	7.200979823393821E-4	5.353360000286195E-4
INTERPRO	IPR019794:Peroxidase, active site	6	3.1914893617021276	1.18958841431676E-4	Q96520, Q96511, Q9LSY7, Q9LHB9, Q9SMU8, P24102	178	60	22105	12.418539325842696	0.02988078113139725	0.0037320221288564912	0.0031173361311624807
UP_SEQ_FEATURE	metal ion-binding site:Calcium 1; via carbonyl oxygen	7	3.723404255319149	1.4019041828858777E-4	Q96520, Q96511, Q9LSY7, Q9LHB9, Q9SMU8, F4IQ05, P24102	99	73	8938	8.657257506572574	0.031188537891293167	0.003977903118938678	0.003452189050356474
UP_SEQ_FEATURE	metal ion-binding site:Calcium 1	7	3.723404255319149	1.8849665776286533E-4	Q96520, Q96511, Q9LSY7, Q9LHB9, Q9SMU8, F4IQ05, P24102	99	77	8938	8.20752984389348	0.04170945121442993	0.004278874131217043	0.003713384157928447
UP_SEQ_FEATURE	metal ion-binding site:Calcium 2	7	3.723404255319149	1.8849665776286533E-4	Q96520, Q96511, Q9LSY7, Q9LHB9, Q9SMU8, F4IQ05, P24102	99	77	8938	8.20752984389348	0.04170945121442993	0.004278874131217043	0.003713384157928447
UP_SEQ_FEATURE	binding site:Substrate; via carbonyl oxygen	7	3.723404255319149	2.3268039916218147E-4	Q96520, Q96511, Q9LSY7, Q9LHB9, Q9SMU8, F4IQ05, P24102	99	80	8938	7.899747474747474	0.051232864212032214	0.004801677328165018	0.004167094421359069
INTERPRO	IPR019793:Peroxidases heam-ligand binding site	6	3.1914893617021276	2.641797713527613E-4	Q96520, Q96511, Q9LSY7, Q9LHB9, Q9SMU8, P24102	178	71	22105	10.494540275360025	0.0651551895603536	0.004811845835353867	0.0040193065212955825
UP_KEYWORDS	Peroxidase	7	3.723404255319149	2.8813270465232745E-4	Q96520, Q96511, Q9LSY7, Q9LHB9, Q9SMU8, F4IQ05, P24102	188	127	26542	7.781621712179594	0.04285700810638271	0.0016844681195059142	0.001252269062527423
GOTERM_MF_DIRECT	GO:0004601~peroxidase activity	7	3.723404255319149	3.7868351606772045E-4	Q96520, Q96511, Q9LSY7, Q9LHB9, Q9SMU8, F4IQ05, P24102	148	117	18171	7.345634095634097	0.05880114396705993	0.008655623224405039	0.007898256192269599
GOTERM_BP_DIRECT	GO:0006979~response to oxidative stress	10	5.319148936170213	6.560715921105906E-4	Q96520, O04151, Q96511, Q9LSY7, Q9FF55, Q9LHB9, Q38858, Q9SMU8, F4IQ05, P24102	152	291	18499	4.182266232591789	0.16731848549311157	0.01664036129080498	0.0161035754427145
UP_KEYWORDS	Oxidoreductase	20	10.638297872340425	9.025645682620861E-4	O22203, Q9SH69, Q9LIA8, O65782, Q9LHB9, Q9SMU8, Q9SAE4, O65787, F4IQ05, P62090, Q96520, Q9LSY7, Q96511, Q8L9C4, P92994, Q9FFR3, Q9FWA3, Q9ZNT1, Q9LK94, P24102	188	1205	26542	2.3432506400635646	0.1282492760637507	0.00473068325433921	0.0035168895246074387
KEGG_PATHWAY	ath01110:Biosynthesis of secondary metabolites	26	13.829787234042554	0.0028026241318050457	Q8S9L3, Q39227, O65782, Q9LHB9, Q9SR37, Q9SS39, Q9LZ72, P93834, Q96511, Q9FFR3, Q9FWA3, Q9LPE9, O22203, Q9SH69, Q42525, Q9C525, Q9C8Y9, Q9SMU8, F4IQ05, Q8LG50, Q96520, Q9LSY7, Q8L9C4, P92994, F4IDU4, P24102	69	1019	4727	1.7479768457282645	0.12111542724353663	0.039669151587115196	0.037944405865936275
GOTERM_BP_DIRECT	GO:0055114~oxidation-reduction process	21	11.170212765957446	0.005849979564718407	O22203, Q9SGR6, Q9SH69, Q9LIA8, O65782, Q9SU40, Q9LHB9, Q9SMU8, Q9SAE4, O65787, F4IQ05, Q96520, Q9LSY7, Q96511, Q8L9C4, P92994, Q9FFR3, Q8LFQ6, Q9FWA3, Q9LK94, P24102	152	1330	18499	1.9216412742382272	0.8054248868439391	0.1255495614274181	0.12149957557492078
UP_KEYWORDS	Iron	13	6.914893617021277	0.008176222234080557	O22203, O65782, Q9LHB9, Q9SMU8, Q9SAE4, O65787, F4IQ05, P62090, Q96520, Q9LSY7, Q96511, P92994, P24102	188	764	26542	2.402291968363596	0.712891271651166	0.03452182721056236	0.025664253123641748
UP_SEQ_FEATURE	site:Transition state stabilizer	7	3.723404255319149	0.008635365694664611	Q96520, Q96511, Q9LSY7, Q9LHB9, Q9SMU8, F4IQ05, P24102	99	162	8938	3.901109864072827	0.8591511333564332	0.061257125396527085	0.05316147005777901
UP_KEYWORDS	Pyrrolidone carboxylic acid	3	1.5957446808510638	0.02522703301256919	Q9LHB9, Q9SMU8, P24102	188	35	26542	12.101215805471123	0.9794255404398122	0.08714793222523903	0.0647876075095527
KEGG_PATHWAY	ath01100:Metabolic pathways	35	18.617021276595743	0.03810987384700673	Q8S9L3, Q9LHB9, F4JIM7, Q9SR37, Q9ZVI9, P93834, Q96511, Q9FFR3, Q9ZUA0, Q9FWA3, Q9LK94, Q9LPE9, O22203, Q9SH69, Q9LIA8, Q9SYB5, Q9FKK7, Q42525, Q9C525, Q9C8Y9, Q9SMU8, P57751, F4IQ05, Q8LG50, P62090, Q96520, A0A1P8AUN1, Q9LSY7, Q8L9C4, P92994, A0A1P8AQP0, F4IDU4, Q944K2, P24102, Q8VXY9	69	1833	4727	1.3081034496390649	0.8325938269574836	0.22446946323068329	0.21470992135108838
GOTERM_BP_DIRECT	GO:0009664~plant-type cell wall organization	4	2.127659574468085	0.038471695778235726	Q96520, Q96511, F4IQ05, Q944K2	152	91	18499	5.349624060150376	0.9999823632582473	0.4293441248851107	0.4154943144049459
UP_KEYWORDS	Metal-binding	28	14.893617021276595	0.07256896563516989	Q8S9L3, P31414, O65782, Q38858, Q9LHB9, Q8LPJ3, O65787, Q94BT9, O04151, Q96511, Q9LPE9, O22203, P29402, Q9SU40, Q9FKK7, Q9SMU8, Q9SAE4, F4IFM7, P37702, F4IQ05, P62090, Q96520, Q9LSY7, O82089, P92994, P24102, Q8VXY9, P94072	188	2868	26542	1.3783346686845306	0.9999893632997524	0.22522116374321885	0.16743415462489297
UP_SEQ_FEATURE	active site:Proton acceptor	10	5.319148936170213	0.1527498186192579	Q9SCZ4, Q96520, Q96511, Q9LSY7, Q9LHB9, F4HRH4, Q9SMU8, F4IQ05, A0A1P8AQZ6, P24102	99	554	8938	1.6296539401232542	1.0	0.7223793505535739	0.6269107139165377
GOTERM_MF_DIRECT	GO:0046872~metal ion binding	17	9.042553191489363	0.22651299536562697	Q8S9L3, P31414, Q9LHB9, Q9FKK7, Q9SMU8, F4IFM7, P37702, F4IQ05, P62090, Q94BT9, Q96520, Q9LSY7, Q96511, O82089, Q96318, P24102, Q8VXY9	148	1606	18171	1.2996322910706473	1.0	0.7550433178854232	0.6889770275704487

Annotation Cluster 9	Enrichment Score: 2.6035917266024264
Category	Term	Count	%	PValue	Genes	List Total	Pop Hits	Pop Total	Fold Enrichment	Bonferroni	Benjamini	FDR
GOTERM_BP_DIRECT	GO:0019762~glucosinolate catabolic process	6	3.1914893617021276	4.854610267485637E-6	Q3E8E5, Q9C5C2, Q9C525, Q9C8Y9, P37702, Q9SR37	152	31	18499	23.55560271646859	0.0013535227129890526	2.7088725292569854E-4	2.621489544442244E-4
UP_SEQ_FEATURE	active site:Nucleophile	12	6.382978723404255	2.068458602439793E-5	Q8LER3, Q9SRG3, Q3E8E5, Q9C5C2, Q9LIA8, Q9C525, Q9C8Y9, Q39099, P37702, Q9SR37, A8MSC5, Q9XI01	99	214	8938	5.062588501840838	0.004663855083283819	6.707715753626187E-4	5.821233495437703E-4
GOTERM_MF_DIRECT	GO:0019137~thioglucosidase activity	4	2.127659574468085	2.819835615036527E-5	Q3E8E5, Q9C5C2, P37702, Q9SR37	148	8	18171	61.388513513513516	0.004501637714759421	0.0022558684920292215	0.0020584799989766646
UP_KEYWORDS	Glycosidase	12	6.382978723404255	2.9312134041266842E-5	Q8VXZ7, Q8LER3, Q3E8E5, Q9C5C2, Q8LPJ3, Q8LCP6, Q9C525, Q9C8Y9, Q39099, P37702, Q9SR37, Q9FGY1	188	337	26542	5.027211313845571	0.004445598616671376	2.2277221871362798E-4	1.6561355733315765E-4
INTERPRO	IPR001360:Glycoside hydrolase, family 1	6	3.1914893617021276	3.6337485475269036E-5	Q3E8E5, Q9C5C2, Q9C525, Q9C8Y9, P37702, Q9SR37	178	47	22105	15.853454458522592	0.009223427967759323	0.001853211759238721	0.001547976881246461
GOTERM_MF_DIRECT	GO:0008422~beta-glucosidase activity	6	3.1914893617021276	8.869511763132148E-5	Q3E8E5, Q9C5C2, Q9C525, Q9C8Y9, P37702, Q9SR37	148	56	18171	13.154681467181467	0.014091618634249015	0.0028382437642022872	0.002589897434834587
GOTERM_MF_DIRECT	GO:0004553~hydrolase activity, hydrolyzing O-glycosyl compounds	10	5.319148936170213	1.9072392981360186E-4	Q8LER3, Q3E8E5, Q9C5C2, Q8LCP6, Q9C525, Q9C8Y9, Q39099, P37702, Q9SR37, Q9FGY1	148	248	18171	4.950686573670445	0.030057744034952538	0.005085971461696049	0.004640948958797645
INTERPRO	IPR017853:Glycoside hydrolase, superfamily	9	4.787234042553192	2.999743062093932E-4	Q8VXZ7, Q3E8E5, Q9C5C2, Q9C525, Q9C8Y9, P37702, Q9SR37, A0A1I9LPN8, Q9FGY1	178	210	22105	5.3222311396468704	0.073651646517783	0.005099563205559684	0.004259635148173383
UP_SEQ_FEATURE	binding site:Ascorbate	3	1.5957446808510638	0.001734546116238384	Q3E8E5, Q9C5C2, P37702	99	6	8938	45.14141414141414	0.3245308506057082	0.023161292258006658	0.020100328523468332
UP_SEQ_FEATURE	region of interest:Substrate binding	7	3.723404255319149	0.002076433413648773	Q3E8E5, Q9C5C2, Q9LIA8, Q9C525, Q9C8Y9, P37702, Q9SR37	99	121	8938	5.222973537023124	0.37484886034351295	0.026186132494348417	0.02272541013826713
GOTERM_MF_DIRECT	GO:0102483~scopolin beta-glucosidase activity	4	2.127659574468085	0.004727449228327484	Q9C525, Q9C8Y9, P37702, Q9SR37	148	42	18171	11.693050193050194	0.5314841907586315	0.06876289786658159	0.0627461443032557
INTERPRO	IPR013781:Glycoside hydrolase, catalytic domain	6	3.1914893617021276	0.013801925739908238	Q3E8E5, Q9C5C2, Q9C525, Q9C8Y9, P37702, Q9SR37	178	176	22105	4.233592951991828	0.9711026319705588	0.09776364065768335	0.08166139396112375
GOTERM_BP_DIRECT	GO:0005975~carbohydrate metabolic process	9	4.787234042553192	0.014878100315808357	Q8VXZ7, Q3E8E5, Q9C5C2, Q9LIA8, Q9FKK7, Q9C525, Q9C8Y9, P37702, Q9SR37	152	390	18499	2.808552631578947	0.9847347939470502	0.23061055489502952	0.22317150473712535
GOTERM_BP_DIRECT	GO:0070417~cellular response to cold	3	1.5957446808510638	0.026365826256138127	Q9C525, Q9C8Y9, Q9SR37	152	31	18499	11.777801358234296	0.9994213303934749	0.35028883454583515	0.3389891947217759
KEGG_PATHWAY	ath00380:Tryptophan metabolism	4	2.127659574468085	0.027827490141292235	Q3E8E5, Q9C5C2, O65782, P37702	69	46	4727	5.957151858853182	0.726980622257845	0.22446946323068329	0.21470992135108838
KEGG_PATHWAY	ath00500:Starch and sucrose metabolism	6	3.1914893617021276	0.0330412640120287	P93834, Q42525, Q9C525, Q9C8Y9, P57751, Q9SR37	69	125	4727	3.2883478260869565	0.7868107489453513	0.22446946323068329	0.21470992135108838
UP_SEQ_FEATURE	binding site:Substrate	7	3.723404255319149	0.05909924570637355	Q3E8E5, Q9C5C2, Q9LIA8, Q9C525, Q9C8Y9, P37702, Q9SR37	99	253	8938	2.497943865532798	0.9999989506929932	0.3353882193836699	0.29106378510388975
GOTERM_CC_DIRECT	GO:0005777~peroxisome	5	2.6595744680851063	0.0829625322214941	Q9C5C2, Q9FWA3, P37702, Q9SR37, Q9LSB4	184	226	25147	3.02363889957676	0.9996535732841528	0.22448685189345466	0.16348498996588545
KEGG_PATHWAY	ath00460:Cyanoamino acid metabolism	3	1.5957446808510638	0.21332629709962275	Q9C525, Q9C8Y9, Q9SR37	69	60	4727	3.4253623188405795	0.9999839101088823	0.5723305655302341	0.5474466278984849
UP_SEQ_FEATURE	active site:Proton donor	5	2.6595744680851063	0.21922637339768572	Q8LER3, Q9C525, Q9C8Y9, Q39099, Q9SR37	99	219	8938	2.0612517872791845	1.0	0.9757722894367581	0.8468155992028252
UP_SEQ_FEATURE	splice variant	8	4.25531914893617	0.7098496434380528	Q9C5C2, F4HRH4, Q9C525, Q9C8Y9, P37702, F4JMZ7, Q8VYI9, Q94BT9	99	738	8938	0.978675645342312	1.0	1.0	0.8716814159292036

Annotation Cluster 10	Enrichment Score: 2.3666527416385152
Category	Term	Count	%	PValue	Genes	List Total	Pop Hits	Pop Total	Fold Enrichment	Bonferroni	Benjamini	FDR
INTERPRO	IPR009033:Calreticulin/calnexin, P domain	3	1.5957446808510638	6.275287815788559E-4	P29402, O04151, Q38858	178	5	22105	74.51123595505618	0.1479159176728454	0.008000991965130412	0.006683181523814816
INTERPRO	IPR001580:Calreticulin/calnexin	3	1.5957446808510638	6.275287815788559E-4	P29402, O04151, Q38858	178	5	22105	74.51123595505618	0.1479159176728454	0.008000991965130412	0.006683181523814816
INTERPRO	IPR018124:Calreticulin/calnexin, conserved site	3	1.5957446808510638	6.275287815788559E-4	P29402, O04151, Q38858	178	5	22105	74.51123595505618	0.1479159176728454	0.008000991965130412	0.006683181523814816
UP_KEYWORDS	Lectin	7	3.723404255319149	0.0010407952794408628	Q9ZVA2, P29402, Q9ZVA1, O04151, Q9ZVA4, Q38858, Q9LJR2	188	162	26542	6.100407144733386	0.14639205125246546	0.005273362749167038	0.003920328885893916
UP_SEQ_FEATURE	region of interest:4 X approximate repeats	3	1.5957446808510638	0.0011646850870455	P29402, O04151, Q38858	99	5	8938	54.169696969696965	0.23154420001591647	0.016523969672458033	0.01434018513424772
UP_SEQ_FEATURE	repeat:1-3	3	1.5957446808510638	0.0031917768267142803	P29402, O04151, Q38858	99	8	8938	33.85606060606061	0.5144607737289223	0.03557323186592651	0.030871923689812873
UP_SEQ_FEATURE	repeat:1-4	3	1.5957446808510638	0.0031917768267142803	P29402, O04151, Q38858	99	8	8938	33.85606060606061	0.5144607737289223	0.03557323186592651	0.030871923689812873
UP_SEQ_FEATURE	repeat:1-1	3	1.5957446808510638	0.004074467085965151	P29402, O04151, Q38858	99	9	8938	30.094276094276097	0.6025597289036394	0.03557323186592651	0.030871923689812873
UP_SEQ_FEATURE	repeat:1-2	3	1.5957446808510638	0.004074467085965151	P29402, O04151, Q38858	99	9	8938	30.094276094276097	0.6025597289036394	0.03557323186592651	0.030871923689812873
UP_SEQ_FEATURE	repeat:2-1	3	1.5957446808510638	0.004074467085965151	P29402, O04151, Q38858	99	9	8938	30.094276094276097	0.6025597289036394	0.03557323186592651	0.030871923689812873
UP_SEQ_FEATURE	repeat:2-2	3	1.5957446808510638	0.004074467085965151	P29402, O04151, Q38858	99	9	8938	30.094276094276097	0.6025597289036394	0.03557323186592651	0.030871923689812873
UP_SEQ_FEATURE	repeat:2-3	3	1.5957446808510638	0.004074467085965151	P29402, O04151, Q38858	99	9	8938	30.094276094276097	0.6025597289036394	0.03557323186592651	0.030871923689812873
GOTERM_MF_DIRECT	GO:0030246~carbohydrate binding	8	4.25531914893617	0.004374662434134384	Q9ZVA2, P29402, Q9ZVA1, O04151, Q9ZVA4, Q38858, Q8LPJ3, Q9LJR2	148	251	18171	3.9132120167976745	0.5041498342066292	0.06876289786658159	0.0627461443032557
GOTERM_MF_DIRECT	GO:0051082~unfolded protein binding	4	2.127659574468085	0.033582656547320816	P29402, O04151, Q38858, F4JQ55	148	87	18171	5.644920782851817	0.995769862926883	0.2828013182932279	0.2580562029425705
KEGG_PATHWAY	ath04145:Phagosome	4	2.127659574468085	0.12264385877091584	P29402, O04151, Q38858, A0A1P8AQP0	69	85	4727	3.2238704177323103	0.9975672788181789	0.4701347919551774	0.4496941488266914
GOTERM_MF_DIRECT	GO:0005509~calcium ion binding	5	2.6595744680851063	0.22027076076688554	P29402, O04151, Q38858, Q8L636, Q56ZQ3	148	297	18171	2.0669533169533167	1.0	0.7498579089936529	0.6842453419567083

Annotation Cluster 11	Enrichment Score: 2.2799213746836795
Category	Term	Count	%	PValue	Genes	List Total	Pop Hits	Pop Total	Fold Enrichment	Bonferroni	Benjamini	FDR
UP_KEYWORDS	Pentose shunt	4	2.127659574468085	3.40601692602949E-6	Q9SH69, Q9FKK7, Q9FFR3, Q9FWA3	188	5	26542	112.94468085106382	5.175814629130304E-4	3.4514304850432165E-5	2.565866084275549E-5
SMART	SM01350:SM01350	3	1.5957446808510638	1.1170953195787612E-4	Q9SH69, Q9FFR3, Q9FWA3	53	3	8423	158.9245283018868	0.003568522337733193	0.0017873525113260178	0.0015639334474102655
UP_KEYWORDS	Gluconate utilization	3	1.5957446808510638	1.4743546921296017E-4	Q9SH69, Q9FFR3, Q9FWA3	188	3	26542	141.18085106382978	0.022162563891326093	9.33757971682081E-4	6.941753342110207E-4
INTERPRO	IPR006113:6-phosphogluconate dehydrogenase, decarboxylating	3	1.5957446808510638	1.9025995166719367E-4	Q9SH69, Q9FFR3, Q9FWA3	178	3	22105	124.18539325842696	0.047362574467237684	0.0037320221288564912	0.0031173361311624807
INTERPRO	IPR006114:6-phosphogluconate dehydrogenase, C-terminal	3	1.5957446808510638	1.9025995166719367E-4	Q9SH69, Q9FFR3, Q9FWA3	178	3	22105	124.18539325842696	0.047362574467237684	0.0037320221288564912	0.0031173361311624807
INTERPRO	IPR012284:Fibritin/6-phosphogluconate dehydrogenase, C-terminal extension	3	1.5957446808510638	1.9025995166719367E-4	Q9SH69, Q9FFR3, Q9FWA3	178	3	22105	124.18539325842696	0.047362574467237684	0.0037320221288564912	0.0031173361311624807
GOTERM_BP_DIRECT	GO:0019521~D-gluconate metabolic process	3	1.5957446808510638	1.9750490373991527E-4	Q9SH69, Q9FFR3, Q9FWA3	152	3	18499	121.70394736842104	0.05361830715883342	0.006887983517929545	0.006665790501222141
PIR_SUPERFAMILY	PIRSF000109:phosphogluconate dehydrogenase (decarboxylating)	3	1.5957446808510638	7.286085818670178E-4	Q9SH69, Q9FFR3, Q9FWA3	23	3	1373	59.69565217391305	0.011594248948175179	0.011657737309872285	0.011657737309872285
INTERPRO	IPR008927:6-phosphogluconate dehydrogenase, C-terminal-like	4	2.127659574468085	0.0010197057907468854	Q9SH69, Q9LIA8, Q9FFR3, Q9FWA3	178	25	22105	19.869662921348315	0.22906995420708176	0.012382141744783607	0.010342730163289836
INTERPRO	IPR006115:6-phosphogluconate dehydrogenase, NADP-binding	3	1.5957446808510638	0.002750365745747809	Q9SH69, Q9FFR3, Q9FWA3	178	10	22105	37.25561797752809	0.504560242842507	0.03187923932571324	0.02662854108383106
GOTERM_MF_DIRECT	GO:0004616~phosphogluconate dehydrogenase (decarboxylating) activity	3	1.5957446808510638	0.0034080078681446558	Q9SH69, Q9FFR3, Q9FWA3	148	11	18171	33.48464373464373	0.4208608700685521	0.060586806544793884	0.05528546097212441
INTERPRO	IPR013328:Dehydrogenase, multihelical	3	1.5957446808510638	0.009968874175849967	Q9SH69, Q9FFR3, Q9FWA3	178	19	22105	19.608219988172678	0.922293666362682	0.07263036899547833	0.06066771998445837
KEGG_PATHWAY	ath00480:Glutathione metabolism	4	2.127659574468085	0.14895604058725745	Q9SH69, Q9FFR3, Q9FWA3, P42761	69	93	4727	2.946548231260714	0.9994004965302062	0.5227170683575306	0.4999902392985075
UP_KEYWORDS	NADP	5	2.6595744680851063	0.17075104182408649	Q9SH69, Q8L9C4, P92994, Q9FFR3, Q9FWA3	188	306	26542	2.306876651369768	0.9999999999995633	0.4325693059543524	0.3215811287686962
GOTERM_CC_DIRECT	GO:0009536~plastid	5	2.6595744680851063	0.18013688369160946	P93834, Q9SH69, Q9FFR3, Q42525, Q9ZNT7	184	303	25147	2.2552554168460324	0.9999999884067793	0.4361208763060018	0.3176097686141535
KEGG_PATHWAY	ath00030:Pentose phosphate pathway	3	1.5957446808510638	0.18181463247218455	Q9SH69, Q9FFR3, Q9FWA3	69	54	4727	3.805958132045088	0.9999020107167214	0.5227170683575306	0.4999902392985075
INTERPRO	IPR016040:NAD(P)-binding domain	5	2.6595744680851063	0.3459127524068436	Q9SH69, Q9LIA8, Q8L9C4, Q9FFR3, Q9FWA3	178	370	22105	1.6781809899787428	1.0	0.9036176773776512	0.7547865305154499
KEGG_PATHWAY	ath01130:Biosynthesis of antibiotics	8	4.25531914893617	0.4468469321179728	Q8S9L3, P93834, Q9SH69, Q9FFR3, Q42525, Q9FWA3, P57751, Q9LPE9	69	439	4727	1.248423624178799	0.9999999999985179	0.8267810485375687	0.7908340464272396
KEGG_PATHWAY	ath01200:Carbon metabolism	5	2.6595744680851063	0.5257671980002365	P93834, Q9SH69, Q9FFR3, Q42525, Q9FWA3	69	262	4727	1.3073901980307556	0.9999999999999988	0.8957515225189215	0.8568058041485336
GOTERM_CC_DIRECT	GO:0009570~chloroplast stroma	5	2.6595744680851063	0.702967657939553	Q9ZU46, Q9SRG3, Q9SH69, Q9FFR3, Q9FWA3	184	653	25147	1.046466142885678	1.0	1.0	0.7362637362637363

Annotation Cluster 12	Enrichment Score: 2.2679721750413244
Category	Term	Count	%	PValue	Genes	List Total	Pop Hits	Pop Total	Fold Enrichment	Bonferroni	Benjamini	FDR
GOTERM_BP_DIRECT	GO:0000413~protein peptidyl-prolyl isomerization	5	2.6595744680851063	5.791926640610237E-4	Q8LDP4, Q38867, Q38935, Q9SP02, Q38936	152	47	18499	12.947228443449047	0.14925391599096705	0.01615947532730256	0.01563820192964764
UP_KEYWORDS	Rotamase	5	2.6595744680851063	7.041509532583533E-4	Q8LDP4, Q38867, Q38935, Q9SP02, Q38936	188	57	26542	12.3842851810377	0.10153600469541224	0.003964109070195174	0.002947002137710886
GOTERM_MF_DIRECT	GO:0003755~peptidyl-prolyl cis-trans isomerase activity	5	2.6595744680851063	0.0016913455156864568	Q8LDP4, Q38867, Q38935, Q9SP02, Q38936	148	63	18171	9.744208494208495	0.237264825785929	0.033826910313729135	0.030867055661277835
INTERPRO	IPR020892:Cyclophilin-type peptidyl-prolyl cis-trans isomerase, conserved site	3	1.5957446808510638	0.008011989345691653	Q8LDP4, Q38867, Q9SP02	178	17	22105	21.915069398545935	0.8714305096763678	0.06590507365004425	0.05505012034297813
UP_SEQ_FEATURE	domain:PPIase cyclophilin-type	3	1.5957446808510638	0.009938431409007444	Q8LDP4, Q38867, Q9SP02	99	14	8938	19.346320346320347	0.8953696156142222	0.06836436151044514	0.05932942386589292
PIR_SUPERFAMILY	PIRSF001467:peptidyl-prolyl cis-trans isomerase	3	1.5957446808510638	0.010208411871006795	Q8LDP4, Q38867, Q9SP02	23	10	1373	17.90869565217391	0.15140564715454752	0.08166729496805436	0.08166729496805436
UP_KEYWORDS	Cyclosporin	3	1.5957446808510638	0.011333951270899562	Q8LDP4, Q38867, Q9SP02	188	23	26542	18.414893617021278	0.8231755481465519	0.04656109711288468	0.0346144998273419
INTERPRO	IPR024936:Cyclophilin-type peptidyl-prolyl cis-trans isomerase	3	1.5957446808510638	0.023944869421461054	Q8LDP4, Q38867, Q9SP02	178	30	22105	12.418539325842696	0.9979300545372232	0.13568759338827932	0.11333904859491566
INTERPRO	IPR002130:Cyclophilin-like peptidyl-prolyl cis-trans isomerase domain	3	1.5957446808510638	0.025463556313214293	Q8LDP4, Q38867, Q9SP02	178	31	22105	12.017941283073577	0.9986084091236269	0.14115667086673142	0.1179073368416227

Annotation Cluster 13	Enrichment Score: 1.9968772594345094
Category	Term	Count	%	PValue	Genes	List Total	Pop Hits	Pop Total	Fold Enrichment	Bonferroni	Benjamini	FDR
COG_ONTOLOGY	Carbohydrate transport and metabolism	6	3.1914893617021276	0.0013124310065959887	P93834, Q9SD07, Q42525, Q9M1J7, Q9M1J6, P57751	32	71	2589	6.837147887323944	0.013047069337842943	0.011811879059363898	0.011811879059363898
GOTERM_BP_DIRECT	GO:0009821~alkaloid biosynthetic process	3	1.5957446808510638	0.004866849062159453	Q9SD07, Q9M1J7, Q9M1J6	152	13	18499	28.085526315789473	0.7436382833379132	0.11315424069520728	0.1095041038985877
INTERPRO	IPR018119:Strictosidine synthase, conserved region	3	1.5957446808510638	0.006250979997109779	Q9SD07, Q9M1J7, Q9M1J6	178	15	22105	24.837078651685392	0.7979020482680134	0.054965513767689426	0.04591237032359941
GOTERM_MF_DIRECT	GO:0016844~strictosidine synthase activity	3	1.5957446808510638	0.006369738732930919	Q9SD07, Q9M1J7, Q9M1J6	148	15	18171	24.555405405405406	0.6402759009206445	0.08492984977241226	0.07749848791732618
GOTERM_MF_DIRECT	GO:0016788~hydrolase activity, acting on ester bonds	5	2.6595744680851063	0.02132076803004156	Q8W4H8, Q9SD07, Q1H583, Q9M1J7, Q9M1J6	148	130	18171	4.722193347193348	0.968197621827841	0.22742152565377663	0.20752214215907117
INTERPRO	IPR011042:Six-bladed beta-propeller, TolB-like	3	1.5957446808510638	0.03712477134525876	Q9SD07, Q9M1J7, Q9M1J6	178	38	22105	9.804109994086339	0.9999353819913103	0.18205416717386508	0.15206877493346374
GOTERM_BP_DIRECT	GO:0009058~biosynthetic process	4	2.127659574468085	0.05223943405710696	Q9ZVI9, Q9SD07, Q9M1J7, Q9M1J6	152	103	18499	4.726366888094021	0.9999996845583004	0.5025793828252705	0.4863671446696165

Annotation Cluster 14	Enrichment Score: 1.9785483270391304
Category	Term	Count	%	PValue	Genes	List Total	Pop Hits	Pop Total	Fold Enrichment	Bonferroni	Benjamini	FDR
INTERPRO	IPR016140:Bifunctional inhibitor/plant lipid transfer protein/seed storage helical domain	7	3.723404255319149	4.954426395849161E-4	F4JLV7, A8MRQ5, Q9C7F7, B3H5X1, Q9LJ86, Q42589, Q8VYI9	178	124	22105	7.010465748459587	0.11871056773117794	0.007431639593773741	0.006207604837152184
SMART	SM00499:AAI	5	2.6595744680851063	0.0016565249836009797	Q9C7F7, B3H5X1, Q9LJ86, Q42589, Q8VYI9	53	83	8423	9.573766765173904	0.05167001630000889	0.017669599825077115	0.015460899846942478
INTERPRO	IPR000528:Plant lipid transfer protein/Par allergen	3	1.5957446808510638	0.016949327826665205	Q9LJ86, Q42589, Q8VYI9	178	25	22105	14.902247191011236	0.9872104388349604	0.11373891041577966	0.09500544281788655
GOTERM_MF_DIRECT	GO:0008289~lipid binding	5	2.6595744680851063	0.0739256629181194	Q9C7F7, F4IFM7, Q9LJ86, Q42589, Q8VYI9	148	195	18171	3.148128898128898	0.9999953938730225	0.38155180860964855	0.3481660253563043
GOTERM_BP_DIRECT	GO:0006869~lipid transport	4	2.127659574468085	0.12448564857036669	Q9C7F7, Q9LJ86, Q42589, Q8VYI9	152	150	18499	3.2454385964912276	0.9999999999999999	0.7550325206767893	0.7306766329130219

Annotation Cluster 15	Enrichment Score: 1.9512273247122631
Category	Term	Count	%	PValue	Genes	List Total	Pop Hits	Pop Total	Fold Enrichment	Bonferroni	Benjamini	FDR
UP_KEYWORDS	Copper transport	3	1.5957446808510638	0.003110780459884016	Q93VM8, O82089, Q94BT9	188	12	26542	35.295212765957444	0.3772285038109574	0.013907018526540306	0.010338770351967464
GOTERM_BP_DIRECT	GO:0006825~copper ion transport	3	1.5957446808510638	0.013737922777840148	Q93VM8, O82089, Q94BT9	152	22	18499	16.595992822966505	0.978920452093696	0.22546355617749417	0.2181905382362847
UP_KEYWORDS	Copper	4	2.127659574468085	0.016611488829056408	Q93VM8, O82089, Q9SU40, Q94BT9	188	76	26542	7.430571108622621	0.9216173783630309	0.06158405614674571	0.04578288384593595
UP_KEYWORDS	Ion transport	8	4.25531914893617	0.022074542400517233	Q9C8G5, P31414, Q93VM8, O82089, A0A1P8AQP0, Q9LIC2, Q9LTH9, Q94BT9	188	394	26542	2.866616265255427	0.9663895525216755	0.07988882011615761	0.05939103074424875

Annotation Cluster 16	Enrichment Score: 1.8729951441573598
Category	Term	Count	%	PValue	Genes	List Total	Pop Hits	Pop Total	Fold Enrichment	Bonferroni	Benjamini	FDR
UP_KEYWORDS	Lectin	7	3.723404255319149	0.0010407952794408628	Q9ZVA2, P29402, Q9ZVA1, O04151, Q9ZVA4, Q38858, Q9LJR2	188	162	26542	6.100407144733386	0.14639205125246546	0.005273362749167038	0.003920328885893916
GOTERM_MF_DIRECT	GO:0030246~carbohydrate binding	8	4.25531914893617	0.004374662434134384	Q9ZVA2, P29402, Q9ZVA1, O04151, Q9ZVA4, Q38858, Q8LPJ3, Q9LJR2	148	251	18171	3.9132120167976745	0.5041498342066292	0.06876289786658159	0.0627461443032557
SMART	SM00108:B_lectin	3	1.5957446808510638	0.03655261148045883	Q9ZVA2, Q9ZVA1, Q9ZVA4	53	49	8423	9.730073161340007	0.6962641012520412	0.19494726122911377	0.17057885357547456
INTERPRO	IPR003609:Apple-like	3	1.5957446808510638	0.042637497361816025	Q9ZVA2, Q9ZVA1, Q9ZVA4	178	41	22105	9.086736092080022	0.9999850553621883	0.20514267598609595	0.1713544705295625
INTERPRO	IPR001480:Bulb-type lectin domain	3	1.5957446808510638	0.060814102635202975	Q9ZVA2, Q9ZVA1, Q9ZVA4	178	50	22105	7.451123595505618	0.9999998873714532	0.2673723477927027	0.22333454933272817

Annotation Cluster 17	Enrichment Score: 1.7299318723948354
Category	Term	Count	%	PValue	Genes	List Total	Pop Hits	Pop Total	Fold Enrichment	Bonferroni	Benjamini	FDR
INTERPRO	IPR002933:Peptidase M20	3	1.5957446808510638	0.004692633735939271	Q8S9L3, Q8VXY9, Q9LPE9	178	13	22105	28.65816767502161	0.698636490664425	0.04602390779478901	0.03844349945211787
INTERPRO	IPR011650:Peptidase M20, dimerisation domain	3	1.5957446808510638	0.004692633735939271	Q8S9L3, Q8VXY9, Q9LPE9	178	13	22105	28.65816767502161	0.698636490664425	0.04602390779478901	0.03844349945211787
COG_ONTOLOGY	Amino acid transport and metabolism	3	1.5957446808510638	0.29333985019145814	Q8S9L3, Q8VXY9, Q9LPE9	32	90	2589	2.696875	0.9689468249551475	0.8800195505743744	0.8800195505743744

Annotation Cluster 18	Enrichment Score: 1.702925327557011
Category	Term	Count	%	PValue	Genes	List Total	Pop Hits	Pop Total	Fold Enrichment	Bonferroni	Benjamini	FDR
GOTERM_BP_DIRECT	GO:0006508~proteolysis	11	5.851063829787234	0.008038000243379913	Q9M2U7, Q8S9L3, Q9ZVS4, A8MRQ5, O04496, Q9LVJ1, Q9LMU2, P43297, A0A1P8AV08, Q9LJ86, Q8VXY9	152	500	18499	2.6774868421052633	0.8947759798895457	0.1601858619930711	0.1550185761223269
UP_KEYWORDS	Protease	10	5.319148936170213	0.012094053746910216	Q9M2U7, Q9ZVS4, F4JIF9, Q9FMH8, A8MRQ5, O04496, Q9LVJ1, P43297, A0A1P8AV08, Q9LJ86	188	523	26542	2.699442658964241	0.8426846427885398	0.04776985233942304	0.03551311391022897
INTERPRO	IPR001461:Peptidase A1	4	2.127659574468085	0.017976725250512075	Q9M2U7, Q9ZVS4, O04496, A0A1P8AV08	178	69	22105	7.199153232372577	0.9902038784442032	0.11559810161087057	0.09655841428672718
INTERPRO	IPR021109:Aspartic peptidase	4	2.127659574468085	0.019385170837796107	Q9M2U7, Q9ZVS4, O04496, A0A1P8AV08	178	71	22105	6.99636018357335	0.993206299353523	0.12056630643019531	0.1007083265475749
GOTERM_MF_DIRECT	GO:0004190~aspartic-type endopeptidase activity	4	2.127659574468085	0.027986014796879764	Q9M2U7, Q9ZVS4, O04496, A0A1P8AV08	148	81	18171	6.063063063063064	0.9893438048207869	0.26339778632357425	0.2403504800202615
GOTERM_BP_DIRECT	GO:0030163~protein catabolic process	4	2.127659574468085	0.06391559737501705	Q9M2U7, Q9ZVS4, O04496, A0A1P8AV08	152	112	18499	4.34656954887218	0.9999999900714119	0.5403773232615078	0.522945796704685

Annotation Cluster 19	Enrichment Score: 1.6641123808548524
Category	Term	Count	%	PValue	Genes	List Total	Pop Hits	Pop Total	Fold Enrichment	Bonferroni	Benjamini	FDR
UP_SEQ_FEATURE	metal ion-binding site:Iron (heme axial ligand)	12	6.382978723404255	3.3854111545228627E-6	O22203, Q96520, Q96511, Q9LSY7, O65782, Q9LHB9, P92994, Q9SMU8, Q9SAE4, O65787, F4IQ05, P24102	99	177	8938	6.120869714090053	7.648115984205672E-4	1.2808138867944832E-4	1.11154332906834E-4
GOTERM_MF_DIRECT	GO:0020037~heme binding	13	6.914893617021277	7.259641769904356E-5	O22203, O65782, Q9LHB9, Q9SMU8, Q9SAE4, O65787, F4IQ05, Q96520, Q9LSY7, Q96511, P92994, Q9XFM6, P24102	148	386	18171	4.134977594174486	0.011548644963862431	0.0028382437642022872	0.002589897434834587
UP_KEYWORDS	Heme	12	6.382978723404255	1.0896219469609072E-4	O22203, Q96520, Q96511, Q9LSY7, O65782, Q9LHB9, P92994, Q9SMU8, Q9SAE4, O65787, F4IQ05, P24102	188	390	26542	4.344026186579378	0.01642674111298026	7.200979823393821E-4	5.353360000286195E-4
UP_KEYWORDS	Iron	13	6.914893617021277	0.008176222234080557	O22203, O65782, Q9LHB9, Q9SMU8, Q9SAE4, O65787, F4IQ05, P62090, Q96520, Q9LSY7, Q96511, P92994, P24102	188	764	26542	2.402291968363596	0.712891271651166	0.03452182721056236	0.025664253123641748
GOTERM_MF_DIRECT	GO:0004497~monooxygenase activity	5	2.6595744680851063	0.051973201751508186	O22203, O65782, P92994, Q9SAE4, O65787	148	173	18171	3.5484689892204346	0.9998044318075996	0.3050021252053809	0.27831443924991
UP_KEYWORDS	Metal-binding	28	14.893617021276595	0.07256896563516989	Q8S9L3, P31414, O65782, Q38858, Q9LHB9, Q8LPJ3, O65787, Q94BT9, O04151, Q96511, Q9LPE9, O22203, P29402, Q9SU40, Q9FKK7, Q9SMU8, Q9SAE4, F4IFM7, P37702, F4IQ05, P62090, Q96520, Q9LSY7, O82089, P92994, P24102, Q8VXY9, P94072	188	2868	26542	1.3783346686845306	0.9999893632997524	0.22522116374321885	0.16743415462489297
INTERPRO	IPR017972:Cytochrome P450, conserved site	5	2.6595744680851063	0.11027864165819538	O22203, O65782, P92994, Q9SAE4, O65787	178	227	22105	2.735361084987378	0.9999999999998852	0.46868422704733037	0.3914891778865936
INTERPRO	IPR002401:Cytochrome P450, E-class, group I	5	2.6595744680851063	0.1136748309857264	O22203, O65782, P92994, Q9SAE4, O65787	178	230	22105	2.6996824621397164	0.9999999999999567	0.47519806395672515	0.3969301475403233
GOTERM_MF_DIRECT	GO:0016705~oxidoreductase activity, acting on paired donors, with incorporation or reduction of molecular oxygen	4	2.127659574468085	0.11799809026016887	O22203, O65782, P92994, Q9SAE4	148	148	18171	3.3182980277574874	0.9999999981158126	0.4819279243284708	0.43975923094972963
GOTERM_MF_DIRECT	GO:0016709~oxidoreductase activity, acting on paired donors, with incorporation or reduction of molecular oxygen, NAD(P)H as one donor, and incorporation of one atom of oxygen	4	2.127659574468085	0.1204819810821177	O22203, O65782, Q9SAE4, O65787	148	149	18171	3.296027571195357	0.9999999988000625	0.4819279243284708	0.43975923094972963
INTERPRO	IPR001128:Cytochrome P450	5	2.6595744680851063	0.1402049984480925	O22203, O65782, P92994, Q9SAE4, O65787	178	249	22105	2.4936825955507422	1.0	0.5393411991652263	0.4505085310674243
UP_KEYWORDS	Monooxygenase	5	2.6595744680851063	0.14056288373832976	O22203, O65782, P92994, Q9SAE4, O65787	188	283	26542	2.494361326216074	0.9999999998998746	0.36837169531424346	0.2738552734901942
COG_ONTOLOGY	Secondary metabolites biosynthesis, transport, and catabolism	6	3.1914893617021276	0.2297864739736934	O22203, O65782, P92994, Q9SAE4, O65787, Q9SS39	32	276	2589	1.7588315217391304	0.9265297679182554	0.8800195505743744	0.8800195505743744
GOTERM_MF_DIRECT	GO:0005506~iron ion binding	5	2.6595744680851063	0.2890550609917091	O22203, O65782, P92994, Q9SAE4, O65787	148	336	18171	1.8270390926640927	1.0	0.8416746944501096	0.768028158685725
GOTERM_MF_DIRECT	GO:0019825~oxygen binding	3	1.5957446808510638	0.566939535380274	O65782, Q9SAE4, O65787	148	234	18171	1.5740644490644493	1.0	1.0	0.9182389937106918

Annotation Cluster 20	Enrichment Score: 1.4778156098908053
Category	Term	Count	%	PValue	Genes	List Total	Pop Hits	Pop Total	Fold Enrichment	Bonferroni	Benjamini	FDR
SMART	SM01270:SM01270	3	1.5957446808510638	0.004244456560296157	O49377, B9DH97, A0A1P8BEB3	53	16	8423	29.798349056603772	0.12725483655331993	0.03395565248236926	0.0297111959220731
INTERPRO	IPR001388:Synaptobrevin	3	1.5957446808510638	0.008011989345691653	O49377, B9DH97, A0A1P8BEB3	178	17	22105	21.915069398545935	0.8714305096763678	0.06590507365004425	0.05505012034297813
INTERPRO	IPR010908:Longin domain	3	1.5957446808510638	0.008966365149114511	O49377, B9DH97, A0A1P8BEB3	178	18	22105	20.69756554307116	0.899413301645184	0.07145072228200626	0.05968236802379347
UP_SEQ_FEATURE	domain:v-SNARE coiled-coil homology	3	1.5957446808510638	0.011386105810104756	O49377, B9DH97, A0A1P8BEB3	99	15	8938	18.056565656565656	0.9248314067577331	0.0760190005556994	0.06597243660560696
UP_SEQ_FEATURE	domain:Longin	3	1.5957446808510638	0.012920497903662486	O49377, B9DH97, A0A1P8BEB3	99	16	8938	16.928030303030305	0.9470845934660258	0.08379865783232526	0.07272394534347172
INTERPRO	IPR011012:Longin-like domain	3	1.5957446808510638	0.03535324290444302	O49377, B9DH97, A0A1P8BEB3	178	37	22105	10.069085939872457	0.9998967431895591	0.1767662145222151	0.14765177918914438
UP_SEQ_FEATURE	topological domain:Vesicular	3	1.5957446808510638	0.08367829635705325	O49377, B9DH97, A0A1P8BEB3	99	44	8938	6.155647382920111	0.9999999973524636	0.43170393802388835	0.37465055414407933
GOTERM_BP_DIRECT	GO:0016192~vesicle-mediated transport	4	2.127659574468085	0.16821144512848785	Q9LIL4, O49377, B9DH97, A0A1P8BEB3	152	173	18499	2.8139641010039544	1.0	0.9386198638169622	0.9083418036938344
UP_KEYWORDS	Protein transport	6	3.1914893617021276	0.24884958678370686	F4HQE1, Q9LIL4, Q56ZQ3, O49377, B9DH97, A0A1P8BEB3	188	477	26542	1.7758597618091796	1.0	0.5819251875557453	0.43261543548552117
GOTERM_BP_DIRECT	GO:0015031~protein transport	5	2.6595744680851063	0.3000378229691746	F4HQE1, Q9LIL4, O49377, B9DH97, A0A1P8BEB3	152	339	18499	1.795043471510635	1.0	1.0	0.9712230215827338

Annotation Cluster 21	Enrichment Score: 1.3593042812544573
Category	Term	Count	%	PValue	Genes	List Total	Pop Hits	Pop Total	Fold Enrichment	Bonferroni	Benjamini	FDR
UP_KEYWORDS	Cell wall	8	4.25531914893617	0.001955017313902247	Q8VXZ7, Q8LER3, Q9M5J9, Q9FF55, Q9SU40, Q9C7F7, Q39099, Q42589	188	248	26542	4.554221002059025	0.257292874206154	0.009286332241035674	0.00690365488971731
UP_KEYWORDS	Cell wall biogenesis/degradation	6	3.1914893617021276	0.16780599391127277	Q8VXZ7, Q8LER3, Q8LCP6, Q39099, Q42589, Q9SZ11	188	413	26542	2.051053526351038	0.9999999999992516	0.43231374702565184	0.32139114088091225
GOTERM_BP_DIRECT	GO:0071555~cell wall organization	5	2.6595744680851063	0.2547587321359381	Q8VXZ7, Q8LER3, Q8LCP6, Q39099, Q42589	152	314	18499	1.9379609453570232	1.0	1.0	0.9712230215827338

Annotation Cluster 22	Enrichment Score: 1.2968838026790497
Category	Term	Count	%	PValue	Genes	List Total	Pop Hits	Pop Total	Fold Enrichment	Bonferroni	Benjamini	FDR
UP_KEYWORDS	Signal-anchor	7	3.723404255319149	0.012256738429194069	Q8W4E6, B9DFI7, O04331, Q940J9, Q8H118, Q9ZNT7, Q9XFM6	188	269	26542	3.6738511429249385	0.8465738139597015	0.04776985233942304	0.03551311391022897
INTERPRO	IPR004159:Putative S-adenosyl-L-methionine-dependent methyltransferase	3	1.5957446808510638	0.03024590954664623	B9DFI7, Q940J9, Q8H118	178	34	22105	10.957534699272967	0.9996030707197401	0.1606813944665581	0.13421622361324265
GOTERM_MF_DIRECT	GO:0008168~methyltransferase activity	5	2.6595744680851063	0.038753246207172035	Q39227, B9DFI7, Q9C7F9, Q940J9, Q8H118	148	157	18171	3.9100964021346187	0.9982069938203992	0.29276395512100895	0.26714710904792066
GOTERM_MF_DIRECT	GO:0008757~S-adenosylmethionine-dependent methyltransferase activity	4	2.127659574468085	0.06661691637033322	Q39227, B9DFI7, Q940J9, Q8H118	148	115	18171	4.270505287896592	0.9999837972737522	0.3552902206417772	0.3242023263356216
GOTERM_BP_DIRECT	GO:0032259~methylation	5	2.6595744680851063	0.09587599101800916	Q39227, B9DFI7, Q9C7F9, Q940J9, Q8H118	152	212	18499	2.8703761171797417	0.9999999999993868	0.6079409430460126	0.5883299448832381
UP_KEYWORDS	Methyltransferase	5	2.6595744680851063	0.18032383607277352	Q39227, B9DFI7, Q9C7F9, Q940J9, Q8H118	188	313	26542	2.255285160764054	0.9999999999999253	0.4493315259518291	0.3340425160036624

Annotation Cluster 23	Enrichment Score: 0.9834001471009735
Category	Term	Count	%	PValue	Genes	List Total	Pop Hits	Pop Total	Fold Enrichment	Bonferroni	Benjamini	FDR
SMART	SM00061:MATH	3	1.5957446808510638	0.057497026217803206	A0A1I9LRA3, O81493, Q93Z83	53	63	8423	7.567834681042228	0.8496694199243543	0.26284354842424323	0.22998810487121282
INTERPRO	IPR002083:MATH	3	1.5957446808510638	0.11605653547669327	A0A1I9LRA3, O81493, Q93Z83	178	73	22105	5.103509311990149	0.9999999999999782	0.4773292991380127	0.3987103557505753
INTERPRO	IPR008974:TRAF-like	3	1.5957446808510638	0.16806782257949138	A0A1I9LRA3, O81493, Q93Z83	178	92	22105	4.049523693209575	1.0	0.5593305717537008	0.46720553640603246

Annotation Cluster 24	Enrichment Score: 0.9416123046547619
Category	Term	Count	%	PValue	Genes	List Total	Pop Hits	Pop Total	Fold Enrichment	Bonferroni	Benjamini	FDR
UP_KEYWORDS	Phospholipid biosynthesis	3	1.5957446808510638	0.052036212148452964	Q9ZVI9, F4IDU4, Q8LG50	188	52	26542	8.145049099836333	0.9997032808058599	0.17194574449054023	0.12782808636467793
UP_KEYWORDS	Phospholipid metabolism	3	1.5957446808510638	0.0574906038961128	Q9ZVI9, F4IDU4, Q8LG50	188	55	26542	7.7007736943907155	0.9998765688856479	0.18592705940870521	0.13822209021831378
UP_KEYWORDS	Lipid biosynthesis	5	2.6595744680851063	0.07556762730858001	Q39227, Q9ZVI9, Q8L9C4, F4IDU4, Q8LG50	188	225	26542	3.137352245862884	0.9999934983717226	0.22522116374321885	0.16743415462489297
UP_KEYWORDS	Lipid metabolism	6	3.1914893617021276	0.2460526221314517	Q39227, Q9ZVI9, Q1H583, Q8L9C4, F4IDU4, Q8LG50	188	476	26542	1.7795905596281065	1.0	0.5819251875557453	0.43261543548552117
KEGG_PATHWAY	ath00564:Glycerophospholipid metabolism	3	1.5957446808510638	0.3521049629875381	Q9ZVI9, F4IDU4, Q8LG50	69	86	4727	2.389787664307381	0.9999999978659035	0.7362194680648523	0.7042099259750761

Annotation Cluster 25	Enrichment Score: 0.7641724386033422
Category	Term	Count	%	PValue	Genes	List Total	Pop Hits	Pop Total	Fold Enrichment	Bonferroni	Benjamini	FDR
INTERPRO	IPR027534:Ribosomal protein L12 family	3	1.5957446808510638	0.0033439045071421295	Q9SLF7, P51407, Q8LEQ0	178	11	22105	33.868743615934626	0.5743443112640815	0.037073723883532306	0.030967463479185806
GOTERM_MF_DIRECT	GO:0070180~large ribosomal subunit rRNA binding	3	1.5957446808510638	0.012342061454502333	Q9SLF7, P51407, Q8LEQ0	148	21	18171	17.53957528957529	0.8628962247703649	0.1519022948246441	0.13861084402748772
GOTERM_CC_DIRECT	GO:0030687~preribosome, large subunit precursor	3	1.5957446808510638	0.03272636618459415	Q9SLF7, P51407, Q8LEQ0	184	39	25147	10.512959866220735	0.9531682718411711	0.10382157548216077	0.07560919084026925
GOTERM_CC_DIRECT	GO:0022626~cytosolic ribosome	5	2.6595744680851063	0.06222024790043582	Q9SLF7, Q9C5C2, P37702, P51407, Q8LEQ0	184	204	25147	3.3497176044330774	0.9972880708498573	0.18465363893032566	0.13447601965578063
GOTERM_BP_DIRECT	GO:0002181~cytoplasmic translation	3	1.5957446808510638	0.06733981595250468	Q9SLF7, P51407, Q8LEQ0	152	52	18499	7.021381578947368	0.9999999964285969	0.5512174290619843	0.5334362216728881
GOTERM_CC_DIRECT	GO:0022625~cytosolic large ribosomal subunit	3	1.5957446808510638	0.328308637363681	Q9SLF7, P51407, Q8LEQ0	184	161	25147	2.5466176073453957	0.9999999999999999	0.6864635144876966	0.4999245159856051
GOTERM_CC_DIRECT	GO:0005840~ribosome	3	1.5957446808510638	0.7397622115837781	Q9SLF7, P51407, Q8LEQ0	184	360	25147	1.1389039855072463	1.0	1.0	0.7397622115837781
GOTERM_MF_DIRECT	GO:0003735~structural constituent of ribosome	4	2.127659574468085	0.7429570305237911	Q9SLF7, P51407, O81845, Q8LEQ0	148	475	18171	1.0339118065433857	1.0	1.0	0.9182389937106918
UP_KEYWORDS	Ribosomal protein	3	1.5957446808510638	0.7881458582104736	Q9SLF7, P51407, Q8LEQ0	188	411	26542	1.0305171610498525	1.0	1.0	0.7881458582104736
UP_KEYWORDS	Ribonucleoprotein	3	1.5957446808510638	0.8817718709225804	Q9SLF7, P51407, Q8LEQ0	188	517	26542	0.8192312440841185	1.0	1.0	0.8817718709225804
KEGG_PATHWAY	ath03010:Ribosome	3	1.5957446808510638	0.9717052464970828	Q9SLF7, P51407, Q8LEQ0	69	363	4727	0.5661755898910049	1.0	1.0	0.9777777777777777
GOTERM_BP_DIRECT	GO:0006414~translational elongation	3	1.5957446808510638	0.9802846085326858	Q9SLF7, P51407, Q8LEQ0	152	703	18499	0.5193625065508721	1.0	1.0	0.9802846085326858

Annotation Cluster 26	Enrichment Score: 0.4498287015878444
Category	Term	Count	%	PValue	Genes	List Total	Pop Hits	Pop Total	Fold Enrichment	Bonferroni	Benjamini	FDR
INTERPRO	IPR013320:Concanavalin A-like lectin/glucanase, subgroup	10	5.319148936170213	0.018133035546803226	Q9SCZ4, Q8LER3, P29402, O04151, Q38858, Q8GZ99, F4HRH4, Q39099, Q9LJR2, A0A1P8AQZ6	178	493	22105	2.51897349408574	0.9905935602150838	0.11559810161087057	0.09655841428672718
INTERPRO	IPR013210:Leucine-rich repeat-containing N-terminal, type 2	6	3.1914893617021276	0.02672150370334876	Q9M8T0, Q9ZU46, Q9M5J9, Q8GZ99, F4JFU7, Q9FMD7	178	209	22105	3.565130906940487	0.9989989225570475	0.14497837115646667	0.12109958061304864
GOTERM_BP_DIRECT	GO:0007169~transmembrane receptor protein tyrosine kinase signaling pathway	4	2.127659574468085	0.09048080102937166	Q9M8T0, Q9ZU46, F4JFU7, Q9FMD7	152	130	18499	3.7447368421052634	0.9999999999967751	0.6079409430460126	0.5883299448832381
UP_KEYWORDS	Leucine-rich repeat	8	4.25531914893617	0.10022118500254693	Q9M8T0, Q9ZU46, Q9M5J9, Q8GZ99, F4HRH4, A0A1P8AQZ6, F4JFU7, Q9FMD7	188	557	26542	2.0277321517246647	0.9999998931840589	0.29270308545707246	0.21760163589900786
UP_KEYWORDS	Receptor	8	4.25531914893617	0.10206094427121606	Q9M8T0, Q9SCZ4, Q9ZU46, Q8GZ99, F4HRH4, A0A1P8AQZ6, F4JFU7, Q9FMD7	188	560	26542	2.016869300911854	0.9999999217430433	0.29270308545707246	0.21760163589900786
UP_SEQ_FEATURE	repeat:LRR 5	5	2.6595744680851063	0.13135233834620094	Q9M8T0, Q9M5J9, F4HRH4, F4JFU7, Q9FMD7	99	178	8938	2.536034502326637	0.9999999999999849	0.6344038469061194	0.5505619288127996
INTERPRO	IPR001611:Leucine-rich repeat	6	3.1914893617021276	0.1607978185968471	Q9M8T0, Q9ZU46, Q9M5J9, Q8GZ99, F4HRH4, F4JFU7	178	358	22105	2.0813194400853683	1.0	0.5593305717537008	0.46720553640603246
UP_SEQ_FEATURE	repeat:LRR 4	5	2.6595744680851063	0.21460055798372155	Q9M8T0, Q9M5J9, F4HRH4, F4JFU7, Q9FMD7	99	217	8938	2.080249499604338	1.0	0.9742865332460958	0.8455261984558629
UP_SEQ_FEATURE	repeat:LRR 1	6	3.1914893617021276	0.24881759987134697	Q9M8T0, Q9M5J9, F4HRH4, A0A1P8AQZ6, F4JFU7, Q9FMD7	99	308	8938	1.7587563951200316	1.0	1.0	0.8716814159292036
UP_SEQ_FEATURE	repeat:LRR 2	6	3.1914893617021276	0.24881759987134697	Q9M8T0, Q9M5J9, F4HRH4, A0A1P8AQZ6, F4JFU7, Q9FMD7	99	308	8938	1.7587563951200316	1.0	1.0	0.8716814159292036
UP_SEQ_FEATURE	repeat:LRR 3	5	2.6595744680851063	0.3286257754444469	Q9M8T0, Q9M5J9, F4HRH4, F4JFU7, Q9FMD7	99	264	8938	1.7099020508111415	1.0	1.0	0.8716814159292036
UP_SEQ_FEATURE	binding site:ATP	7	3.723404255319149	0.3898640666763888	Q9M8T0, Q9SCZ4, F4HRH4, F4JQ55, A0A1P8AQZ6, F4JFU7, Q9FMD7	99	459	8938	1.37686230496688	1.0	1.0	0.8716814159292036
GOTERM_MF_DIRECT	GO:0004674~protein serine/threonine kinase activity	8	4.25531914893617	0.47623071690181584	Q9M8T0, Q9SCZ4, Q9ZU46, Q8GZ99, F4HRH4, A0A1P8AQZ6, F4JFU7, Q9FMD7	148	804	18171	1.2216619604679306	1.0	1.0	0.9182389937106918
UP_SEQ_FEATURE	domain:Protein kinase	6	3.1914893617021276	0.5182984175673866	Q9M8T0, Q9SCZ4, F4HRH4, A0A1P8AQZ6, F4JFU7, Q9FMD7	99	433	8938	1.2510322625796066	1.0	1.0	0.8716814159292036
GOTERM_MF_DIRECT	GO:0004672~protein kinase activity	5	2.6595744680851063	0.5497526010318216	Q9M8T0, Q9SCZ4, F4HRH4, F4JFU7, Q9FMD7	148	482	18171	1.2736206123135585	1.0	1.0	0.9182389937106918
UP_KEYWORDS	Kinase	10	5.319148936170213	0.5552724208580471	Q9M8T0, Q9SCZ4, Q9ZU46, P93834, Q8GZ99, Q42525, F4HRH4, A0A1P8AQZ6, F4JFU7, Q9FMD7	188	1285	26542	1.0986836658663797	1.0	1.0	0.7483443708609272
INTERPRO	IPR001245:Serine-threonine/tyrosine-protein kinase catalytic domain	4	2.127659574468085	0.5874445711784282	Q9SCZ4, F4HRH4, A0A1P8AQZ6, F4JFU7	178	379	22105	1.3106637810915776	1.0	1.0	0.8385826771653543
UP_KEYWORDS	Nucleotide-binding	16	8.51063829787234	0.6066300221651264	A0A1I9LR83, Q42525, F4JQ55, A0A1P8B8R9, Q9M8T0, Q9SCZ4, P93834, O04496, Q8GZ99, F4HRH4, Q9LKR3, Q93Y31, Q39043, A0A1P8AQZ6, F4JFU7, Q9FMD7	188	2221	26542	1.0170615114908943	1.0	1.0	0.7483443708609272
UP_KEYWORDS	ATP-binding	13	6.914893617021277	0.70707564067308	Q42525, F4JQ55, A0A1P8B8R9, Q9M8T0, Q9SCZ4, P93834, Q8GZ99, F4HRH4, Q9LKR3, Q39043, A0A1P8AQZ6, F4JFU7, Q9FMD7	188	1919	26542	0.9564101426940007	1.0	1.0	0.7483443708609272
UP_SEQ_FEATURE	topological domain:Extracellular	5	2.6595744680851063	0.7144862604113632	Q9SCZ4, F4HRH4, A0A1P8AQZ6, F4JFU7, Q9LTH9	99	438	8938	1.0306258936395922	1.0	1.0	0.8716814159292036
INTERPRO	IPR000719:Protein kinase, catalytic domain	8	4.25531914893617	0.7165006385337089	Q9M8T0, Q9SCZ4, Q9ZU46, Q8GZ99, F4HRH4, A0A1P8AQZ6, F4JFU7, Q9FMD7	178	1023	22105	0.97114677034938	1.0	1.0	0.8385826771653543
GOTERM_MF_DIRECT	GO:0016301~kinase activity	8	4.25531914893617	0.7424116188300869	Q9M8T0, Q9SCZ4, Q9ZU46, Q8GZ99, F4HRH4, A0A1P8AQZ6, Q9SZ11, Q9FMD7	148	1039	18171	0.9453476575709492	1.0	1.0	0.9182389937106918
SMART	SM00220:S_TKc	5	2.6595744680851063	0.7437442361069685	Q9SCZ4, Q9ZU46, Q8GZ99, F4HRH4, A0A1P8AQZ6	53	803	8423	0.9895674240466177	1.0	1.0	0.9032258064516129
INTERPRO	IPR011009:Protein kinase-like domain	8	4.25531914893617	0.7561376651752928	Q9M8T0, Q9SCZ4, Q9ZU46, Q8GZ99, F4HRH4, A0A1P8AQZ6, F4JFU7, Q9FMD7	178	1067	22105	0.9310994808504364	1.0	1.0	0.8385826771653543
UP_SEQ_FEATURE	nucleotide phosphate-binding region:ATP	8	4.25531914893617	0.7723240883743523	Q9M8T0, Q9SCZ4, P93834, Q42525, F4HRH4, A0A1P8AQZ6, F4JFU7, Q9FMD7	99	788	8938	0.9165769368815055	1.0	1.0	0.8716814159292036
INTERPRO	IPR008271:Serine/threonine-protein kinase, active site	5	2.6595744680851063	0.88581732415841	Q9SCZ4, Q9ZU46, Q8GZ99, F4HRH4, A0A1P8AQZ6	178	798	22105	0.7781039677846302	1.0	1.0	0.88581732415841
UP_KEYWORDS	Serine/threonine-protein kinase	4	2.127659574468085	0.8867054817886857	Q9SCZ4, Q8GZ99, F4HRH4, A0A1P8AQZ6	188	722	26542	0.7821653798550127	1.0	1.0	0.8867054817886857
INTERPRO	IPR017441:Protein kinase, ATP binding site	4	2.127659574468085	0.9077743874480156	Q9SCZ4, Q8GZ99, A0A1P8AQZ6, F4JFU7	178	671	22105	0.7403004069056749	1.0	1.0	0.9077743874480156
GOTERM_BP_DIRECT	GO:0006468~protein phosphorylation	5	2.6595744680851063	0.9289338323676802	Q9M8T0, Q9ZU46, A0A1P8AQZ6, F4JFU7, Q9FMD7	152	870	18499	0.6994479733817301	1.0	1.0	0.9712230215827338
GOTERM_MF_DIRECT	GO:0005524~ATP binding	14	7.446808510638298	0.9561218627780517	Q9ZU46, Q42525, F4JQ55, A0A1P8B8R9, Q9M8T0, Q9SCZ4, P93834, Q8GZ99, F4HRH4, Q9LKR3, Q39043, A0A1P8AQZ6, F4JFU7, Q9FMD7	148	2372	18171	0.724653616517023	1.0	1.0	0.9561218627780517
