# Supplementary material for: Auxin Metabolome Profiling in the Arabidopsis Endoplasmic Reticulum Using an Optimised Organelle Isolation Protocol
Source: Int J Mol Sci. 2021 Aug 29;22(17):9370. doi: 10.3390/ijms22179370 (PMC8431077; doi:10.3390/ijms22179370)
Supplement: Supplementary file 1 [file ijms-22-09370-s001.zip › Supplemetary Tables S1-S4/Table_S4.txt]

Category	Term	Count	%	PValue	Genes	List Total	Pop Hits	Pop Total	Fold Enrichment	Bonferroni	Benjamini	FDR
KEGG_PATHWAY	ath04141:Protein processing in endoplasmic reticulum	20	10.638297872340425	9.218970487853678E-11	P29402, Q9SYB5, Q38858, O48773, F4JIM7, F4JQ55, A0A1P8B8R9, A8MSC5, A0A1P8AUN1, O04151, Q9SRG3, F4HQE1, Q9FF55, Q9ZUA0, Q9LKR3, Q39043, Q944K2, P45434, Q9XI01, A0A1P8BF69	69	219	4727	6.256369532128913	4.240726214632673E-9	4.2407264244126925E-9	4.056347014655619E-9
KEGG_PATHWAY	ath00940:Phenylpropanoid biosynthesis	12	6.382978723404255	1.1410537422509463E-5	O22203, Q96520, Q96511, Q9LSY7, Q9LHB9, P92994, Q9C525, Q9C8Y9, Q9SMU8, F4IQ05, Q9SR37, P24102	69	157	4727	5.236222653004708	5.247499866067873E-4	2.624423607177176E-4	2.510318232952082E-4
KEGG_PATHWAY	ath01110:Biosynthesis of secondary metabolites	26	13.829787234042554	0.0028026241318050457	Q8S9L3, Q39227, O65782, Q9LHB9, Q9SR37, Q9SS39, Q9LZ72, P93834, Q96511, Q9FFR3, Q9FWA3, Q9LPE9, O22203, Q9SH69, Q42525, Q9C525, Q9C8Y9, Q9SMU8, F4IQ05, Q8LG50, Q96520, Q9LSY7, Q8L9C4, P92994, F4IDU4, P24102	69	1019	4727	1.7479768457282645	0.12111542724353663	0.039669151587115196	0.037944405865936275
KEGG_PATHWAY	ath00510:N-Glycan biosynthesis	5	2.6595744680851063	0.003449491442357843	A0A1P8AUN1, Q9SYB5, F4JIM7, Q9ZUA0, Q944K2	69	44	4727	7.784914361001317	0.14696176994585874	0.039669151587115196	0.037944405865936275
KEGG_PATHWAY	ath00380:Tryptophan metabolism	4	2.127659574468085	0.027827490141292235	Q3E8E5, Q9C5C2, O65782, P37702	69	46	4727	5.957151858853182	0.726980622257845	0.22446946323068329	0.21470992135108838
KEGG_PATHWAY	ath00500:Starch and sucrose metabolism	6	3.1914893617021276	0.0330412640120287	P93834, Q42525, Q9C525, Q9C8Y9, P57751, Q9SR37	69	125	4727	3.2883478260869565	0.7868107489453513	0.22446946323068329	0.21470992135108838
KEGG_PATHWAY	ath01100:Metabolic pathways	35	18.617021276595743	0.03810987384700673	Q8S9L3, Q9LHB9, F4JIM7, Q9SR37, Q9ZVI9, P93834, Q96511, Q9FFR3, Q9ZUA0, Q9FWA3, Q9LK94, Q9LPE9, O22203, Q9SH69, Q9LIA8, Q9SYB5, Q9FKK7, Q42525, Q9C525, Q9C8Y9, Q9SMU8, P57751, F4IQ05, Q8LG50, P62090, Q96520, A0A1P8AUN1, Q9LSY7, Q8L9C4, P92994, A0A1P8AQP0, F4IDU4, Q944K2, P24102, Q8VXY9	69	1833	4727	1.3081034496390649	0.8325938269574836	0.22446946323068329	0.21470992135108838
KEGG_PATHWAY	ath00520:Amino sugar and nucleotide sugar metabolism	6	3.1914893617021276	0.0438036686169497	P93834, Q9LIA8, Q42525, P57751, Q9ZNT1, A0A1I9LPN8	69	135	4727	3.044766505636071	0.872601192372872	0.22446946323068329	0.21470992135108838
KEGG_PATHWAY	ath00052:Galactose metabolism	4	2.127659574468085	0.043917938458177166	Q8VXZ7, P93834, Q42525, P57751	69	55	4727	4.982345191040843	0.8732996506504405	0.22446946323068329	0.21470992135108838
KEGG_PATHWAY	ath00062:Fatty acid elongation	3	1.5957446808510638	0.08522462005911655	Q8L9C4, Q9SS39, Q9LZ72	69	34	4727	6.044757033248082	0.9833863327050579	0.3920332522719361	0.37498832826011286
KEGG_PATHWAY	ath00945:Stilbenoid, diarylheptanoid and gingerol biosynthesis	2	1.0638297872340425	0.09651370133782824	O22203, P92994	69	7	4727	19.573498964803314	0.9906159079157565	0.40360275104909993	0.386054805351313
